# Supplementary material for: Tetanus-diphtheria vaccine can prime SARS-CoV-2 cross-reactive T cells
Source: Front Immunol. 2024 Jul 18;15:1425374. doi: 10.3389/fimmu.2024.1425374 (PMC11291333; doi:10.3389/fimmu.2024.1425374)
Supplement: Supplementary Data Sheet 1 — Excel file including 1153 experimentally verified SARS-CoV-2-specific CD8+ T cell epitopes reported to be targeted in humans infected by the virus. [file DataSheet_1.xls]

## Sheet: cd8cd4_sars_any_xri80.xls
Epitope	ACC	CD8	CD4	Infection	CTL	Size	ORDER	Source	HLA binding profile	DTwP x DTxP	SARS_REF	SARS_AU	SARS_IN	SARS_BR	SARS_SA	SARS_US	SARS_UK	SARS_OMC	SARS1	MERS	HKU1	OC43	NL63	C229	CCCV	DTWP	DTAP	TD	MENB	MMR	HBV	MUV	MEV	RUV	HBV	POV	VZV	RTV	PPV	PVV	HRV	IV	HSV1_2	HCMV	EBV	HHV	URV	NSM	BCG
YENQKLIANQF	P0DTC2	1	1	1	0	11		Spike Surface Glycoprotein [Severe acute respiratory syndrome coronavirus 2]	HLA-B*44:02	0	1	1	1	1	1	1	1	1	1	1	0	1	0	0	1	0	0	0	0	0	0	0	0	0	0	0	0	0	0	0	0	0	0	0	0	0	1	0	0
RVYSTGSNV	P0DTC2	1	0	1	0	9		Spike Surface Glycoprotein [Severe acute respiratory syndrome coronavirus 2]	HLA-A*30:01	0	1	1	1	1	1	1	1	1	1	0	0	0	0	0	0	0	0	0	0	0	0	0	0	0	0	0	0	0	0	0	0	0	0	0	0	0	0	0	1
LPLVSSQCV	P0DTC2	1	1	1	0	9		Spike Surface Glycoprotein [Severe acute respiratory syndrome coronavirus 2]	HLA-B*51:01	0	1	1	1	1	1	1	1	1	0	0	0	0	0	0	0	0	0	0	0	0	0	0	0	0	0	0	0	0	0	0	0	0	0	0	0	0	0	1	0
FVCNLLLLFVTVYSHLLLV	P0DTC3	1	0	1	0	19		ORF3a protein [Severe acute respiratory syndrome coronavirus 2]	HLA class I	0	0	0	0	0	0	0	0	0	0	0	0	0	0	0	0	0	0	0	0	0	0	0	0	0	0	0	0	0	0	0	0	0	0	0	0	0	0	0	0
YYPSARIVY	P0DTD1	1	0	1	0	9		ORF1ab polyprotein [Severe acute respiratory syndrome coronavirus 2]	HLA-A*24:02	0	0	0	0	0	0	0	0	0	0	0	0	0	0	0	1	0	0	0	0	0	0	0	0	0	0	0	0	0	0	0	0	0	0	0	0	0	1	0	0
AGFSLWVYK	P0DTD1	1	0	1	0	9		ORF1ab polyprotein [Severe acute respiratory syndrome coronavirus 2]	HLA-A*11:01	0	0	0	0	0	0	0	0	0	0	0	0	0	0	0	1	0	0	0	0	0	0	0	0	0	0	0	0	0	0	0	0	0	0	0	0	0	1	0	0
KNTQEVFAQVKQIYK	P0DTC2	0	1	1	0	15		Spike Surface Glycoprotein [Severe acute respiratory syndrome coronavirus 2]	HLA class II	0	1	1	1	1	1	1	1	1	1	0	0	0	0	0	0	0	0	0	0	0	0	0	0	0	0	0	0	0	0	0	0	0	0	0	0	0	0	0	0
LLESELVIGAVILRGHLR	P0DTC5	0	0	0	0	18		Membrane Glycoprotein [Severe acute respiratory syndrome coronavirus 2]		0	0	0	0	0	0	0	0	0	0	0	0	0	0	0	0	0	0	0	0	0	0	0	0	0	0	0	0	0	0	0	0	0	0	0	0	0	0	0	0
VVFLHVTYV	P0DTC2	1	1	1	0	9		Spike Surface Glycoprotein [Severe acute respiratory syndrome coronavirus 2]	HLA-A*02:01,HLA-A*02:06	0	1	1	1	1	1	1	1	1	1	0	0	0	0	0	0	0	0	0	0	0	0	0	0	0	0	0	0	0	0	0	0	0	0	0	0	0	0	0	0
FVIRGDEVR	P0DTC2	1	1	1	0	9		Spike Surface Glycoprotein [Severe acute respiratory syndrome coronavirus 2]	HLA-A*68:01	0	1	1	1	1	1	1	1	1	0	0	0	0	0	0	0	0	0	0	0	0	0	0	0	0	0	0	0	0	0	0	0	0	0	0	0	0	0	1	1
TPKYKFVRI	P0DTD1	1	0	0	0	9		ORF1ab polyprotein [Severe acute respiratory syndrome coronavirus 2]	HLA-B*08:01	0	0	0	0	0	0	0	0	0	0	0	0	0	0	0	0	0	0	0	0	0	0	0	0	0	0	0	0	0	0	0	0	0	0	0	0	0	0	0	0
FTISVTTEIL	P0DTC2	1	1	1	0	10		Spike Surface Glycoprotein [Severe acute respiratory syndrome coronavirus 2]	HLA class I	0	1	1	1	1	1	1	1	1	0	0	0	0	0	0	0	0	0	0	0	0	0	0	0	0	0	0	0	0	0	0	0	0	0	0	0	0	0	0	1
FLYENAFLPFA	P0DTD1	1	1	0	0	11		ORF1ab polyprotein [Severe acute respiratory syndrome coronavirus 2]	HLA-A*02:01	0	0	0	0	0	0	0	0	0	0	0	0	0	0	0	0	1	0	0	0	0	0	0	0	0	0	0	0	0	0	0	0	0	0	0	0	0	0	0	0
FLHVTYVPA	P0DTC2	1	1	1	0	9		Spike Surface Glycoprotein [Severe acute respiratory syndrome coronavirus 2]	HLA-A2,HLA-A*02:03	0	1	1	1	1	1	1	1	1	1	0	0	0	0	0	0	0	0	0	0	0	0	0	0	0	0	0	0	0	0	0	0	0	0	0	0	0	0	0	0
CLHVVGPNV	P0DTD1	1	0	1	0	9		Replicase polyprotein 1a	HLA-A*02:07	0	0	0	0	0	0	0	0	0	0	0	0	0	0	0	0	0	0	0	0	0	0	0	0	0	0	0	0	0	0	0	0	0	0	0	0	0	0	0	0
IIWVATEGA	P0DTC9	1	1	1	0	9	1	Nucleocapsid Phosphoprotein [Severe acute respiratory syndrome coronavirus 2]	HLA-A*02:01	0	0	0	0	0	0	0	0	0	0	0	0	0	0	0	0	1	1	1	0	0	0	0	0	0	0	0	0	0	0	0	0	0	0	0	0	0	0	0	0
PKEITVATSRTLSYYK	P0DTC5	0	0	0	0	16		Membrane glycoprotein [Severe acute respiratory syndrome coronavirus 2]		0	0	0	0	0	0	0	0	0	0	0	0	0	0	0	0	0	0	0	0	0	0	0	0	0	0	0	0	0	0	0	0	0	0	0	0	0	0	0	0
DFYDFAVSKGFFK	P0DTD1	1	0	1	0	13		ORF1ab polyprotein [Severe acute respiratory syndrome coronavirus 2]	HLA-A*33:01	0	0	0	0	0	0	0	0	0	0	0	0	0	0	0	0	0	0	0	0	0	0	0	0	0	0	0	0	0	0	0	0	0	0	0	0	0	0	0	0
IKLDDKDPNFKDQVI	P0DTC9	1	1	1	0	15		Nucleocapsid Phosphoprotein [Severe acute respiratory syndrome coronavirus 2]	HLA class I,HLA class II	0	0	0	0	0	0	0	0	0	0	0	0	0	0	0	0	0	0	0	0	0	0	0	0	0	0	0	0	0	0	0	0	0	0	0	0	0	0	0	0
YLGTGPEAGL	P0DTC9	1	1	1	0	10		Nucleocapsid Phosphoprotein [Severe acute respiratory syndrome coronavirus 2]	HLA-A*02:01	0	0	0	0	0	0	0	0	0	0	0	0	0	0	0	0	0	0	0	0	0	0	0	0	0	0	0	0	0	0	0	0	0	0	0	0	0	0	0	0
GINITRFQTLLALHRSY	P0DTC2	0	1	1	0	17		Spike Surface Glycoprotein [Severe acute respiratory syndrome coronavirus 2]	HLA class II	0	1	1	1	1	1	1	1	1	0	0	0	0	0	0	0	0	0	0	0	0	0	0	0	0	0	0	0	0	0	0	0	0	0	0	0	0	0	0	0
MLRIMASL	P0DTD1	1	1	1	0	8		ORF1ab polyprotein [Severe acute respiratory syndrome coronavirus 2]	HLA-B*08:01	0	0	0	0	0	0	0	0	0	0	0	0	0	0	0	0	1	0	0	1	0	0	0	0	0	0	0	0	0	0	0	0	0	0	0	0	0	0	1	1
AGNGGDAALALLLLD	P0DTC9	0	1	1	0	15		Nucleocapsid Phosphoprotein [Severe acute respiratory syndrome coronavirus 2]	HLA-DQB1*03:01,HLA-DQB1*06:02,HLA class II	0	0	0	0	0	0	0	0	0	0	0	0	0	0	0	0	0	0	0	0	0	0	0	0	0	0	0	0	0	0	0	0	0	0	0	0	0	0	0	0
VYSTGSNVFQTR	P0DTC2	1	0	1	0	12		Spike Surface Glycoprotein [Severe acute respiratory syndrome coronavirus 2]	HLA class I	0	1	1	1	1	1	1	1	1	1	0	0	0	0	0	0	0	0	0	0	0	0	0	0	0	0	0	0	0	0	0	0	0	0	0	0	0	0	0	0
VELGTEVNEF	P0DTD1	1	0	1	0	10		ORF1ab polyprotein [Severe acute respiratory syndrome coronavirus 2]	HLA-B*44:02	0	0	0	0	0	0	0	0	0	0	0	0	0	0	0	0	0	0	0	0	0	0	0	0	0	0	0	0	0	0	0	0	0	0	0	0	0	0	0	0
RTRSMWSFN	P0DTC5	1	1	1	0	9		Membrane glycoprotein [Severe acute respiratory syndrome coronavirus 2]	HLA-A*30:01,HLA class II	0	0	0	0	0	0	0	0	0	0	0	0	0	0	0	1	0	0	0	0	0	0	0	0	0	0	0	0	0	0	0	0	0	0	0	0	0	1	0	1
GTGPEAGLPY	P0DTC9	1	1	1	0	10		Nucleocapsid Phosphoprotein [Severe acute respiratory syndrome coronavirus 2]	HLA class I	0	0	0	0	0	0	0	0	0	0	0	0	0	0	0	0	0	0	0	0	0	0	0	0	0	0	0	0	0	0	0	0	0	0	0	0	0	0	0	0
VEAEVQIDRLITGR	P0DTC2	1	1	1	0	14		Spike Surface Glycoprotein [Severe acute respiratory syndrome coronavirus 2]	HLA class I	0	1	1	1	1	1	1	1	1	1	0	1	1	0	0	1	0	0	0	0	0	0	0	0	0	0	0	0	0	0	0	0	0	0	0	0	0	1	0	0
TEPKKDKKKKADETQ	P0DTC9	0	1	1	0	15		Nucleoprotein [Severe acute respiratory syndrome coronavirus 2]	HLA class II	0	0	0	0	0	0	0	0	0	0	0	0	0	0	0	0	0	0	0	0	0	0	0	0	0	0	0	0	0	0	0	0	0	0	0	0	0	0	0	0
VYDPLQPEL	P0DTC2	1	1	1	0	9		Spike Surface Glycoprotein [Severe acute respiratory syndrome coronavirus 2]	HLA-A*24:02	0	1	1	1	1	1	1	1	1	1	0	0	0	0	0	0	1	0	0	0	0	0	0	0	0	0	0	0	0	0	0	0	0	0	0	0	0	0	0	1
RENNRVVISSDVLVN	P0DTD1	0	1	1	0	15		ORF1ab polyprotein [Severe acute respiratory syndrome coronavirus 2]	HLA class II,HLA-DRB1*07:01,HLA-DQB1*02:02	0	0	0	0	0	0	0	0	0	0	0	0	0	0	0	0	0	0	0	0	0	0	0	0	0	0	0	0	0	0	0	0	0	0	0	0	0	0	0	0
LSYYKLGASQRVAGDSGFAAYSRYRIGNYKLNTDHSS	P0DTC5	1	0	0	0	37		Membrane Glycoprotein [Severe acute respiratory syndrome coronavirus 2]	HLA class I	0	0	0	0	0	0	0	0	0	0	0	0	0	0	0	0	0	0	0	0	0	0	0	0	0	0	0	0	0	0	0	0	0	0	0	0	0	0	0	0
DLPIGINITRFQTL	P0DTC2	1	0	1	0	14		Spike Surface Glycoprotein [Severe acute respiratory syndrome coronavirus 2]	HLA class I	0	1	1	1	1	1	1	1	1	0	0	0	0	0	0	0	0	0	0	0	0	0	0	0	0	0	0	0	0	0	0	0	0	0	0	0	0	0	0	0
PTNFTISVTTEILPVSM	P0DTC2	0	1	0	0	17		Spike Surface Glycoprotein [Severe acute respiratory syndrome coronavirus 2]	HLA-DRB1*07:01	0	1	1	1	1	1	1	1	1	1	0	0	0	0	0	0	0	0	0	0	0	0	0	0	0	0	0	0	0	0	0	0	0	0	0	0	0	0	0	0
KFALTCFSTQF	P0DTC7	1	0	0	0	11		ORF7a protein [Severe acute respiratory syndrome coronavirus 2]	HLA-A*24:02	0	0	0	0	0	0	0	0	0	0	0	0	0	0	0	0	0	0	0	0	0	0	0	0	0	0	0	0	0	0	0	0	0	0	0	0	0	0	0	0
KLWAQCVQL	P0DTD1	1	1	1	1	9		ORF1ab polyprotein [Severe acute respiratory syndrome coronavirus 2]	HLA class I,HLA-A*02:01,HLA-B*07:02	0	0	0	0	0	0	0	0	0	0	0	0	0	0	0	0	0	0	0	0	0	0	0	0	0	0	0	0	0	0	0	0	0	0	0	0	0	0	0	0
SKRVDFCGKGY	P0DTC2	1	0	0	0	11		Spike Surface Glycoprotein [Severe acute respiratory syndrome coronavirus 2]	HLA-A*01:01	0	1	1	1	1	1	1	1	1	1	0	0	0	0	0	0	0	0	0	0	0	0	0	0	0	0	0	0	0	0	0	0	0	0	0	0	0	0	0	0
KNLSDRVVFV	P0DTD1	1	0	1	0	10		ORF1ab polyprotein [Severe acute respiratory syndrome coronavirus 2]	HLA-A*02:01	0	0	0	0	0	0	0	0	0	0	0	0	0	0	0	0	0	0	0	0	0	0	0	0	0	0	0	0	0	0	0	0	0	0	0	0	0	0	0	0
DASGKPVPY	P0DTD1	1	0	1	0	9		ORF1ab polyprotein [Severe acute respiratory syndrome coronavirus 2]	HLA-B*35:01	0	0	0	0	0	0	0	0	0	0	0	0	0	0	0	0	1	0	0	0	0	0	0	0	0	0	0	0	0	0	0	0	0	0	0	0	0	0	0	0
RLIDAMMFT	P0DTD1	1	0	0	0	9		ORF1ab polyprotein [Severe acute respiratory syndrome coronavirus 2]	HLA-A*02:01	0	0	0	0	0	0	0	0	0	0	0	0	0	0	0	0	0	0	0	0	0	0	0	0	0	0	0	0	0	0	0	0	0	0	0	0	0	0	0	0
FASVYAWNRKRISNCVAD	P0DTC2	0	1	1	0	18		Spike Surface Glycoprotein [Severe acute respiratory syndrome coronavirus 2]		0	1	1	1	1	1	1	1	1	1	0	0	0	0	0	0	0	0	0	0	0	0	0	0	0	0	0	0	0	0	0	0	0	0	0	0	0	0	0	0
ELLHAPATV	P0DTC2	1	1	1	0	9		Spike Surface Glycoprotein [Severe acute respiratory syndrome coronavirus 2]	HLA-A*02:01	1	1	1	1	1	1	1	1	1	1	0	0	0	0	0	0	1	0	0	0	0	0	0	0	0	0	0	0	0	0	0	0	0	0	0	0	0	0	0	1
STQDLFLPFF	P0DTC2	1	1	1	0	10		Spike Surface Glycoprotein [Severe acute respiratory syndrome coronavirus 2]	HLA class I,HLA-A*01:01	0	1	1	1	1	1	1	1	1	1	0	0	0	0	0	0	0	0	0	0	0	0	0	0	0	0	0	0	0	0	0	0	0	0	0	0	0	0	0	0
KLFIRQEEV	P0DTC7	1	0	1	0	9		ORF7a protein [Severe acute respiratory syndrome coronavirus 2]	HLA class I	0	0	0	0	0	0	0	0	0	0	0	0	0	0	0	0	0	0	0	0	0	0	0	0	0	0	0	0	0	0	0	0	0	0	0	0	0	0	0	0
RLDKVEAEVQI	P0DTC2	1	1	1	0	11		Spike Surface Glycoprotein [Severe acute respiratory syndrome coronavirus 2]	HLA-A*02:01	0	1	1	1	1	1	1	1	1	1	0	1	1	0	0	1	0	0	0	0	0	0	0	0	0	0	0	0	0	0	0	0	0	0	0	0	0	1	0	0
FVLAAVYRI	P0DTC5	1	0	1	1	9		Membrane Glycoprotein [Severe acute respiratory syndrome coronavirus 2]	HLA-A*02:01,HLA-A*68:02,HLA-A2	0	0	0	0	0	0	0	0	0	0	0	0	0	0	0	0	0	0	0	0	0	0	0	0	0	0	0	0	0	0	0	0	0	0	0	0	0	0	0	1
VLYQDVNCTEVPVAIHADQLTPTWRVYSTGSNVFQTRAGCLIG	P0DTC2	1	0	0	0	43		Spike Surface Glycoprotein [Severe acute respiratory syndrome coronavirus 2]	HLA class I	0	1	1	1	1	1	1	1	1	1	0	0	0	0	0	0	0	0	0	0	0	0	0	0	0	0	0	0	0	0	0	0	0	0	0	0	0	0	0	0
KIADYNYKL	P0DTC2	1	1	1	0	9		Spike Surface Glycoprotein [Severe acute respiratory syndrome coronavirus 2]	HLA-A*02:01	0	1	1	1	1	1	1	1	1	1	0	0	0	0	0	0	0	0	0	0	0	0	0	0	0	0	0	0	0	0	0	0	0	0	0	0	0	0	0	0
AVTANVNALLSTDGN	P0DTD1	0	1	1	0	15		ORF1ab polyprotein [Severe acute respiratory syndrome coronavirus 2]	HLA class II	0	0	0	0	0	0	0	0	0	0	0	0	0	0	0	0	0	0	0	0	0	0	0	0	0	0	0	0	0	0	0	0	0	0	0	0	0	0	0	0
LRIAGHHLGRCDIKDLPK	P0DTC5	0	0	0	0	18		Membrane Glycoprotein [Severe acute respiratory syndrome coronavirus 2]		0	0	0	0	0	0	0	0	0	0	0	0	0	0	0	0	0	0	0	0	0	0	0	0	0	0	0	0	0	0	0	0	0	0	0	0	0	0	0	0
NIVNVSLVK	P0DTC4	1	1	1	0	9		Envelope Protein [Severe acute respiratory syndrome coronavirus 2]	HLA-A*11:01,HLA class II	0	0	0	0	0	0	0	0	0	0	0	0	0	0	0	0	0	0	0	0	0	0	0	0	0	0	0	0	0	0	0	0	0	0	0	0	0	0	0	1
FVENPDILRV	P0DTD1	1	0	1	0	10		ORF1ab polyprotein [Severe acute respiratory syndrome coronavirus 2]	HLA-A*02:06	0	0	0	0	0	0	0	0	0	0	0	0	0	0	0	1	0	0	0	0	0	0	0	0	0	0	0	0	0	0	0	0	0	0	0	0	0	1	0	0
VMVELVAEL	P0DTD1	1	0	1	0	9		ORF1ab polyprotein [Severe acute respiratory syndrome coronavirus 2]	HLA-A*02:01	0	0	0	0	0	0	0	0	0	0	0	0	0	0	0	0	0	0	0	0	0	0	0	0	0	0	0	0	1	0	1	0	0	0	0	0	0	0	0	1
QPTESIVRF	P0DTC2	1	1	1	0	9		Spike Surface Glycoprotein [Severe acute respiratory syndrome coronavirus 2]	HLA-B*35:01,HLA-B*07:02	0	1	1	1	1	1	1	1	1	0	0	0	0	0	0	0	0	0	0	0	0	0	0	0	0	0	0	0	0	0	0	0	0	0	0	0	0	0	0	0
KSAGFPFNK	P0DTD1	1	1	1	0	9		ORF1ab polyprotein [Severe acute respiratory syndrome coronavirus 2]	HLA-A*03:01,HLA-A*11:01,HLA class II	0	0	0	0	0	0	0	0	0	0	0	0	0	0	0	1	0	0	0	0	0	0	0	0	0	0	0	0	0	0	0	0	0	0	0	0	0	1	0	0
FAFACPDGVKHVYQL	P0DTC7	1	0	1	0	15		ORF7a protein [Severe acute respiratory syndrome coronavirus 2]	HLA class I	0	0	0	0	0	0	0	0	0	0	0	0	0	0	0	0	0	0	0	0	0	0	0	0	0	0	0	0	0	0	0	0	0	0	0	0	0	0	0	0
FLAHIQWMV	P0DTD1	1	1	1	0	9		ORF1ab polyprotein [Severe acute respiratory syndrome coronavirus 2]	HLA-A*02:06,HLA-A*02:01,HLA-A*02:07	0	0	0	0	0	0	0	0	0	0	0	0	0	0	0	0	0	0	0	0	0	0	0	0	0	0	0	0	0	0	0	0	0	0	0	0	0	0	0	0
WTAGAAAYYVGY	P0DTC2	1	1	1	0	12		Spike Surface Glycoprotein [Severe acute respiratory syndrome coronavirus 2]	HLA class I	0	1	1	1	1	1	1	1	1	0	0	0	0	0	0	0	0	0	0	0	0	0	0	0	0	0	0	0	0	0	0	0	0	0	0	0	0	0	0	0
QTQGNFGDQELIRQG	P0DTC9	0	1	1	0	15		Nucleoprotein [Severe acute respiratory syndrome coronavirus 2]	HLA class II	0	0	0	0	0	0	0	0	0	0	0	0	0	0	0	0	0	0	0	0	0	0	0	0	0	0	0	0	0	0	0	0	0	0	0	0	0	0	0	0
GVYHKNNK	P0DTC2	1	1	1	0	8		Spike Surface Glycoprotein [Severe acute respiratory syndrome coronavirus 2]	HLA-A*11:01	0	1	1	1	1	1	1	1	1	0	0	0	0	0	0	0	0	0	0	1	0	0	0	0	0	0	0	0	0	0	0	0	0	0	0	0	0	0	1	0
KVDGVDVEL	P0DTD1	1	0	0	0	9		ORF1ab polyprotein [Severe acute respiratory syndrome coronavirus 2]	HLA-A*02:01	0	0	0	0	0	0	0	0	0	0	0	0	0	0	0	0	1	0	0	0	0	0	0	0	0	0	0	0	0	0	0	0	0	0	0	0	0	0	0	0
VATSRTLSY	P0DTC5	1	1	1	0	9		Membrane Glycoprotein [Severe acute respiratory syndrome coronavirus 2]	HLA-B*35:01,HLA-A*01:01,HLA-B*07:02	0	0	0	0	0	0	0	0	0	0	0	0	0	0	0	0	0	0	0	0	0	0	0	0	0	0	0	0	0	0	0	0	0	0	0	0	0	0	0	1
KWPWYIWLGF	P0DTC2	1	1	0	0	10		Spike Surface Glycoprotein [Severe acute respiratory syndrome coronavirus 2]	HLA-A*24:02	0	1	1	1	1	1	1	1	1	1	1	0	0	0	0	0	0	0	0	0	0	0	0	0	0	0	0	0	0	0	0	0	0	0	0	0	0	0	0	0
NYIAQVDVVNFNL	A0A663DJA2	1	0	1	0	13		ORF10 protein [Severe acute respiratory syndrome coronavirus 2]	HLA class I	0	0	0	0	0	0	0	0	0	0	0	0	0	0	0	0	0	0	0	0	0	0	0	0	0	0	0	0	0	0	0	0	0	0	0	0	0	0	0	0
TEVVGDIIL	P0DTD1	1	0	1	0	9		ORF1ab polyprotein [Severe acute respiratory syndrome coronavirus 2]	HLA-B*40:01	0	0	0	0	0	0	0	0	0	0	0	0	0	0	0	0	0	0	0	0	0	0	0	0	0	0	0	0	0	0	0	0	0	0	0	0	0	0	0	0
SPRWYFYYL	P0DTC9	1	1	1	1	9	1	Nucleocapsid Phosphoprotein [Severe acute respiratory syndrome coronavirus 2]	HLA-B*07:02,HLA-B*08:01,HLA-B7,HLA-B35	0	0	0	0	0	0	0	0	0	0	0	0	0	0	0	1	0	0	0	0	0	0	0	0	0	0	0	0	0	0	0	0	0	0	0	0	0	1	0	0
KLGSLVVRC	P0DTC8	1	1	1	0	9		ORF8 protein [Severe acute respiratory syndrome coronavirus 2]	HLA-A*02:01	0	0	0	0	0	0	0	0	0	0	0	0	0	0	0	0	0	0	0	0	0	0	0	0	0	0	0	0	0	0	0	0	0	0	0	0	0	0	0	0
LGAENSVAY	P0DTC2	1	0	1	0	9		Spike Surface Glycoprotein [Severe acute respiratory syndrome coronavirus 2]	HLA-B*35:01	0	1	1	1	1	1	1	1	1	0	0	0	0	0	0	0	1	0	0	0	0	0	0	0	0	0	0	0	0	0	0	0	0	0	0	0	0	0	0	0
FELDERIDKVL	P0DTD1	1	0	1	0	11		ORF1ab polyprotein [Severe acute respiratory syndrome coronavirus 2]	HLA-B*40:01	0	0	0	0	0	0	0	0	0	0	0	0	0	0	0	0	1	0	0	1	0	0	0	0	0	0	0	0	0	0	0	0	0	0	0	0	0	0	1	0
DTDFVNEFY	P0DTD1	1	0	1	1	9		ORF1ab polyprotein [Severe acute respiratory syndrome coronavirus 2]	HLA-A*01:01	0	0	0	0	0	0	0	0	0	0	0	0	0	0	0	0	0	0	0	0	0	0	0	0	0	0	0	0	0	0	0	0	0	0	0	0	0	0	0	0
TSRTLSYYK	P0DTC5	1	1	1	1	9		Membrane glycoprotein [Severe acute respiratory syndrome coronavirus 2]	HLA-A*30:01	0	0	0	0	0	0	0	0	0	0	0	0	0	0	0	0	0	0	0	0	0	0	0	0	0	0	0	0	0	0	0	0	0	0	0	0	0	0	0	0
NLLLQYGSFCTQLNR	P0DTC2	0	1	1	0	15		Spike Surface Glycoprotein [Severe acute respiratory syndrome coronavirus 2]	HLA class II,HLA-DQB1*05:03,HLA-DRB1*15:01,HLA-DRB1*04:04	0	1	1	1	1	1	1	1	1	1	0	0	0	0	0	0	0	0	0	0	0	0	0	0	0	0	0	0	0	0	0	0	0	0	0	0	0	0	0	0
GKGYHLMSFPQSAPH	P0DTC2	0	0	0	0	15		Spike Surface Glycoprotein [Severe acute respiratory syndrome coronavirus 2]		0	1	1	1	1	1	1	1	1	1	0	0	0	0	0	0	0	0	0	0	0	0	0	0	0	0	0	0	0	0	0	0	0	0	0	0	0	0	0	0
FLARGIVFM	P0DTD1	1	0	1	0	9		ORF1ab polyprotein [Severe acute respiratory syndrome coronavirus 2]	HLA-A*02:01	0	0	0	0	0	0	0	0	0	0	0	0	0	0	0	0	0	0	0	0	0	0	0	0	0	0	0	0	0	0	0	0	0	0	0	0	0	0	0	0
SPDDQIGYY	P0DTC9	1	1	1	0	9		Nucleocapsid Phosphoprotein [Severe acute respiratory syndrome coronavirus 2]	HLA-B*35:01	0	0	0	0	0	0	0	0	0	0	0	0	0	0	0	0	0	0	0	0	0	0	0	0	0	0	0	0	0	0	0	0	0	0	0	0	0	0	0	0
MKFLVFLGIITTVAA	P0DTC8	0	1	1	0	15		ORF8 protein [Severe acute respiratory syndrome coronavirus 2]	HLA-DRB1	0	0	0	0	0	0	0	0	0	0	0	0	0	0	0	0	0	0	0	0	0	0	0	0	0	0	0	0	0	0	0	0	0	0	0	0	0	0	0	0
RFPNITNLCPF	P0DTC2	1	1	1	0	11		Spike Surface Glycoprotein [Severe acute respiratory syndrome coronavirus 2]	HLA-A*24:02	0	1	1	1	1	1	1	1	1	1	0	0	0	0	0	0	0	0	0	0	0	0	0	0	0	0	0	0	0	0	0	0	0	0	0	0	0	0	0	0
MIAQYTSALLAGTITSGWTFGAGAALQIPFAMQMAYRFNGIGV	P0DTC2	1	0	0	0	43		Spike Surface Glycoprotein [Severe acute respiratory syndrome coronavirus 2]	HLA class I	0	1	1	1	1	1	1	1	1	1	0	0	0	0	0	0	0	0	0	0	0	0	0	0	0	0	0	0	0	0	0	0	0	0	0	0	0	0	0	0
YIINLIIKNLSKSLT	P0DTC6	0	1	0	0	15		ORF6 protein [Severe acute respiratory syndrome coronavirus 2]	HLA class II	0	0	0	0	0	0	0	0	0	0	0	0	0	0	0	0	0	0	0	0	0	0	0	0	0	0	0	0	0	0	0	0	0	0	0	0	0	0	0	0
FLLPSLATVA	P0DTD1	1	1	0	0	10		ORF1ab polyprotein [Severe acute respiratory syndrome coronavirus 2]	HLA-A*02:01	0	0	0	0	0	0	0	0	0	0	0	0	0	0	0	0	0	0	0	0	0	0	0	0	0	0	0	0	0	0	0	0	0	0	0	0	0	0	0	0
TPHTVLQAV	P0DTD1	1	0	1	0	9		ORF1ab polyprotein [Severe acute respiratory syndrome coronavirus 2]	HLA-B*51:01	0	0	0	0	0	0	0	0	0	0	0	0	0	0	0	0	0	0	0	0	0	0	0	0	0	0	0	0	0	0	0	0	0	0	0	1	1	0	0	1
WLPTGTLLV	P0DTD1	1	0	1	0	9		Replicase polyprotein 1ab	HLA-A*02:07	0	0	0	0	0	0	0	0	0	0	0	0	0	0	0	1	0	0	0	0	0	0	0	0	0	0	0	0	0	0	0	0	0	0	0	0	0	1	0	1
AHAEETRKL	P0DTD1	1	0	0	0	9		ORF1ab polyprotein [Severe acute respiratory syndrome coronavirus 2]	HLA-C*06:02	0	0	0	0	0	0	0	0	0	0	0	0	0	0	0	0	0	0	0	0	0	0	0	0	0	0	0	0	0	0	0	0	0	0	0	0	0	0	0	1
TPSGTWLTYTGAIKL	P0DTC9	1	1	1	0	15		Nucleocapsid Phosphoprotein [Severe acute respiratory syndrome coronavirus 2]	HLA class I	0	0	0	0	0	0	0	0	0	0	0	0	0	0	0	0	0	0	0	0	0	0	0	0	0	0	0	0	0	0	0	0	0	0	0	0	0	0	0	0
VVIKVCEFQFCNDPF	P0DTC2	0	1	1	0	15		Spike Surface Glycoprotein [Severe acute respiratory syndrome coronavirus 2]	HLA class II	0	1	1	1	1	1	1	1	1	0	0	0	0	0	0	0	0	0	0	0	0	0	0	0	0	0	0	0	0	0	0	0	0	0	0	0	0	0	0	0
VLNDILSRL	P0DTC2	1	1	1	0	9		Spike Surface Glycoprotein [Severe acute respiratory syndrome coronavirus 2]	HLA-A*02:01	0	1	1	1	1	1	1	1	1	1	0	0	0	0	0	0	0	0	0	0	0	0	0	0	0	0	0	0	0	0	0	0	0	0	0	0	0	0	1	0
SIIAYTMSLGAENSV	P0DTC2	1	1	0	0	15		Spike Surface Glycoprotein [Severe acute respiratory syndrome coronavirus 2]	HLA class II,HLA class I	0	1	1	1	1	1	1	1	1	0	0	0	0	0	0	0	0	0	0	0	0	0	0	0	0	0	0	0	0	0	0	0	0	0	0	0	0	0	0	0
VLLFLAFVV	P0DTC4	1	0	0	0	9		Envelope Protein [Severe acute respiratory syndrome coronavirus 2]	HLA-A*02:01	0	0	0	0	0	0	0	0	0	0	0	0	0	0	0	0	0	0	0	1	0	0	0	0	0	0	0	0	0	0	0	0	0	0	0	0	0	0	1	1
AYILFTRFF	P0DTD1	1	0	1	0	9		ORF1ab polyprotein [Severe acute respiratory syndrome coronavirus 2]	HLA-A*24:02	0	0	0	0	0	0	0	0	0	0	0	0	0	0	0	0	0	0	0	0	0	0	0	0	0	0	0	0	0	0	0	0	0	0	0	0	0	0	0	0
YLFDESGEF	P0DTD1	1	0	1	1	9		ORF1ab polyprotein [Severe acute respiratory syndrome coronavirus 2]	HLA-B*15:01	0	0	0	0	0	0	0	0	0	0	0	0	0	0	0	0	0	0	0	0	0	0	0	0	0	0	0	0	0	0	0	0	0	0	0	0	0	0	0	0
NRYFRLTL	P0DTD1	1	1	0	0	8		ORF1ab polyprotein [Severe acute respiratory syndrome coronavirus 2]	HLA-C*06:02,HLA-C*07:02	0	0	0	0	0	0	0	0	0	0	0	0	0	0	0	0	1	0	0	0	0	0	0	0	0	0	0	0	0	0	0	0	0	0	0	0	0	0	0	1
FVFLVLLPL	P0DTC2	1	1	1	0	9		Spike Surface Glycoprotein [Severe acute respiratory syndrome coronavirus 2]	HLA-A*02:01	1	1	1	1	1	1	1	1	1	0	0	0	0	0	0	0	1	0	0	0	0	0	0	0	0	0	0	0	0	0	0	0	0	0	0	0	0	0	0	1
AIKLDDKDPNFKDQV	P0DTC9	0	1	1	0	15		Nucleocapsid Phosphoprotein [Severe acute respiratory syndrome coronavirus 2]	HLA class II,HLA-DRB1*03:01	0	0	0	0	0	0	0	0	0	0	0	0	0	0	0	0	0	0	0	0	0	0	0	0	0	0	0	0	0	0	0	0	0	0	0	0	0	0	0	0
AADLDDFSKQLQQSM	P0DTC9	0	1	1	0	15		Nucleocapsid Phosphoprotein [Severe acute respiratory syndrome coronavirus 2]	HLA-DR	0	0	0	0	0	0	0	0	0	0	0	0	0	0	0	0	0	0	0	0	0	0	0	0	0	0	0	0	0	0	0	0	0	0	0	0	0	0	0	0
VLLFLAFVVF	P0DTC4	1	0	0	0	10		Envelope Protein [Severe acute respiratory syndrome coronavirus 2]	HLA-A*24:02	0	0	0	0	0	0	0	0	0	0	0	0	0	0	0	0	0	0	0	0	0	0	0	0	0	0	0	0	0	0	0	0	0	0	0	0	0	0	0	1
PFFSNVTWF	P0DTC2	1	1	1	0	9		Spike Surface Glycoprotein [Severe acute respiratory syndrome coronavirus 2]	HLA-A*24:02	0	1	1	1	1	1	1	1	1	1	0	0	0	0	0	0	0	0	0	0	0	0	0	0	0	0	0	0	0	0	0	0	0	0	0	0	0	0	0	0
KLLKSIAATRGATVV	P0DTD1	0	1	1	0	15		ORF1ab polyprotein [Severe acute respiratory syndrome coronavirus 2]	HLA class II,HLA-DRB1*07:01,HLA-DQB1*03:03	0	0	0	0	0	0	0	0	0	0	0	0	0	0	0	1	0	0	0	0	0	0	0	0	0	0	0	0	0	0	0	0	0	0	0	0	0	1	0	0
ALLAVFQSA	P0DTC3	1	1	1	0	9		ORF3a protein [Severe acute respiratory syndrome coronavirus 2]	HLA-A*02:01	0	0	0	0	0	0	0	0	0	0	0	0	0	0	0	0	0	0	0	0	0	0	0	0	0	0	0	0	0	0	0	0	0	1	0	0	1	0	1	1
IPYNSVTSSIVI	P0DTC3	1	0	1	0	12		ORF3a protein [Severe acute respiratory syndrome coronavirus 2]	HLA-B*51:01	0	0	0	0	0	0	0	0	0	0	0	0	0	0	0	0	0	0	0	0	0	0	0	0	0	0	0	0	0	0	0	0	0	0	0	0	0	0	0	0
LLALHRSYL	P0DTC2	1	1	1	0	9		Spike Surface Glycoprotein [Severe acute respiratory syndrome coronavirus 2]	HLA class I	0	1	1	1	1	0	1	1	1	0	0	0	0	0	0	0	0	0	0	0	0	0	0	0	0	0	0	0	0	0	0	0	0	0	0	0	0	0	0	1
FLPGVYSV	P0DTD1	1	1	1	0	8		ORF1ab polyprotein [Severe acute respiratory syndrome coronavirus 2]	HLA-A*02:01	0	0	0	0	0	0	0	0	0	0	0	0	0	0	0	0	1	1	1	1	0	0	0	0	0	0	0	0	0	0	0	0	0	0	1	0	1	0	1	1
IDGYFKIYSKHTPIN	P0DTC2	0	1	1	0	15		Spike Surface Glycoprotein [Severe acute respiratory syndrome coronavirus 2]	HLA class II	0	1	1	1	1	1	1	1	1	0	0	0	0	0	0	0	0	0	0	0	0	0	0	0	0	0	0	0	0	0	0	0	0	0	0	0	0	0	0	0
RISNCVADYSVLYNS	P0DTC2	1	1	1	0	15		Spike Surface Glycoprotein [Severe acute respiratory syndrome coronavirus 2]	HLA class I	0	1	1	1	1	1	1	1	1	1	0	0	0	0	0	0	0	0	0	0	0	0	0	0	0	0	0	0	0	0	0	0	0	0	0	0	0	0	0	0
WFFSNYLKR	P0DTD1	1	1	1	0	9		ORF1ab polyprotein [Severe acute respiratory syndrome coronavirus 2]	HLA-A*31:01	0	0	0	0	0	0	0	0	0	0	0	0	0	0	0	0	0	0	0	0	0	0	0	0	0	0	0	0	0	0	0	0	0	0	0	0	0	0	0	0
VARDLSLQF	P0DTD1	1	0	1	0	9		ORF1ab polyprotein [Severe acute respiratory syndrome coronavirus 2]	HLA-B*57:01	0	0	0	0	0	0	0	0	0	0	0	0	0	0	0	0	1	0	0	0	0	0	0	0	0	0	0	0	0	0	0	0	0	0	0	0	0	0	0	1
TPSFKKGAKLLHKPI	P0DTD1	0	1	1	0	15		ORF1ab polyprotein [Severe acute respiratory syndrome coronavirus 2]	HLA class II	0	0	0	0	0	0	0	0	0	0	0	0	0	0	0	0	0	0	0	0	0	0	0	0	0	0	0	0	0	0	0	0	0	0	0	0	0	0	0	0
IANQFNSAI	P0DTC2	1	1	1	0	9		Spike Surface Glycoprotein [Severe acute respiratory syndrome coronavirus 2]	HLA-B*51:01	0	1	1	1	1	1	1	1	1	1	0	0	0	0	0	0	0	0	0	0	0	0	0	0	0	0	0	0	0	0	0	0	0	0	0	0	0	0	0	1
NASVVNIQK	P0DTC2	1	1	1	0	9		Spike Surface Glycoprotein [Severe acute respiratory syndrome coronavirus 2]	HLA-A*68:01	0	1	1	1	1	1	1	1	1	1	0	0	0	0	0	0	0	0	0	0	0	0	0	0	0	0	0	0	0	0	0	0	0	0	0	0	0	0	0	0
WLDMVDTSL	P0DTD1	1	0	1	0	9		ORF1ab polyprotein [Severe acute respiratory syndrome coronavirus 2]	HLA-A*02:01,HLA-A*02:07	0	0	0	0	0	0	0	0	0	0	0	0	0	0	0	0	0	0	0	0	0	0	0	0	0	0	0	0	0	0	0	0	0	0	0	0	0	0	0	0
HTTDPSFLGRYMSAL	P0DTD1	0	1	1	0	15		ORF1ab polyprotein [Severe acute respiratory syndrome coronavirus 2]	HLA class II	0	0	0	0	0	0	0	0	0	0	0	0	0	0	0	0	0	0	0	0	0	0	0	0	0	0	0	0	0	0	0	0	0	0	0	0	0	0	0	0
IAIPTNFTI	P0DTC2	1	1	1	0	9		Spike Surface Glycoprotein [Severe acute respiratory syndrome coronavirus 2]	HLA-B*53:01,HLA-B*51:01	0	1	1	1	1	1	1	1	1	1	0	1	0	0	0	1	0	0	0	0	0	0	0	0	0	0	0	0	0	0	0	0	0	0	0	0	0	1	0	0
LEAPFLYLY	P0DTC3	1	1	1	0	9		ORF3a protein [Severe acute respiratory syndrome coronavirus 2]	HLA-A*29:02	0	0	0	0	0	0	0	0	0	0	0	0	0	0	0	0	0	0	0	0	0	0	0	0	0	0	0	0	0	0	0	0	0	0	0	0	0	0	0	0
FDEDDSEPVL	P0DTC2	1	0	1	0	10		Spike Surface Glycoprotein [Severe acute respiratory syndrome coronavirus 2]	HLA-B*40:01	0	1	1	1	1	1	1	1	1	1	0	0	0	0	0	0	0	0	0	0	0	0	0	0	0	0	0	0	0	0	0	0	0	0	0	0	0	0	0	0
AEIRASANLAATK	P0DTC2	1	1	1	0	13		Spike Surface Glycoprotein [Severe acute respiratory syndrome coronavirus 2]	HLA class I	0	1	1	1	1	1	1	1	1	1	0	0	0	0	0	0	0	0	0	0	0	0	0	0	0	0	0	0	0	0	0	0	0	0	0	0	0	0	0	0
HVSGTNGTK	P0DTC2	1	0	1	0	9		Spike Surface Glycoprotein [Severe acute respiratory syndrome coronavirus 2]	HLA-A*68:01	0	1	1	1	1	1	1	1	1	0	0	0	0	0	0	0	0	0	0	0	0	0	0	0	0	0	0	0	0	0	0	0	0	0	0	0	0	0	0	0
TINCQEPKLGSLVVRCSFYEDFLEYHDVRVVLDFI	P0DTC8	1	0	0	0	35		ORF8 protein [Severe acute respiratory syndrome coronavirus 2]	HLA class I	0	0	0	0	0	0	0	0	0	0	0	0	0	0	0	0	0	0	0	0	0	0	0	0	0	0	0	0	0	0	0	0	0	0	0	0	0	0	0	0
SSPDDQIGYYR	P0DTC9	1	1	1	0	11		Nucleocapsid Phosphoprotein [Severe acute respiratory syndrome coronavirus 2]	HLA-A*01:01	0	0	0	0	0	0	0	0	0	0	0	0	0	0	0	0	0	0	0	0	0	0	0	0	0	0	0	0	0	0	0	0	0	0	0	0	0	0	0	0
YVNTFSSTF	P0DTD1	1	1	1	0	9		ORF1ab polyprotein [Severe acute respiratory syndrome coronavirus 2]	HLA-A*26:01	0	0	0	0	0	0	0	0	0	0	0	0	0	0	0	0	0	0	0	0	0	0	0	0	0	0	0	0	0	0	0	0	0	0	0	0	0	0	0	0
EAFEKMVSL	P0DTD1	1	0	1	0	9		ORF1ab polyprotein [Severe acute respiratory syndrome coronavirus 2]	HLA-B*08:01	0	0	0	0	0	0	0	0	0	0	0	0	0	0	0	0	0	0	0	0	0	0	0	0	0	0	0	0	0	0	0	0	0	0	0	0	0	0	0	0
AQALNTLVKQLSSNF	P0DTC2	0	1	1	0	15		Spike Surface Glycoprotein [Severe acute respiratory syndrome coronavirus 2]	HLA class II	0	1	1	1	1	1	1	1	1	1	0	0	0	0	0	0	0	0	0	0	0	0	0	0	0	0	0	0	0	0	0	0	0	0	0	0	0	0	0	0
VPHVGEIPV	P0DTD1	1	0	1	0	9		ORF1ab polyprotein [Severe acute respiratory syndrome coronavirus 2]	HLA-B*07:02	0	0	0	0	0	0	0	0	0	0	0	0	0	0	0	0	0	0	0	0	0	0	0	0	0	0	0	0	0	0	0	0	0	0	0	0	0	0	0	0
LPDDFTGCVIAWNSNNLDSKVGGNYNYLYRLFRKSNLKPFERD	P0DTC2	1	0	0	0	43		Spike Surface Glycoprotein [Severe acute respiratory syndrome coronavirus 2]	HLA class I	0	1	1	1	1	1	1	1	1	0	0	0	0	0	0	0	0	0	0	0	0	0	0	0	0	0	0	0	0	0	0	0	0	0	0	0	0	0	0	0
FVKHKHAFL	P0DTD1	1	0	1	0	9		ORF1ab polyprotein [Severe acute respiratory syndrome coronavirus 2]	HLA-B*08:01	0	0	0	0	0	0	0	0	0	0	0	0	0	0	0	0	0	0	0	0	0	0	0	0	0	0	0	0	0	0	0	0	0	0	0	0	0	0	0	0
LYLYALVYF	P0DTC3	1	1	1	0	9		ORF3a protein [Severe acute respiratory syndrome coronavirus 2]	HLA-A*24:02	0	0	0	0	0	0	0	0	0	0	0	0	0	0	0	0	0	0	0	0	0	0	0	0	0	0	0	0	0	0	0	0	0	0	0	0	0	0	0	0
FRYMNSQGL	P0DTD1	1	0	1	0	9		ORF1ab polyprotein [Severe acute respiratory syndrome coronavirus 2]	HLA class I	0	0	0	0	0	0	0	0	0	0	0	0	0	0	0	0	0	0	0	0	0	0	0	0	0	0	0	0	0	0	0	0	0	0	0	0	0	0	0	0
QKYSTLQGPPGTGKS	P0DTD1	1	1	0	0	15		Helicase [Severe acute respiratory syndrome coronavirus 2]	HLA class I,HLA class II	0	0	0	0	0	0	0	0	0	0	0	0	0	0	0	0	0	0	0	0	0	0	0	0	0	0	0	0	0	0	0	0	0	0	0	0	0	0	0	0
VVSTGYHFR	P0DTD1	1	1	1	0	9		ORF1ab polyprotein [Severe acute respiratory syndrome coronavirus 2]	HLA-A*11:01,HLA class II	0	0	0	0	0	0	0	0	0	0	0	0	0	0	0	0	0	0	0	0	0	0	0	0	0	0	0	0	0	0	0	0	0	0	0	0	0	0	0	0
RIKASMPTT	P0DTD1	1	1	1	0	9		ORF1ab polyprotein [Severe acute respiratory syndrome coronavirus 2]	HLA-A*30:01	0	0	0	0	0	0	0	0	0	0	0	0	0	0	0	0	0	0	0	0	0	0	0	0	0	0	0	0	0	0	0	0	0	0	0	0	0	0	0	0
SYECDIPIGAGICASYQT	P0DTC2	1	0	0	0	18		Spike Surface Glycoprotein [Severe acute respiratory syndrome coronavirus 2]	HLA class I	0	1	1	1	1	1	1	1	1	1	0	0	0	0	0	0	0	0	0	0	0	0	0	0	0	0	0	0	0	0	0	0	0	0	0	0	0	0	0	0
GGNYNYLYRLFRKSNLKPFERDI	P0DTC2	0	0	0	0	23		Spike Surface Glycoprotein [Severe acute respiratory syndrome coronavirus 2]		0	1	1	1	1	1	1	1	1	0	0	0	0	0	0	0	0	0	0	0	0	0	0	0	0	0	0	0	0	0	0	0	0	0	0	0	0	0	0	0
DDFSKQLQQSMSSAD	P0DTC9	0	0	0	0	15		Nucleoprotein [Severe acute respiratory syndrome coronavirus 2]		0	0	0	0	0	0	0	0	0	0	0	0	0	0	0	0	0	0	0	0	0	0	0	0	0	0	0	0	0	0	0	0	0	0	0	0	0	0	0	0
YFIKGLNNL	P0DTD1	1	0	1	0	9		ORF1ab polyprotein [Severe acute respiratory syndrome coronavirus 2]	HLA-C*07:02	0	0	0	0	0	0	0	0	0	0	0	0	0	0	0	1	0	0	0	0	0	0	0	0	0	0	0	0	0	0	0	0	0	0	0	0	0	1	0	0
KQFDTYNLW	P0DTD1	1	0	1	0	9		ORF1ab polyprotein [Severe acute respiratory syndrome coronavirus 2]	HLA class I,HLA-B*15:01	0	0	0	0	0	0	0	0	0	0	0	0	0	0	0	1	0	0	0	0	0	0	0	0	0	0	0	0	0	0	0	0	0	0	0	0	0	1	0	0
VYDPLQPELDSF	P0DTC2	1	0	1	0	12		Spike Surface Glycoprotein [Severe acute respiratory syndrome coronavirus 2]	HLA-A*24:02	0	1	1	1	1	1	1	1	1	1	0	0	0	0	0	0	0	0	0	0	0	0	0	0	0	0	0	0	0	0	0	0	0	0	0	0	0	0	0	0
FIPMDSTVKNY	P0DTD1	1	0	0	0	11		ORF1ab polyprotein [Severe acute respiratory syndrome coronavirus 2]	HLA-A*01:01	0	0	0	0	0	0	0	0	0	0	0	0	0	0	0	0	0	0	0	0	0	0	0	0	0	0	0	0	0	0	0	0	0	0	0	0	0	0	0	0
TSHKLVLSVNPYVCN	P0DTD1	0	1	0	0	15		ORF1ab polyprotein [Severe acute respiratory syndrome coronavirus 2]	HLA class II	0	0	0	0	0	0	0	0	0	0	0	0	0	0	0	1	0	0	0	0	0	0	0	0	0	0	0	0	0	0	0	0	0	0	0	0	0	1	0	0
SLPGVFCGV	P0DTD1	1	0	1	0	9		ORF1ab polyprotein [Severe acute respiratory syndrome coronavirus 2]	HLA-A*02:01	0	0	0	0	0	0	0	0	0	0	0	0	0	0	0	1	0	0	0	0	0	0	0	0	0	0	0	0	0	0	0	0	0	0	0	0	0	1	0	1
CSQHTMLVK	P0DTD1	1	0	0	0	9		Replicase polyprotein 1ab	HLA-A*11:01	0	0	0	0	0	0	0	0	0	0	0	0	0	0	0	1	0	0	0	0	0	0	0	0	0	0	0	0	0	0	0	0	0	0	0	0	0	1	0	0
QLNRALTGI	P0DTC2	1	1	1	0	9	1	Spike Surface Glycoprotein [Severe acute respiratory syndrome coronavirus 2]	HLA-A*02:03	0	1	1	1	1	1	1	1	1	1	0	0	0	0	0	0	1	1	1	0	0	0	0	0	0	0	0	0	0	0	0	0	0	0	0	0	0	0	1	1
NTSRYWEPEFY	P0DTD1	1	0	0	0	11		ORF1ab polyprotein [Severe acute respiratory syndrome coronavirus 2]	HLA-A*01:01	0	0	0	0	0	0	0	0	0	0	0	0	0	0	0	0	0	0	0	0	0	0	0	0	0	0	0	0	0	0	0	0	0	0	0	0	0	0	0	0
REQIDGYVMHANY	P0DTD1	1	0	1	0	13		ORF1ab polyprotein [Severe acute respiratory syndrome coronavirus 2]	HLA-B*44:02	0	0	0	0	0	0	0	0	0	0	0	0	0	0	0	1	0	0	0	0	0	0	0	0	0	0	0	0	0	0	0	0	0	0	0	0	0	1	0	0
FYAEGSRGGSQASSR	P0DTC9	0	1	1	0	15		Nucleoprotein [Severe acute respiratory syndrome coronavirus 2]	HLA class II	0	0	0	0	0	0	0	0	0	0	0	0	0	0	0	0	0	0	0	0	0	0	0	0	0	0	0	0	0	0	0	0	0	0	0	0	0	0	0	0
RTFKVSIWNLDY	P0DTC6	1	0	1	0	12		ORF6 protein [Severe acute respiratory syndrome coronavirus 2]	HLA-A*01:01	0	0	0	0	0	0	0	0	0	0	0	0	0	0	0	0	0	0	0	0	0	0	0	0	0	0	0	0	0	0	0	0	0	0	0	0	0	0	0	0
YLNTLTLAV	P0DTD1	1	1	1	0	9		ORF1ab polyprotein [Severe acute respiratory syndrome coronavirus 2]	HLA class I	0	0	0	0	0	0	0	0	0	0	0	0	0	0	0	1	0	0	0	0	0	0	0	0	0	0	0	0	0	0	0	0	0	0	0	0	0	1	0	0
AYANRNRF	P0DTC5	1	1	1	0	8		Membrane Glycoprotein [Severe acute respiratory syndrome coronavirus 2]	HLA-A*24:02	0	0	0	0	0	0	0	0	0	0	0	0	0	0	0	0	1	0	0	0	0	0	0	0	0	0	0	0	0	0	0	0	0	0	0	0	0	0	1	1
LGVYYHKNNKSWMESEF	P0DTC2	1	1	0	0	17		Spike Surface Glycoprotein [Severe acute respiratory syndrome coronavirus 2]	HLA-DRB3*02:02	0	1	1	1	1	1	1	1	1	0	0	0	0	0	0	0	0	0	0	0	0	0	0	0	0	0	0	0	0	0	0	0	0	0	0	0	0	0	0	0
YQTSNFRVQPTESIVRFPN	P0DTC2	0	1	1	0	19		Spike Surface Glycoprotein [Severe acute respiratory syndrome coronavirus 2]	HLA class II	0	1	1	1	1	1	1	1	1	0	0	0	0	0	0	0	0	0	0	0	0	0	0	0	0	0	0	0	0	0	0	0	0	0	0	0	0	0	0	0
DNFKFVCDNIKFADD	P0DTD1	0	1	0	0	15		ORF1ab polyprotein [Severe acute respiratory syndrome coronavirus 2]	HLA class II	0	0	0	0	0	0	0	0	0	0	0	0	0	0	0	0	0	0	0	0	0	0	0	0	0	0	0	0	0	0	0	0	0	0	0	0	0	0	0	0
STPCNGVEGFNCYFP	P0DTC2	0	1	1	0	15		Spike Surface Glycoprotein [Severe acute respiratory syndrome coronavirus 2]		0	1	1	1	1	1	1	1	1	0	0	0	0	0	0	0	0	0	0	0	0	0	0	0	0	0	0	0	0	0	0	0	0	0	0	0	0	0	0	0
DGYFKIYSKHTPINL	P0DTC2	0	1	1	0	15		Spike Surface Glycoprotein [Severe acute respiratory syndrome coronavirus 2]		0	1	1	1	1	1	1	1	1	0	0	0	0	0	0	0	0	0	0	0	0	0	0	0	0	0	0	0	0	0	0	0	0	0	0	0	0	0	0	0
MYSFVSEETGTLIVN	P0DTC4	0	1	1	0	15		Envelope Protein [Severe acute respiratory syndrome coronavirus 2]	,HLA class II	0	0	0	0	0	0	0	0	0	0	0	0	0	0	0	0	0	0	0	0	0	0	0	0	0	0	0	0	0	0	0	0	0	0	0	0	0	0	0	0
RLANECAQV	P0DTD1	1	1	1	0	9		ORF1ab polyprotein [Severe acute respiratory syndrome coronavirus 2]	HLA-A*02:01,HLA class II	0	0	0	0	0	0	0	0	0	0	0	0	0	0	0	1	0	0	0	0	0	0	0	0	0	0	0	0	0	0	0	0	0	0	0	0	0	1	0	0
FAPSASAFF	P0DTC9	1	1	1	0	9		Nucleocapsid Phosphoprotein [Severe acute respiratory syndrome coronavirus 2]	HLA-B*35:01,HLA class I	0	0	0	0	0	0	0	0	0	0	0	0	0	0	0	0	0	0	0	0	0	0	0	0	0	0	0	0	0	0	0	0	0	0	0	1	1	0	1	0
TTLPVNVAF	P0DTD1	1	0	1	0	9		ORF1ab polyprotein [Severe acute respiratory syndrome coronavirus 2]	HLA class I	0	0	0	0	0	0	0	0	0	0	0	0	0	0	0	1	0	0	0	0	0	0	0	0	0	0	0	0	0	0	0	0	0	0	0	0	0	1	0	1
MKDLSPRWY	P0DTC9	1	1	1	0	9		Nucleocapsid Phosphoprotein [Severe acute respiratory syndrome coronavirus 2]	HLA-C*07:01	0	0	0	0	0	0	0	0	0	0	0	0	0	0	0	0	0	0	0	0	0	0	0	0	0	0	0	0	0	0	0	0	0	0	0	0	0	0	0	0
YPKCDRAMPNMLRIM	P0DTD1	0	1	1	0	15		ORF1ab polyprotein [Severe acute respiratory syndrome coronavirus 2]	HLA class II	0	0	0	0	0	0	0	0	0	0	0	0	0	0	0	1	0	0	0	0	0	0	0	0	0	0	0	0	0	0	0	0	0	0	0	0	0	1	0	0
FVTVYSHLL	P0DTC3	1	1	1	0	9		ORF3a protein [Severe acute respiratory syndrome coronavirus 2]	HLA-A*02:01	0	0	0	0	0	0	0	0	0	0	0	0	0	0	0	0	0	0	0	0	0	0	0	0	0	0	0	0	1	0	1	0	0	0	0	0	0	0	0	0
FEYYHTTDPSF	P0DTD1	1	0	0	0	11		ORF1ab polyprotein [Severe acute respiratory syndrome coronavirus 2]	HLA-A*24:02	0	0	0	0	0	0	0	0	0	0	0	0	0	0	0	0	0	0	0	0	0	0	0	0	0	0	0	0	0	0	0	0	0	0	0	0	0	0	0	0
SEYKGPITDVFY	P0DTD1	1	0	1	0	12		ORF1ab polyprotein [Severe acute respiratory syndrome coronavirus 2]	HLA-B*44:02	0	0	0	0	0	0	0	0	0	0	0	0	0	0	0	0	0	0	0	0	0	0	0	0	0	0	0	0	0	0	0	0	0	0	0	0	0	0	0	0
NTASWFTAL	P0DTC9	1	1	1	0	9		Nucleocapsid Phosphoprotein [Severe acute respiratory syndrome coronavirus 2]	HLA-A*02:01,HLA class I,HLA-A*02:06	0	0	0	0	0	0	0	0	0	0	0	0	0	0	0	0	0	0	0	0	0	0	0	0	0	0	0	0	0	0	0	0	0	0	0	0	0	0	0	0
FKDQVILLNKHIDAY	P0DTC9	0	1	1	0	15		Nucleocapsid Phosphoprotein [Severe acute respiratory syndrome coronavirus 2]	HLA-DRB1*03:01,HLA-DRB1*16:02,HLA-DRB1*15:01,HLA-DRB1*14:06,HLA-DRB1*14:01,HLA class II,HLA-DPB1*02:01,HLA-DPA1*01:03/DPB1*04:01,HLA-DQA1*05:01/DQB1*02:01,HLA-DQA1*05:01/DQB1*03:01,HLA-DQA1*03:01/DQB1*03:02,HLA-DQA1*01:01/DQB1*05:01,HLA-DQA1*01:02/DQB1*06:02,HLA-DRB1*01:01,HLA-DRB1*04:01,HLA-DRB1*04:05,HLA-DRB1*07:01,HLA-DRB1*08:02,HLA-DRB1*09:01,HLA-DRB1*11:01,HLA-DRB1*12:01,HLA-DRB1*13:02,HLA-D…	0	0	0	0	0	0	0	0	0	0	0	0	0	0	0	0	0	0	0	0	0	0	0	0	0	0	0	0	0	0	0	0	0	0	0	0	0	0	0	0
NSFTRGVYY	P0DTC2	1	1	1	0	9		Spike Surface Glycoprotein [Severe acute respiratory syndrome coronavirus 2]	HLA-A*68:01,HLA-A*29:02,HLA-A*26:01	0	1	1	1	1	1	1	1	1	0	0	0	0	0	0	0	0	0	0	0	0	0	0	0	0	0	0	0	0	0	0	0	0	0	0	0	0	0	0	0
TLIGDCATV	P0DTD1	1	0	1	0	9	1	ORF1ab polyprotein [Severe acute respiratory syndrome coronavirus 2]	HLA class I	0	0	0	0	0	0	0	0	0	0	0	0	0	0	0	1	1	1	1	0	0	0	0	0	0	0	0	0	0	0	0	0	0	0	0	0	0	1	0	0
GMSRIGMEV	P0DTC9	1	1	1	0	9		Nucleocapsid Phosphoprotein [Severe acute respiratory syndrome coronavirus 2]	HLA-A*02:01	0	0	0	0	0	0	0	0	0	0	0	0	0	0	0	0	0	0	0	0	0	0	0	0	0	0	0	0	0	0	0	0	0	0	0	0	0	0	0	1
IPRRNVATL	P0DTD1	1	0	1	1	9		ORF1ab polyprotein [Severe acute respiratory syndrome coronavirus 2]	HLA class I,HLA-B*07:02,HLA-B*08:01	0	0	0	0	0	0	0	0	0	0	0	0	0	0	0	0	0	0	0	0	0	0	0	0	0	0	0	0	0	0	0	0	0	0	0	0	0	0	0	1
YLKLTDNVY	P0DTD1	1	0	1	0	9		ORF1ab polyprotein [Severe acute respiratory syndrome coronavirus 2]	HLA-B*15:01	0	0	0	0	0	0	0	0	0	0	0	0	0	0	0	0	0	0	0	0	0	0	0	0	0	0	0	0	0	0	0	0	0	0	0	0	0	0	0	0
FERDISTEI	P0DTC2	1	1	1	0	9	1	Spike Surface Glycoprotein [Severe acute respiratory syndrome coronavirus 2]	HLA-B*40:01	0	1	1	1	1	1	1	1	1	0	0	0	0	0	0	0	1	1	1	0	0	0	0	0	0	0	0	0	0	0	0	0	0	0	0	0	0	0	0	0
IFLWLLWPV	P0DTC5	1	1	1	0	9		Membrane Glycoprotein [Severe acute respiratory syndrome coronavirus 2]	HLA-A*02:01	0	0	0	0	0	0	0	0	0	0	0	0	0	0	0	0	0	0	0	0	0	0	0	0	0	0	0	0	0	0	0	0	0	0	0	0	0	0	0	0
SHRFYRLANECAQVL	P0DTD1	0	1	1	0	15		ORF1ab polyprotein [Severe acute respiratory syndrome coronavirus 2]	HLA class II,HLA-DRB1*08:01,HLA-DRB1*01:01	0	0	0	0	0	0	0	0	0	0	0	0	0	0	0	1	0	0	0	0	0	0	0	0	0	0	0	0	0	0	0	0	0	0	0	0	0	1	0	0
LQSYGFQPT	P0DTC2	1	1	1	0	9		Spike Surface Glycoprotein [Severe acute respiratory syndrome coronavirus 2]	HLA-A*02:06	0	1	1	1	1	1	1	1	0	0	0	0	0	0	0	0	0	0	0	0	0	0	0	0	0	0	0	0	0	0	0	0	0	0	0	0	0	0	0	0
SMWSFNPET	P0DTC5	1	1	1	0	9		Membrane Glycoprotein [Severe acute respiratory syndrome coronavirus 2]	HLA-A*02:01	0	0	0	0	0	0	0	0	0	0	0	0	0	0	0	1	0	0	0	0	0	0	0	0	0	0	0	0	0	0	0	0	0	0	0	0	0	1	0	0
STECSNLLLQY	P0DTC2	1	1	1	0	11		Spike Surface Glycoprotein [Severe acute respiratory syndrome coronavirus 2]	HLA-A*01:01	0	1	1	1	1	1	1	1	1	1	0	0	0	0	0	0	0	0	0	0	0	0	0	0	0	0	0	0	0	0	0	0	0	0	0	0	0	0	0	0
YVYSRVKNL	P0DTC4	1	1	1	0	9		Envelope Protein [Severe acute respiratory syndrome coronavirus 2]	HLA class I,HLA-C*06:02	0	0	0	0	0	0	0	0	0	0	0	0	0	0	0	0	0	0	0	0	0	0	0	0	0	0	0	0	0	0	0	0	0	0	0	0	0	0	0	0
KGGKIVNNWLKQLIK	P0DTD1	0	1	0	0	15		ORF1ab polyprotein [Severe acute respiratory syndrome coronavirus 2]	HLA class II	0	0	0	0	0	0	0	0	0	0	0	0	0	0	0	0	0	0	0	0	0	0	0	0	0	0	0	0	0	0	0	0	0	0	0	0	0	0	0	0
VPMEKLKTL	P0DTD1	1	0	1	0	9		ORF1ab polyprotein [Severe acute respiratory syndrome coronavirus 2]	HLA-B*51:01	0	0	0	0	0	0	0	0	0	0	0	0	0	0	0	0	0	0	0	0	0	0	0	0	0	0	0	0	0	0	0	0	0	0	0	0	0	0	1	0
LGDISGINASVVNIQ	P0DTC2	1	1	0	0	15		Spike Surface Glycoprotein [Severe acute respiratory syndrome coronavirus 2]	HLA class II	0	1	1	1	1	1	1	1	1	1	0	0	0	0	0	0	0	0	0	0	0	0	0	0	0	0	0	0	0	0	0	0	0	0	0	0	0	0	0	0
SANNCTFEYVSQPFLMDL	P0DTC2	1	1	1	0	18		Spike Surface Glycoprotein [Severe acute respiratory syndrome coronavirus 2]	HLA class I	0	1	1	1	1	1	1	1	1	0	0	0	0	0	0	0	0	0	0	0	0	0	0	0	0	0	0	0	0	0	0	0	0	0	0	0	0	0	0	0
GTSTDVVYR	P0DTD1	1	1	0	0	9		Replicase polyprotein 1ab	HLA-A*11:01,HLA class II	0	0	0	0	0	0	0	0	0	0	0	0	0	0	0	0	0	0	0	0	0	0	0	0	0	0	0	0	0	0	0	0	0	0	0	0	0	0	0	1
QTVTLLPAA	P0DTC9	1	1	1	0	9		Nucleoprotein [Severe acute respiratory syndrome coronavirus 2]	HLA-A*02:06	0	0	0	0	0	0	0	0	0	0	0	0	0	0	0	0	0	0	0	0	0	0	0	0	0	0	0	0	0	0	0	0	0	0	0	0	0	0	1	1
VNNTVYDPLQPELDS	P0DTC2	0	1	1	0	15		Spike Surface Glycoprotein [Severe acute respiratory syndrome coronavirus 2]	HLA class II	0	1	1	1	1	1	1	1	1	1	0	0	0	0	0	0	0	0	0	0	0	0	0	0	0	0	0	0	0	0	0	0	0	0	0	0	0	0	0	0
DSFKEELDKY	P0DTC2	1	1	1	0	10		Spike Surface Glycoprotein [Severe acute respiratory syndrome coronavirus 2]	HLA class I	0	1	1	1	1	1	1	1	1	1	0	0	0	0	0	0	0	0	0	0	0	0	0	0	0	0	0	0	0	0	0	0	0	0	0	0	0	0	0	0
YLFDESGEFKL	P0DTD1	1	0	1	1	11		ORF1ab polyprotein [Severe acute respiratory syndrome coronavirus 2]	HLA-A*02:01	0	0	0	0	0	0	0	0	0	0	0	0	0	0	0	0	0	0	0	0	0	0	0	0	0	0	0	0	0	0	0	0	0	0	0	0	0	0	0	0
AVMSLKEGQINDMIL	P0DTD1	0	1	1	0	15		ORF1ab polyprotein [Severe acute respiratory syndrome coronavirus 2]	HLA class II	0	0	0	0	0	0	0	0	0	0	0	0	0	0	0	0	0	0	0	0	0	0	0	0	0	0	0	0	0	0	0	0	0	0	0	0	0	0	0	0
TYACWHHSI	P0DTD1	1	0	1	0	9		ORF1ab polyprotein [Severe acute respiratory syndrome coronavirus 2]	HLA-A*24:02	0	0	0	0	0	0	0	0	0	0	0	0	0	0	0	0	0	0	0	0	0	0	0	0	0	0	0	0	0	0	0	0	0	0	0	0	0	0	0	0
LLSAGIFGA	P0DTD1	1	0	1	0	9		ORF1ab polyprotein [Severe acute respiratory syndrome coronavirus 2]	HLA class I	0	0	0	0	0	0	0	0	0	0	0	0	0	0	0	1	0	0	0	0	0	0	0	0	0	0	0	0	0	0	0	0	0	1	0	0	1	1	1	1
SRYWEPEF	P0DTD1	1	0	0	0	8		ORF1ab polyprotein [Severe acute respiratory syndrome coronavirus 2]	HLA-C*07:01	0	0	0	0	0	0	0	0	0	0	0	0	0	0	0	0	1	0	0	0	0	0	0	0	0	0	0	0	0	0	0	0	0	0	0	0	0	0	0	1
IPARARVECF	P0DTD1	1	0	0	0	10		ORF1ab polyprotein [Severe acute respiratory syndrome coronavirus 2]	HLA-B*07:02	0	0	0	0	0	0	0	0	0	0	0	0	0	0	0	1	0	0	0	0	0	0	0	0	0	0	0	0	0	0	0	0	0	0	0	0	0	1	0	0
AADLDDFSKQL	P0DTC9	1	1	1	0	11		Nucleocapsid Phosphoprotein [Severe acute respiratory syndrome coronavirus 2]	HLA-A*02:01	0	0	0	0	0	0	0	0	0	0	0	0	0	0	0	0	0	0	0	0	0	0	0	0	0	0	0	0	0	0	0	0	0	0	0	0	0	0	0	1
VSSQCVNLTTRTQLP	P0DTC2	0	1	1	0	15		Spike Surface Glycoprotein [Severe acute respiratory syndrome coronavirus 2]	HLA class II	0	1	1	1	1	1	1	1	1	0	0	0	0	0	0	0	0	0	0	0	0	0	0	0	0	0	0	0	0	0	0	0	0	0	0	0	0	0	0	0
VLPPLLTDEMIAQYT	P0DTC2	1	0	1	0	15		Spike Surface Glycoprotein [Severe acute respiratory syndrome coronavirus 2]	HLA class I	0	1	1	1	1	1	1	1	1	1	0	0	0	0	0	0	0	0	0	0	0	0	0	0	0	0	0	0	0	0	0	0	0	0	0	0	0	0	0	0
ISNCVADYSVLYNSASFS	P0DTC2	1	1	1	0	18		Spike Surface Glycoprotein [Severe acute respiratory syndrome coronavirus 2]	HLA class I,HLA class II	0	1	1	1	1	1	1	1	1	1	0	0	0	0	0	0	0	0	0	0	0	0	0	0	0	0	0	0	0	0	0	0	0	0	0	0	0	0	0	0
APFLYLYAL	P0DTC3	1	1	1	0	9		ORF3a protein [Severe acute respiratory syndrome coronavirus 2]	HLA-B*08:01,HLA-B*07:02	0	0	0	0	0	0	0	0	0	0	0	0	0	0	0	0	0	0	0	0	0	0	0	0	0	0	0	0	0	0	0	0	0	0	0	0	0	0	0	0
LEIPRRNVATL	P0DTD1	1	0	1	0	11		ORF1ab polyprotein [Severe acute respiratory syndrome coronavirus 2]	HLA-B*07:02	0	0	0	0	0	0	0	0	0	0	0	0	0	0	0	0	0	0	0	0	0	0	0	0	0	0	0	0	0	0	0	0	0	0	0	0	0	0	0	0
APKEIIFLEGETL	P0DTD1	1	0	1	0	13		ORF1ab polyprotein [Severe acute respiratory syndrome coronavirus 2]	HLA class I	0	0	0	0	0	0	0	0	0	0	0	0	0	0	0	0	0	0	0	0	0	0	0	0	0	0	0	0	0	0	0	0	0	0	0	0	0	0	0	0
RVKNLNSSRVPDLLV	P0DTC4	0	1	1	0	15		Envelope Protein [Severe acute respiratory syndrome coronavirus 2]	HLA class II	0	0	0	0	0	0	0	0	0	0	0	0	0	0	0	0	0	0	0	0	0	0	0	0	0	0	0	0	0	0	0	0	0	0	0	0	0	0	0	0
YVYSRVKN	P0DTC4	1	1	1	0	8		Envelope Protein [Severe acute respiratory syndrome coronavirus 2]	HLA class I	0	0	0	0	0	0	0	0	0	0	0	0	0	0	0	0	1	1	1	0	0	0	0	0	0	0	0	0	1	0	1	0	0	0	0	0	0	0	1	1
LGRCDIKDLPKEITV	P0DTC5	0	1	1	0	15		Membrane Glycoprotein [Severe acute respiratory syndrome coronavirus 2]	HLA class II	0	0	0	0	0	0	0	0	0	0	0	0	0	0	0	0	0	0	0	0	0	0	0	0	0	0	0	0	0	0	0	0	0	0	0	0	0	0	0	0
CTLKSFTVEKGIYQT	P0DTC2	0	1	0	0	15		Spike Surface Glycoprotein [Severe acute respiratory syndrome coronavirus 2]	HLA class II	0	1	1	1	1	1	1	1	1	0	0	0	0	0	0	0	0	0	0	0	0	0	0	0	0	0	0	0	0	0	0	0	0	0	0	0	0	0	0	0
YAWNRKRISNCVADYSVLYNSASFSTFKCYGVSPTKLNDLCFT	P0DTC2	1	0	0	0	43		Spike Surface Glycoprotein [Severe acute respiratory syndrome coronavirus 2]	HLA class I	0	1	1	1	1	1	1	1	1	1	0	0	0	0	0	0	0	0	0	0	0	0	0	0	0	0	0	0	0	0	0	0	0	0	0	0	0	0	0	0
VFVSNGTHWF	P0DTC2	1	1	1	0	10		Spike Surface Glycoprotein [Severe acute respiratory syndrome coronavirus 2]	HLA-A*24:02	0	1	1	1	1	1	1	1	1	1	0	0	0	0	0	0	0	0	0	0	0	0	0	0	0	0	0	0	0	0	0	0	0	0	0	0	0	0	0	0
GMEVTPSGTWLTY	P0DTC9	1	1	1	0	13		Nucleocapsid Phosphoprotein [Severe acute respiratory syndrome coronavirus 2]	HLA class I	0	0	0	0	0	0	0	0	0	0	0	0	0	0	0	0	0	0	0	0	0	0	0	0	0	0	0	0	0	0	0	0	0	0	0	0	0	0	0	0
TDEMIAQYTSALLA	P0DTC2	0	1	1	0	14		Spike Surface Glycoprotein [Severe acute respiratory syndrome coronavirus 2]		0	1	1	1	1	1	1	1	1	0	0	0	0	0	0	0	0	0	0	0	0	0	0	0	0	0	0	0	0	0	0	0	0	0	0	0	0	0	0	0
GKIADYNYKLPDDFTGCVIA	P0DTC2	0	1	1	0	20		Spike Surface Glycoprotein [Severe acute respiratory syndrome coronavirus 2]	HLA class II	0	1	1	1	1	1	1	1	1	1	0	0	0	0	0	0	0	0	0	0	0	0	0	0	0	0	0	0	0	0	0	0	0	0	0	0	0	0	0	0
YLYALVYFL	P0DTC3	1	1	1	0	9		ORF3a protein [Severe acute respiratory syndrome coronavirus 2]	HLA-A*02:01	0	0	0	0	0	0	0	0	0	0	0	0	0	0	0	0	0	0	0	0	0	0	0	0	0	0	0	0	0	0	0	0	0	0	0	0	0	0	0	0
VRQALLKTV	P0DTD1	1	0	0	0	9		ORF1ab polyprotein [Severe acute respiratory syndrome coronavirus 2]	HLA-C*06:02	0	0	0	0	0	0	0	0	0	0	0	0	0	0	0	0	0	0	0	0	0	0	0	0	0	0	0	0	0	0	0	0	0	0	0	0	0	0	0	1
SWMESEFRVY	P0DTC2	1	1	1	0	10		Spike Surface Glycoprotein [Severe acute respiratory syndrome coronavirus 2]	HLA-A*29:02	0	1	1	1	0	1	1	1	1	0	0	0	0	0	0	0	0	0	0	0	0	0	0	0	0	0	0	0	0	0	0	0	0	0	0	0	0	0	0	0
SSAKSASVY	P0DTD1	1	0	1	0	9		ORF1ab polyprotein [Severe acute respiratory syndrome coronavirus 2]	HLA-B*15:01	0	0	0	0	0	0	0	0	0	0	0	0	0	0	0	0	0	0	0	0	0	0	0	0	0	0	0	0	0	0	0	0	0	0	0	0	0	0	0	1
SPRRARSVA	P0DTC2	1	1	1	0	9		Spike Surface Glycoprotein [Severe acute respiratory syndrome coronavirus 2]	HLA-B*07:02	0	1	1	1	1	1	1	1	1	0	0	0	0	0	0	0	1	1	0	0	0	0	0	0	0	0	0	1	0	0	1	0	0	0	0	0	1	0	0	1
GAVILRGHLRIAGHHLGR	P0DTC5	0	1	1	0	18		Membrane Glycoprotein [Severe acute respiratory syndrome coronavirus 2]	HLA class II	0	0	0	0	0	0	0	0	0	0	0	0	0	0	0	0	0	0	0	0	0	0	0	0	0	0	0	0	0	0	0	0	0	0	0	0	0	0	0	0
PLIELCVDEAGSKSPIQYIDIGNYTVSCLPFTINCQE	P0DTC8	1	0	0	0	37		ORF8 protein [Severe acute respiratory syndrome coronavirus 2]	HLA class I	0	0	0	0	0	0	0	0	0	0	0	0	0	0	0	0	0	0	0	0	0	0	0	0	0	0	0	0	0	0	0	0	0	0	0	0	0	0	0	0
FGEYSHVVAFNTLLF	P0DTD1	0	1	0	0	15		ORF1ab polyprotein [Severe acute respiratory syndrome coronavirus 2]	HLA class II	0	0	0	0	0	0	0	0	0	0	0	0	0	0	0	0	0	0	0	0	0	0	0	0	0	0	0	0	0	0	0	0	0	0	0	0	0	0	0	0
TEIDPKLDNYY	P0DTD1	1	0	1	0	11		ORF1ab polyprotein [Severe acute respiratory syndrome coronavirus 2]	HLA-B*44:02,HLA-A*01:01	0	0	0	0	0	0	0	0	0	0	0	0	0	0	0	0	0	0	0	0	0	0	0	0	0	0	0	0	0	0	0	0	0	0	0	0	0	0	0	0
SKWYIRVGARKSAPL	P0DTC8	0	1	1	0	15		ORF8 protein [Severe acute respiratory syndrome coronavirus 2]	HLA-DR,HLA-DR4	0	0	0	0	0	0	0	0	0	0	0	0	0	0	0	0	0	0	0	0	0	0	0	0	0	0	0	0	0	0	0	0	0	0	0	0	0	0	0	0
VEGFNCYFPLQSYGFQPT	P0DTC2	0	0	0	0	18		Spike Surface Glycoprotein [Severe acute respiratory syndrome coronavirus 2]		0	1	1	1	1	1	1	1	1	0	0	0	0	0	0	0	0	0	0	0	0	0	0	0	0	0	0	0	0	0	0	0	0	0	0	0	0	0	0	0
MEVTPSGTWL	P0DTC9	1	1	1	1	10		Nucleocapsid Phosphoprotein [Severe acute respiratory syndrome coronavirus 2]	HLA-B*40:01	0	0	0	0	0	0	0	0	0	0	0	0	0	0	0	0	0	0	0	0	0	0	0	0	0	0	0	0	0	0	0	0	0	0	0	0	0	0	0	0
MPTTIAKNTV	P0DTD1	1	0	1	0	10		ORF1ab polyprotein [Severe acute respiratory syndrome coronavirus 2]	HLA-B*51:01	0	0	0	0	0	0	0	0	0	0	0	0	0	0	0	0	0	0	0	0	0	0	0	0	0	0	0	0	0	0	0	0	0	0	0	0	0	0	0	0
LADAGFIKQY	P0DTC2	1	1	1	0	10		Spike Surface Glycoprotein [Severe acute respiratory syndrome coronavirus 2]	HLA-A*01:01	0	1	1	1	1	1	1	1	1	1	0	0	0	0	0	0	0	0	0	0	0	0	0	0	0	0	0	0	0	0	0	0	0	0	0	0	0	0	0	0
RNRFLYIIK	P0DTC5	1	1	1	0	9		Membrane Glycoprotein [Severe acute respiratory syndrome coronavirus 2]	HLA-A*30:01,HLA class II	0	0	0	0	0	0	0	0	0	0	0	0	0	0	0	0	0	0	0	0	0	0	0	0	0	0	0	0	0	0	0	0	0	0	0	0	0	0	0	0
TLGVYDYLVST	P0DTD1	1	0	1	0	11		ORF1ab polyprotein [Severe acute respiratory syndrome coronavirus 2]	HLA class I	0	0	0	0	0	0	0	0	0	0	0	0	0	0	0	1	0	0	0	0	0	0	0	0	0	0	0	0	0	0	0	0	0	0	0	0	0	1	0	1
MTNRQFHQK	P0DTD1	1	1	0	0	9		Replicase polyprotein 1ab	HLA-A*30:01,HLA class II	0	0	0	0	0	0	0	0	0	0	0	0	0	0	0	1	0	0	0	0	0	0	0	0	0	0	0	0	0	0	0	0	0	0	0	0	0	1	0	0
ANKDGIIWVATEGALNTPK	P0DTC9	0	1	1	0	19		Nucleocapsid Phosphoprotein [Severe acute respiratory syndrome coronavirus 2]	HLA class II	0	0	0	0	0	0	0	0	0	0	0	0	0	0	0	0	0	0	0	0	0	0	0	0	0	0	0	0	0	0	0	0	0	0	0	0	0	0	0	0
RLNQLESKMSGKGQQ	P0DTC9	0	1	1	0	15		Nucleoprotein [Severe acute respiratory syndrome coronavirus 2]	HLA class II	0	0	0	0	0	0	0	0	0	0	0	0	0	0	0	0	0	0	0	0	0	0	0	0	0	0	0	0	0	0	0	0	0	0	0	0	0	0	0	0
RVESSSKLWAQCVQL	P0DTD1	0	1	1	0	15		ORF1ab polyprotein [Severe acute respiratory syndrome coronavirus 2]	HLA class II	0	0	0	0	0	0	0	0	0	0	0	0	0	0	0	0	0	0	0	0	0	0	0	0	0	0	0	0	0	0	0	0	0	0	0	0	0	0	0	0
TTAPAICHDGKAHFP	P0DTC2	1	1	0	0	15		Spike Surface Glycoprotein [Severe acute respiratory syndrome coronavirus 2]	HLA class II	0	1	1	1	1	1	1	1	1	1	0	0	0	0	0	0	0	0	0	0	0	0	0	0	0	0	0	0	0	0	0	0	0	0	0	0	0	0	0	0
LVKNKCVNF	P0DTC2	1	1	1	0	9		Spike Surface Glycoprotein [Severe acute respiratory syndrome coronavirus 2]	HLA-B*15:01	0	1	1	1	1	1	1	1	1	1	0	0	0	0	0	0	0	0	0	0	0	0	0	0	0	0	0	0	0	0	0	0	0	0	0	0	0	0	0	0
LSPRWYFYYL	P0DTC9	1	1	1	0	10		Nucleocapsid Phosphoprotein [Severe acute respiratory syndrome coronavirus 2]	HLA class I,HLA-A*24:02	0	0	0	0	0	0	0	0	0	0	0	0	0	0	0	1	0	0	0	0	0	0	0	0	0	0	0	0	0	0	0	0	0	0	0	0	0	1	0	0
ALWEIQQVV	P0DTD1	1	0	1	1	9		ORF1ab polyprotein [Severe acute respiratory syndrome coronavirus 2]	HLA class I,HLA-A*02:01	0	0	0	0	0	0	0	0	0	0	0	0	0	0	0	0	0	0	0	0	0	0	0	0	0	0	0	0	0	0	0	0	0	0	0	0	0	0	0	1
GYLQPRTFL	P0DTC2	1	1	1	0	9		Spike Surface Glycoprotein [Severe acute respiratory syndrome coronavirus 2]	HLA-A*24:02	0	1	1	1	1	1	1	1	1	0	0	0	0	0	0	0	0	0	0	0	0	0	0	0	0	0	0	0	0	0	0	0	0	0	0	0	0	0	0	0
LLLDRLNQL	P0DTC9	1	1	1	1	9		Nucleocapsid Phosphoprotein [Severe acute respiratory syndrome coronavirus 2]	HLA-A*02:01	0	0	0	0	0	0	0	0	0	0	0	0	0	0	0	0	1	0	0	0	0	0	0	0	0	0	0	0	1	0	1	0	0	0	0	1	1	0	1	1
YEDFLEYHDVRVVL	P0DTC8	1	0	1	0	14		ORF8 protein [Severe acute respiratory syndrome coronavirus 2]	HLA class I	0	0	0	0	0	0	0	0	0	0	0	0	0	0	0	0	0	0	0	0	0	0	0	0	0	0	0	0	0	0	0	0	0	0	0	0	0	0	0	0
MPNMLRIMASL	P0DTD1	1	1	1	0	11		ORF1ab polyprotein [Severe acute respiratory syndrome coronavirus 2]	HLA-B*07:02	0	0	0	0	0	0	0	0	0	0	0	0	0	0	0	1	0	0	0	0	0	0	0	0	0	0	0	0	0	0	0	0	0	0	0	0	0	1	0	0
YEKLKPVL	P0DTD1	1	0	0	0	8		ORF1ab polyprotein [Severe acute respiratory syndrome coronavirus 2]	HLA-B*08:01	0	0	0	0	0	0	0	0	0	0	0	0	0	0	0	0	1	1	1	0	0	0	0	0	0	0	0	0	0	0	0	0	0	0	0	0	0	0	1	1
VENPDILRV	P0DTD1	1	0	1	0	9		ORF1ab polyprotein [Severe acute respiratory syndrome coronavirus 2]	HLA-B*44:03	0	0	0	0	0	0	0	0	0	0	0	0	0	0	0	1	0	0	0	0	0	0	0	0	0	0	0	0	0	0	0	0	0	0	0	0	0	1	0	1
AELAKNVSL	P0DTD1	1	0	1	0	9		ORF1ab polyprotein [Severe acute respiratory syndrome coronavirus 2]	HLA-B*44:02	0	0	0	0	0	0	0	0	0	0	0	0	0	0	0	0	1	1	1	0	0	0	0	0	0	0	0	0	0	0	0	0	0	0	0	0	0	0	1	1
KQIYKTPPIKDF	P0DTC2	1	0	1	0	12		Spike Surface Glycoprotein [Severe acute respiratory syndrome coronavirus 2]	HLA class I	0	1	1	1	1	1	1	1	1	0	0	0	0	0	0	0	0	0	0	0	0	0	0	0	0	0	0	0	0	0	0	0	0	0	0	0	0	0	0	0
GVAPGTAVLRQW	P0DTD1	1	0	1	0	12		ORF1ab polyprotein [Severe acute respiratory syndrome coronavirus 2]	HLA-B*57:01	0	0	0	0	0	0	0	0	0	0	0	0	0	0	0	1	0	0	0	0	0	0	0	0	0	0	0	0	0	0	0	0	0	0	0	0	0	1	0	0
GPKKSTNLV	P0DTC2	1	1	1	0	9		Spike Surface Glycoprotein [Severe acute respiratory syndrome coronavirus 2]	HLA class I	0	1	1	1	1	1	1	1	1	0	0	0	0	0	0	0	0	0	0	0	0	0	0	0	0	0	0	0	0	0	0	0	0	0	0	0	0	0	0	0
WRNTNPIQL	P0DTD1	1	0	0	0	9		ORF1ab polyprotein [Severe acute respiratory syndrome coronavirus 2]	HLA-C*07:01	0	0	0	0	0	0	0	0	0	0	0	0	0	0	0	0	0	0	0	0	0	0	0	0	0	0	0	0	0	0	0	0	0	0	0	0	0	0	1	1
RILGAGCFV	P0DTD1	1	0	1	0	9		ORF1ab polyprotein [Severe acute respiratory syndrome coronavirus 2]	HLA class I	0	0	0	0	0	0	0	0	0	0	0	0	0	0	0	1	0	0	0	1	0	0	0	0	0	0	0	0	0	0	0	0	0	0	0	0	0	1	1	0
FLGIITTV	P0DTC8	1	1	1	0	8		ORF8 protein [Severe acute respiratory syndrome coronavirus 2]	HLA-A*02:01	0	0	0	0	0	0	0	0	0	0	0	0	0	0	0	0	1	0	0	0	0	1	0	0	0	1	0	1	0	0	1	0	0	0	0	0	1	0	1	1
GEVITFDNL	P0DTD1	1	0	1	0	9		ORF1ab polyprotein [Severe acute respiratory syndrome coronavirus 2]	HLA-B*40:01	0	0	0	0	0	0	0	0	0	0	0	0	0	0	0	0	0	0	0	0	0	0	0	0	0	0	0	0	0	0	0	0	0	0	0	0	0	0	0	1
VLAWLYAAV	P0DTD1	1	0	1	0	9	1	ORF1ab polyprotein [Severe acute respiratory syndrome coronavirus 2]	HLA class I	0	0	0	0	0	0	0	0	0	0	0	0	0	0	0	1	1	1	1	0	0	0	0	0	0	0	0	0	0	0	0	0	0	0	1	0	1	1	1	1
SEPVLKGVKL	P0DTC2	1	0	1	0	10		Spike Surface Glycoprotein [Severe acute respiratory syndrome coronavirus 2]	HLA class I,HLA-B*40:01	0	1	1	1	1	1	1	1	1	1	0	0	0	0	0	0	0	0	0	0	0	0	0	0	0	0	0	0	0	0	0	0	0	0	0	0	0	0	0	0
FLYENAFLP	P0DTD1	1	1	1	0	9		ORF1ab polyprotein [Severe acute respiratory syndrome coronavirus 2]	HLA-A*02:01	0	0	0	0	0	0	0	0	0	0	0	0	0	0	0	0	0	0	0	0	0	0	0	0	0	0	0	0	0	0	0	0	0	0	0	0	0	0	0	0
KPLEFGATSAAL	P0DTD1	1	0	1	0	12		ORF1ab polyprotein [Severe acute respiratory syndrome coronavirus 2]	HLA class I	0	0	0	0	0	0	0	0	0	0	0	0	0	0	0	0	0	0	0	0	0	0	0	0	0	0	0	0	0	0	0	0	0	0	0	0	0	0	0	0
AKSHNIALIW	P0DTD1	1	0	1	0	10		ORF1ab polyprotein [Severe acute respiratory syndrome coronavirus 2]	HLA-B*57:01	0	0	0	0	0	0	0	0	0	0	0	0	0	0	0	0	0	0	0	0	0	0	0	0	0	0	0	0	0	0	0	0	0	0	0	0	0	0	0	0
FNFNGLTGTGVLTES	P0DTC2	0	1	1	0	15		Spike Surface Glycoprotein [Severe acute respiratory syndrome coronavirus 2]	HLA class II	0	1	1	1	1	1	1	1	1	1	0	0	0	0	0	0	0	0	0	0	0	0	0	0	0	0	0	0	0	0	0	0	0	0	0	0	0	0	0	0
QTFFKLVNKFLALCA	P0DTD1	0	1	0	0	15		ORF1ab polyprotein [Severe acute respiratory syndrome coronavirus 2]	HLA class II	0	0	0	0	0	0	0	0	0	0	0	0	0	0	0	0	0	0	0	0	0	0	0	0	0	0	0	0	0	0	0	0	0	0	0	0	0	0	0	0
VTKNSKVQIGEYTFE	P0DTD1	0	1	1	0	15		ORF1ab polyprotein [Severe acute respiratory syndrome coronavirus 2]	HLA class II	0	0	0	0	0	0	0	0	0	0	0	0	0	0	0	0	0	0	0	0	0	0	0	0	0	0	0	0	0	0	0	0	0	0	0	0	0	0	0	0
LPFGWLIV	P0DTC3	1	0	1	0	8		ORF3a protein [Severe acute respiratory syndrome coronavirus 2]	HLA-B*51:01	0	0	0	0	0	0	0	0	0	0	0	0	0	0	0	0	1	0	0	0	0	0	0	0	0	0	0	0	0	0	0	0	0	0	0	0	0	0	1	1
KVAGFAKFLK	P0DTD1	1	0	1	0	10		ORF1ab polyprotein [Severe acute respiratory syndrome coronavirus 2]	HLA-A*11:01	0	0	0	0	0	0	0	0	0	0	0	0	0	0	0	0	0	0	0	0	0	0	0	0	0	0	0	0	0	0	0	0	0	0	0	0	0	0	0	0
STQDLFLPF	P0DTC2	1	1	1	0	9		Spike Surface Glycoprotein [Severe acute respiratory syndrome coronavirus 2]	HLA-A*01:01,HLA class I	0	1	1	1	1	1	1	1	1	1	0	0	0	0	0	0	0	0	0	0	0	0	0	0	0	0	0	0	0	0	0	0	0	0	0	0	0	0	0	0
QRRPQGLPNNTASWFTALTQHGKEDLKFPRGQGVPINT	P0DTC9	1	0	0	0	38		Nucleocapsid Phosphoprotein [Severe acute respiratory syndrome coronavirus 2]	HLA class I	0	0	0	0	0	0	0	0	0	0	0	0	0	0	0	0	0	0	0	0	0	0	0	0	0	0	0	0	0	0	0	0	0	0	0	0	0	0	0	0
TGSNVFQTRAGCLIGAEH	P0DTC2	1	0	0	0	18		Spike Surface Glycoprotein [Severe acute respiratory syndrome coronavirus 2]	HLA class I	0	1	1	1	1	1	1	1	1	1	0	0	0	0	0	0	0	0	0	0	0	0	0	0	0	0	0	0	0	0	0	0	0	0	0	0	0	0	0	0
LCWKCRSKNPLLYDANYFLCWHTNCYDYCIPYNSVTSS	P0DTC3	1	0	0	0	38		ORF3a protein [Severe acute respiratory syndrome coronavirus 2]	HLA class I	0	0	0	0	0	0	0	0	0	0	0	0	0	0	0	0	0	0	0	0	0	0	0	0	0	0	0	0	0	0	0	0	0	0	0	0	0	0	0	0
WSMATYYLF	P0DTD1	1	0	1	0	9		Replicase polyprotein 1a	HLA-A*24:02	0	0	0	0	0	0	0	0	0	0	0	0	0	0	0	0	0	0	0	0	0	0	0	0	0	0	0	0	0	0	0	0	0	0	0	0	0	0	0	0
DTFCAGSTF	P0DTD1	1	0	1	0	9		ORF1ab polyprotein [Severe acute respiratory syndrome coronavirus 2]	HLA-A*26:01	0	0	0	0	0	0	0	0	0	0	0	0	0	0	0	0	0	0	0	0	0	0	0	0	0	0	0	0	0	0	0	0	0	0	0	0	0	0	0	0
YECDIPIGAGI	P0DTC2	1	1	1	0	11		Spike Surface Glycoprotein [Severe acute respiratory syndrome coronavirus 2]	HLA-B*40:01	0	1	1	1	1	1	1	1	1	1	0	0	0	0	0	0	0	0	0	0	0	0	0	0	0	0	0	0	0	0	0	0	0	0	0	0	0	0	0	0
RLYYDSMSY	P0DTD1	1	0	1	0	9		ORF1ab polyprotein [Severe acute respiratory syndrome coronavirus 2]	HLA class I,HLA-B*15:01	0	0	0	0	0	0	0	0	0	0	0	0	0	0	0	0	0	0	0	0	0	0	0	0	0	0	0	0	0	0	0	0	0	0	0	0	0	0	0	1
KLMGHFAWW	P0DTD1	1	0	1	0	9		ORF1ab polyprotein [Severe acute respiratory syndrome coronavirus 2]	HLA-A*32:01	0	0	0	0	0	0	0	0	0	0	0	0	0	0	0	1	0	0	0	0	0	0	0	0	0	0	0	0	0	0	0	0	0	0	0	0	0	1	0	0
RPDTRYVLM	P0DTD1	1	0	1	0	9		ORF1ab polyprotein [Severe acute respiratory syndrome coronavirus 2]	HLA-B*35:01,HLA-B*07:02	0	0	0	0	0	0	0	0	0	0	0	0	0	0	0	0	0	0	0	0	0	0	0	0	0	0	0	0	0	0	0	0	0	0	0	0	0	0	0	0
VGYQPYRVV	P0DTC2	1	1	1	0	9		Spike Surface Glycoprotein [Severe acute respiratory syndrome coronavirus 2]	HLA-C*06:02	0	1	1	1	1	1	1	1	1	1	0	0	0	0	0	0	0	0	0	0	0	0	0	0	0	0	0	0	0	0	0	0	0	0	0	0	0	0	0	0
SNCVADYSVLYNSAS	P0DTC2	1	1	1	0	15		Spike Surface Glycoprotein [Severe acute respiratory syndrome coronavirus 2]	HLA class I	0	1	1	1	1	1	1	1	1	1	0	0	0	0	0	0	0	0	0	0	0	0	0	0	0	0	0	0	0	0	0	0	0	0	0	0	0	0	0	0
SASKIITLK	P0DTC3	1	0	1	0	9		ORF3a protein [Severe acute respiratory syndrome coronavirus 2]	HLA-A*03:01,HLA-A*11:01	0	0	0	0	0	0	0	0	0	0	0	0	0	0	0	0	0	0	0	0	0	0	0	0	0	0	0	0	0	0	0	0	0	0	0	0	0	0	0	0
GSFCTQLNR	P0DTC2	1	1	1	0	9		Spike Surface Glycoprotein [Severe acute respiratory syndrome coronavirus 2]	HLA class I	0	1	1	1	1	1	1	1	1	1	0	0	0	0	0	0	0	0	0	0	0	0	0	0	0	0	0	0	0	0	0	0	0	0	0	0	0	0	0	0
ARKSAPLIELCVDEA	P0DTC8	0	1	1	0	15		ORF8 protein [Severe acute respiratory syndrome coronavirus 2]	HLA class II	0	0	0	0	0	0	0	0	0	0	0	0	0	0	0	0	0	0	0	0	0	0	0	0	0	0	0	0	0	0	0	0	0	0	0	0	0	0	0	0
LLWPVTLAC	P0DTC5	1	1	1	0	9		Membrane Glycoprotein [Severe acute respiratory syndrome coronavirus 2]	HLA-A*02:01	0	0	0	0	0	0	0	0	0	0	0	0	0	0	0	0	0	0	0	0	0	0	0	0	0	0	0	0	0	0	0	0	0	0	0	0	0	0	0	0
EVFNATRFASVY	P0DTC2	1	1	1	0	12		Spike Surface Glycoprotein [Severe acute respiratory syndrome coronavirus 2]	HLA-A*26:01	0	1	1	1	1	1	1	1	1	1	0	0	0	0	0	0	0	0	0	0	0	0	0	0	0	0	0	0	0	0	0	0	0	0	0	0	0	0	0	0
NELSRVLGLKTLATH	P0DTD1	0	1	0	0	15		ORF1ab polyprotein [Severe acute respiratory syndrome coronavirus 2]	HLA class II	0	0	0	0	0	0	0	0	0	0	0	0	0	0	0	0	0	0	0	0	0	0	0	0	0	0	0	0	0	0	0	0	0	0	0	0	0	0	0	0
NSTPGSSKRTSPARM	P0DTC9	0	1	1	0	15		Nucleocapsid Phosphoprotein [Severe acute respiratory syndrome coronavirus 2]	HLA class II	0	0	0	0	0	0	0	0	0	0	0	0	0	0	0	0	0	0	0	0	0	0	0	0	0	0	0	0	0	0	0	0	0	0	0	0	0	0	0	0
QRNFYEPQIITTDNT	P0DTC2	0	1	1	0	15		Spike Surface Glycoprotein [Severe acute respiratory syndrome coronavirus 2]	HLA class II	0	1	1	1	1	1	1	1	1	1	0	0	0	0	0	0	0	0	0	0	0	0	0	0	0	0	0	0	0	0	0	0	0	0	0	0	0	0	0	0
GAMDTTSYR	P0DTD1	1	0	1	0	9		ORF1ab polyprotein [Severe acute respiratory syndrome coronavirus 2]	HLA-A*31:01	0	0	0	0	0	0	0	0	0	0	0	0	0	0	0	0	0	0	0	0	0	0	0	0	0	0	0	0	0	0	0	0	0	0	0	0	0	0	0	0
GLLPPKNSI	P0DTD1	1	0	0	0	9		ORF1ab polyprotein [Severe acute respiratory syndrome coronavirus 2]	HLA-A*02:01	0	0	0	0	0	0	0	0	0	0	0	0	0	0	0	1	0	0	0	0	0	0	0	0	0	0	0	0	0	0	0	0	0	0	1	0	1	1	0	0
SNSGSDVLY	P0DTD1	1	1	1	0	9		ORF1ab polyprotein [Severe acute respiratory syndrome coronavirus 2]	HLA-A*01:01	0	0	0	0	0	0	0	0	0	0	0	0	0	0	0	1	0	0	0	0	0	0	0	0	0	0	0	0	0	0	0	0	0	0	0	0	0	1	0	0
VVDYGARFY	P0DTD1	1	0	1	0	9		ORF1ab polyprotein [Severe acute respiratory syndrome coronavirus 2]	HLA-A*01:01	0	0	0	0	0	0	0	0	0	0	0	0	0	0	0	0	0	0	0	0	0	0	0	0	0	0	0	0	0	0	0	0	0	0	0	0	0	0	0	0
VNLTTRTQLPPAYTN	P0DTC2	0	1	1	0	15		Spike Surface Glycoprotein [Severe acute respiratory syndrome coronavirus 2]	HLA class II	0	1	1	1	1	1	1	1	1	0	0	0	0	0	0	0	0	0	0	0	0	0	0	0	0	0	0	0	0	0	0	0	0	0	0	0	0	0	0	0
VPHVGEIPVAYRKVLL	P0DTD1	1	0	1	0	16		ORF1ab polyprotein [Severe acute respiratory syndrome coronavirus 2]	HLA class I	0	0	0	0	0	0	0	0	0	0	0	0	0	0	0	0	0	0	0	0	0	0	0	0	0	0	0	0	0	0	0	0	0	0	0	0	0	0	0	0
LKKRWQLALSKGVHFVCNLLLLFVTVYSHLLLVAAGLE	P0DTC3	1	0	0	0	38		ORF3a protein [Severe acute respiratory syndrome coronavirus 2]	HLA class I	0	0	0	0	0	0	0	0	0	0	0	0	0	0	0	0	0	0	0	0	0	0	0	0	0	0	0	0	0	0	0	0	0	0	0	0	0	0	0	0
ESPFVMMSAPPAQYE	P0DTD1	0	1	1	0	15		ORF1ab polyprotein [Severe acute respiratory syndrome coronavirus 2]	HLA-DRB1	0	0	0	0	0	0	0	0	0	0	0	0	0	0	0	0	0	0	0	0	0	0	0	0	0	0	0	0	0	0	0	0	0	0	0	0	0	0	0	0
YLTFYLTNDVSFLAH	P0DTD1	0	1	1	0	15		ORF1ab polyprotein [Severe acute respiratory syndrome coronavirus 2]	HLA class II,HLA-DRB1*14:01,HLA-DRB1*15:01,HLA-DRB1*16:01,HLA-DQB1*05:02	0	0	0	0	0	0	0	0	0	0	0	0	0	0	0	0	0	0	0	0	0	0	0	0	0	0	0	0	0	0	0	0	0	0	0	0	0	0	0	0
TRFQTLLALHRSYLTPGDSSS	P0DTC2	0	1	0	0	21		Spike Surface Glycoprotein [Severe acute respiratory syndrome coronavirus 2]	HLA-DR4	0	1	1	1	1	1	1	1	1	0	0	0	0	0	0	0	0	0	0	0	0	0	0	0	0	0	0	0	0	0	0	0	0	0	0	0	0	0	0	0
SVYAWNRKR	P0DTC2	1	1	1	0	9		Spike Surface Glycoprotein [Severe acute respiratory syndrome coronavirus 2]	HLA-A*03:01,HLA-A*33:03,HLA class II	0	1	1	1	1	1	1	1	1	1	0	0	0	0	0	0	0	0	0	0	0	0	0	0	0	0	0	0	0	0	0	0	0	0	0	0	0	0	0	0
FAYTKRNVI	P0DTD1	1	1	1	0	9		ORF1ab polyprotein [Severe acute respiratory syndrome coronavirus 2]	HLA-B*51:01	0	0	0	0	0	0	0	0	0	0	0	0	0	0	0	1	0	0	0	0	0	0	0	0	0	0	0	0	0	0	0	0	0	0	0	0	0	1	0	0
AEGSRGGSQA	P0DTC9	1	1	1	0	10		Nucleocapsid Phosphoprotein [Severe acute respiratory syndrome coronavirus 2]	HLA class I	0	0	0	0	0	0	0	0	0	0	0	0	0	0	0	0	0	0	0	0	0	0	0	0	0	0	0	0	0	0	0	0	0	0	0	0	0	0	0	0
VTLACFVLA	P0DTC5	1	1	1	0	9		Membrane glycoprotein [Severe acute respiratory syndrome coronavirus 2]	HLA-A*02:06,HLA class II	0	0	0	0	0	0	0	0	0	0	0	0	0	0	0	0	1	1	0	0	0	0	0	0	0	0	0	0	0	0	0	0	0	0	0	0	0	0	0	1
NFKDQVILLNKHIDAYKTF	P0DTC9	0	1	1	0	19		Nucleocapsid Phosphoprotein [Severe acute respiratory syndrome coronavirus 2]	HLA class II	0	0	0	0	0	0	0	0	0	0	0	0	0	0	0	0	0	0	0	0	0	0	0	0	0	0	0	0	0	0	0	0	0	0	0	0	0	0	0	0
LLQYGSFCTQLNRAL	P0DTC2	0	1	1	0	15		Spike Surface Glycoprotein [Severe acute respiratory syndrome coronavirus 2]	HLA class II	0	1	1	1	1	1	1	1	1	1	0	0	0	0	0	0	0	0	0	0	0	0	0	0	0	0	0	0	0	0	0	0	0	0	0	0	0	0	0	0
MFDAYVNTF	P0DTD1	1	0	1	0	9		ORF1ab polyprotein [Severe acute respiratory syndrome coronavirus 2]	HLA-B*08:01	0	0	0	0	0	0	0	0	0	0	0	0	0	0	0	1	0	0	0	0	0	0	0	0	0	0	0	0	0	0	0	0	0	0	0	0	0	1	0	0
TMADLVYAL	P0DTD1	1	0	1	0	9		ORF1ab polyprotein [Severe acute respiratory syndrome coronavirus 2]	HLA-A*02:01	0	0	0	0	0	0	0	0	0	0	0	0	0	0	0	1	0	0	0	0	0	0	0	0	0	0	0	0	0	0	0	0	0	0	0	0	0	1	1	1
SANNCTFEY	P0DTC2	1	1	1	0	9		Spike Surface Glycoprotein [Severe acute respiratory syndrome coronavirus 2]	HLA-A*29:02,HLA-B*35:01	0	1	1	1	1	1	1	1	1	1	0	0	0	0	0	0	0	0	0	0	0	0	0	0	0	0	0	0	0	0	0	0	0	0	0	0	0	0	0	0
LPIGINITRF	P0DTC2	1	0	1	0	10		Spike Surface Glycoprotein [Severe acute respiratory syndrome coronavirus 2]	HLA-B*07:02,HLA-B*35:01	0	1	1	1	1	1	1	1	1	1	0	0	0	0	0	0	0	0	0	0	0	0	0	0	0	0	0	0	0	0	0	0	0	0	0	0	0	0	0	0
LIVNSVLLFL	P0DTC4	1	1	0	0	10		Envelope Protein [Severe acute respiratory syndrome coronavirus 2]	HLA-A*02:06,HLA class II	0	0	0	0	0	0	0	0	0	0	0	0	0	0	0	0	0	0	0	0	0	0	0	0	0	0	0	0	0	0	0	0	0	0	0	0	0	0	0	0
RTIKVFTTV	P0DTD1	1	0	1	0	9		ORF1ab polyprotein [Severe acute respiratory syndrome coronavirus 2]	HLA-A*02:01	0	0	0	0	0	0	0	0	0	0	0	0	0	0	0	1	0	0	0	0	0	0	0	0	0	0	0	0	0	0	0	0	0	0	0	0	0	1	0	1
LRKHFSMMI	P0DTD1	1	1	1	0	9		ORF1ab polyprotein [Severe acute respiratory syndrome coronavirus 2]	HLA-C*06:02	0	0	0	0	0	0	0	0	0	0	0	0	0	0	0	1	0	0	0	0	0	0	0	0	0	0	0	0	0	0	0	0	0	0	0	0	0	1	0	0
RTNVYLAVF	P0DTD1	1	0	1	0	9		ORF1ab polyprotein [Severe acute respiratory syndrome coronavirus 2]	HLA-B*57:01	0	0	0	0	0	0	0	0	0	0	0	0	0	0	0	0	0	0	0	0	0	0	0	0	0	0	0	0	0	0	0	0	0	0	0	0	0	0	0	0
FGDDTVIEV	P0DTD1	1	0	1	0	9		ORF1ab polyprotein [Severe acute respiratory syndrome coronavirus 2]	HLA-A*02:01,HLA-B*07:02	0	0	0	0	0	0	0	0	0	0	0	0	0	0	0	0	1	0	0	0	0	0	0	0	0	0	0	0	0	0	0	0	0	0	0	0	0	0	0	1
DAFKLNIKLLGVGGK	P0DTD1	0	1	0	0	15		ORF1ab polyprotein [Severe acute respiratory syndrome coronavirus 2]	HLA class II	0	0	0	0	0	0	0	0	0	0	0	0	0	0	0	0	0	0	0	0	0	0	0	0	0	0	0	0	0	0	0	0	0	0	0	0	0	0	0	0
MLKTVYSDV	P0DTD1	1	1	0	0	9		Replicase polyprotein 1ab	HLA-A*02:03,HLA class II	0	0	0	0	0	0	0	0	0	0	0	0	0	0	0	0	0	0	0	0	0	0	0	0	0	0	0	0	0	0	0	0	0	0	0	0	0	0	0	0
AIVSTIQRK	P0DTD1	1	0	1	0	9		ORF1ab polyprotein [Severe acute respiratory syndrome coronavirus 2]	HLA-A*03:01	0	0	0	0	0	0	0	0	0	0	0	0	0	0	0	0	0	0	0	0	0	0	0	0	0	0	0	0	0	0	0	0	0	0	0	0	0	0	0	0
KLNDLCFTNVYADSFVIR	P0DTC2	1	1	1	0	18		Spike Surface Glycoprotein [Severe acute respiratory syndrome coronavirus 2]	HLA class I	0	1	1	1	1	1	1	1	1	1	0	0	0	0	0	0	0	0	0	0	0	0	0	0	0	0	0	0	0	0	0	0	0	0	0	0	0	0	0	0
ASVYAWNRK	P0DTC2	1	1	1	0	9		Spike Surface Glycoprotein [Severe acute respiratory syndrome coronavirus 2]	HLA-A*11:01,HLA-A*30:01	0	1	1	1	1	1	1	1	1	1	0	0	0	0	0	0	0	0	0	0	0	0	0	0	0	0	0	0	0	0	0	0	0	0	0	0	0	0	0	0
FSTQFAFACPDGVKHVYQLRARSVSPKLFIRQEEV	P0DTC7	1	0	0	0	35		ORF7a protein [Severe acute respiratory syndrome coronavirus 2]	HLA class I	0	0	0	0	0	0	0	0	0	0	0	0	0	0	0	0	0	0	0	0	0	0	0	0	0	0	0	0	0	0	0	0	0	0	0	0	0	0	0	0
IGYYRRATR	P0DTC9	1	1	1	0	9		Nucleoprotein [Severe acute respiratory syndrome coronavirus 2]	HLA-A*33:03	0	0	0	0	0	0	0	0	0	0	0	0	0	0	0	0	0	0	0	0	0	0	0	0	0	0	0	0	0	0	0	0	0	0	0	0	0	0	0	0
AALALLLLDRLNQLESKMS	P0DTC9	0	1	1	0	19		Nucleocapsid Phosphoprotein [Severe acute respiratory syndrome coronavirus 2]	HLA class II	0	0	0	0	0	0	0	0	0	0	0	0	0	0	0	0	0	0	0	0	0	0	0	0	0	0	0	0	0	0	0	0	0	0	0	0	0	0	0	0
TRTQLPPAY	P0DTC2	1	1	1	0	9		Spike Surface Glycoprotein [Severe acute respiratory syndrome coronavirus 2]	HLA-C*07:02	0	1	1	1	1	1	1	1	1	0	0	0	0	0	0	0	0	0	0	0	0	0	0	0	0	0	0	0	0	0	0	0	0	0	0	0	0	0	0	0
IQLSSYSLF	P0DTD1	1	0	1	0	9		Replicase polyprotein 1ab	HLA-A*24:02	0	0	0	0	0	0	0	0	0	0	0	0	0	0	0	0	1	1	1	0	0	0	0	0	0	0	0	0	0	0	0	0	0	0	0	0	0	0	0	0
IILFLALITLATCEL	P0DTC7	0	1	1	0	15		ORF7a protein [Severe acute respiratory syndrome coronavirus 2]	HLA-DRB1	0	0	0	0	0	0	0	0	0	0	0	0	0	0	0	0	0	0	0	0	0	0	0	0	0	0	0	0	0	0	0	0	0	0	0	0	0	0	0	0
KLDDKDPNF	P0DTC9	1	1	1	0	9		Nucleocapsid Phosphoprotein [Severe acute respiratory syndrome coronavirus 2]	HLA-A*02:01	0	0	0	0	0	0	0	0	0	0	0	0	0	0	0	0	0	0	0	0	0	0	0	0	0	0	0	0	0	0	0	0	0	0	0	0	0	0	0	0
NFGDQELIRQGTDYKHWPQIAQF	P0DTC9	0	1	1	0	23		Nucleocapsid Phosphoprotein [Severe acute respiratory syndrome coronavirus 2]	HLA class II	0	0	0	0	0	0	0	0	0	0	0	0	0	0	0	0	0	0	0	0	0	0	0	0	0	0	0	0	0	0	0	0	0	0	0	0	0	0	0	0
ALALLLLDRL	P0DTC9	1	1	1	0	10		Nucleocapsid Phosphoprotein [Severe acute respiratory syndrome coronavirus 2]	HLA-A2	0	0	0	0	0	0	0	0	0	0	0	0	0	0	0	0	0	0	0	1	0	0	0	0	0	0	0	0	0	0	0	0	0	0	0	0	0	0	1	1
KLKDCVMYA	P0DTD1	1	0	0	0	9		ORF1ab polyprotein [Severe acute respiratory syndrome coronavirus 2]	HLA-A*02:01	0	0	0	0	0	0	0	0	0	0	0	0	0	0	0	0	1	1	1	0	0	0	0	0	0	0	0	0	0	0	0	0	0	0	0	0	0	0	0	0
KDGIIWVATEGALNT	P0DTC9	0	1	1	0	15		Nucleocapsid Phosphoprotein [Severe acute respiratory syndrome coronavirus 2]	HLA-DR,HLA-DR4	0	0	0	0	0	0	0	0	0	0	0	0	0	0	0	0	0	0	0	0	0	0	0	0	0	0	0	0	0	0	0	0	0	0	0	0	0	0	0	0
ATEGALNTPKDHI	P0DTC9	1	0	1	0	13		Nucleocapsid Phosphoprotein [Severe acute respiratory syndrome coronavirus 2]	HLA class I	0	0	0	0	0	0	0	0	0	0	0	0	0	0	0	0	0	0	0	0	0	0	0	0	0	0	0	0	0	0	0	0	0	0	0	0	0	0	0	0
KSWMESEFRVY	P0DTC2	1	1	1	0	11		Spike Surface Glycoprotein [Severe acute respiratory syndrome coronavirus 2]	HLA class I	0	1	1	1	1	1	1	1	1	0	0	0	0	0	0	0	0	0	0	0	0	0	0	0	0	0	0	0	0	0	0	0	0	0	0	0	0	0	0	0
SVKGLQPSV	P0DTD1	1	0	1	0	9		Replicase polyprotein 1ab	HLA-A*02:07	0	0	0	0	0	0	0	0	0	0	0	0	0	0	0	0	0	0	0	0	0	0	0	0	0	0	0	0	0	0	0	0	0	0	0	0	0	0	0	1
TYERHSLSHF	P0DTD1	1	0	0	0	10		ORF1ab polyprotein [Severe acute respiratory syndrome coronavirus 2]	HLA-A*24:02	0	0	0	0	0	0	0	0	0	0	0	0	0	0	0	0	0	0	0	0	0	0	0	0	0	0	0	0	0	0	0	0	0	0	0	0	0	0	0	0
AGFIKQYGDCLGDIA	P0DTC2	0	1	1	0	15		Spike Surface Glycoprotein [Severe acute respiratory syndrome coronavirus 2]	HLA-DQB1*05:03,HLA class II	0	1	1	1	1	1	1	1	1	1	0	0	0	0	0	0	0	0	0	0	0	0	0	0	0	0	0	0	0	0	0	0	0	0	0	0	0	0	0	0
FNCYFPLQSYGFQPT	P0DTC2	0	1	1	0	15		Spike Surface Glycoprotein [Severe acute respiratory syndrome coronavirus 2]	HLA class II,HLA-DRB1*12:01,HLA-DQB1*05:03	0	1	1	1	1	1	1	1	1	0	0	0	0	0	0	0	0	0	0	0	0	0	0	0	0	0	0	0	0	0	0	0	0	0	0	0	0	0	0	0
NLNESLIDL	P0DTC2	1	1	1	0	9		Spike Surface Glycoprotein [Severe acute respiratory syndrome coronavirus 2]	HLA class I,HLA-A*02:01	0	1	1	1	1	1	1	1	1	1	1	0	0	0	0	0	1	0	0	0	0	0	0	0	0	0	0	0	0	0	0	0	0	0	0	0	0	0	1	1
IIKNLSKSLTENKY	P0DTC6	1	0	1	0	14		ORF6 protein [Severe acute respiratory syndrome coronavirus 2]	HLA class I	0	0	0	0	0	0	0	0	0	0	0	0	0	0	0	0	0	0	0	0	0	0	0	0	0	0	0	0	0	0	0	0	0	0	0	0	0	0	0	0
AGDSGFAAY	P0DTC5	1	1	1	0	9		Membrane Glycoprotein [Severe acute respiratory syndrome coronavirus 2]	HLA-A*01:01	0	0	0	0	0	0	0	0	0	0	0	0	0	0	0	0	0	0	0	0	0	0	0	0	0	0	0	0	0	0	0	0	0	0	0	0	0	0	0	1
SLLLCRMNSRNYIA	A0A663DJA2	1	0	1	0	14		ORF10 protein [Severe acute respiratory syndrome coronavirus 2]	HLA class I	0	0	0	0	0	0	0	0	0	0	0	0	0	0	0	0	0	0	0	0	0	0	0	0	0	0	0	0	0	0	0	0	0	0	0	0	0	0	0	0
LLQYGSFCT	P0DTC2	1	1	1	0	9		Spike Surface Glycoprotein [Severe acute respiratory syndrome coronavirus 2]	HLA class I	0	1	1	1	1	1	1	1	1	1	0	0	0	0	0	0	0	0	0	0	0	0	0	0	0	0	0	0	0	0	0	0	0	0	0	0	0	0	0	0
LPQGFSALEPL	P0DTC2	1	1	1	0	11		Spike Surface Glycoprotein [Severe acute respiratory syndrome coronavirus 2]	HLA-B*07:02	0	1	1	1	1	1	1	1	1	0	0	0	0	0	0	0	0	0	0	0	0	0	0	0	0	0	0	0	0	0	0	0	0	0	0	0	0	0	1	1
GMEVTPSGTWLTYTGAIKLD	P0DTC9	1	1	1	0	20		Nucleocapsid Phosphoprotein [Severe acute respiratory syndrome coronavirus 2]	HLA class I,HLA class II	0	0	0	0	0	0	0	0	0	0	0	0	0	0	0	0	0	0	0	0	0	0	0	0	0	0	0	0	0	0	0	0	0	0	0	0	0	0	0	0
RVAGDSGFAAYSRY	P0DTC5	1	1	1	0	14		Membrane Glycoprotein [Severe acute respiratory syndrome coronavirus 2]	HLA-A*30:02	0	0	0	0	0	0	0	0	0	0	0	0	0	0	0	0	0	0	0	0	0	0	0	0	0	0	0	0	0	0	0	0	0	0	0	0	0	0	0	0
SDSTGSNQNGERSGA	P0DTC9	0	1	1	0	15		Nucleoprotein [Severe acute respiratory syndrome coronavirus 2]	HLA class II	0	0	0	0	0	0	0	0	0	0	0	0	0	0	0	0	0	0	0	0	0	0	0	0	0	0	0	0	0	0	0	0	0	0	0	0	0	0	0	0
SFELLHAPATV	P0DTC2	1	1	1	0	11	1	Spike Surface Glycoprotein [Severe acute respiratory syndrome coronavirus 2]	HLA-A*02:01	1	1	1	1	1	1	1	1	1	1	0	0	0	0	0	0	1	1	1	0	0	0	0	0	0	0	0	0	0	0	0	0	0	0	0	0	0	0	0	0
EELKKLLEQWNLVIG	P0DTC5	1	1	1	0	15		Membrane Glycoprotein [Severe acute respiratory syndrome coronavirus 2]	HLA class I,HLA class II,HLA-DQB1*05:02,HLA-DQB1*05:01	0	0	0	0	0	0	0	0	0	0	0	0	0	0	0	0	0	0	0	0	0	0	0	0	0	0	0	0	0	0	0	0	0	0	0	0	0	0	0	0
TEKSNIIRGW	P0DTC2	1	0	1	0	10		Spike Surface Glycoprotein [Severe acute respiratory syndrome coronavirus 2]	HLA class I,HLA-B*44:02,HLA-B*44:03	0	1	1	1	1	1	1	1	1	1	0	0	0	0	0	0	0	0	0	0	0	0	0	0	0	0	0	0	0	0	0	0	0	0	0	0	0	0	0	0
PQNQRNAPRITFGGP	P0DTC9	0	1	1	0	15		Nucleocapsid Phosphoprotein [Severe acute respiratory syndrome coronavirus 2]	HLA class II	0	0	0	0	0	0	0	0	0	0	0	0	0	0	0	0	0	0	0	0	0	0	0	0	0	0	0	0	0	0	0	0	0	0	0	0	0	0	0	0
PNFSKLINIIIWFLL	P0DTD1	0	1	1	0	15		ORF1ab polyprotein [Severe acute respiratory syndrome coronavirus 2]	HLA class II,HLA-DRB1*15:01,HLA-DRB1*07:01	0	0	0	0	0	0	0	0	0	0	0	0	0	0	0	0	0	0	0	0	0	0	0	0	0	0	0	0	0	0	0	0	0	0	0	0	0	0	0	0
VFKNIDGYF	P0DTC2	1	1	1	0	9		Spike Surface Glycoprotein [Severe acute respiratory syndrome coronavirus 2]	HLA-A*24:02	0	1	1	1	1	1	1	1	1	1	0	0	0	0	0	0	0	0	0	0	0	0	0	0	0	0	0	0	0	0	0	0	0	0	0	0	0	0	0	0
MSALNHTKK	P0DTD1	1	1	1	0	9		ORF1ab polyprotein [Severe acute respiratory syndrome coronavirus 2]	HLA-A*30:01	0	0	0	0	0	0	0	0	0	0	0	0	0	0	0	0	0	0	0	0	0	0	0	0	0	0	0	0	0	0	0	0	0	0	0	0	0	0	0	0
NVIPTITQM	P0DTD1	1	0	0	0	9		ORF1ab polyprotein [Severe acute respiratory syndrome coronavirus 2]	HLA-C*07:01	0	0	0	0	0	0	0	0	0	0	0	0	0	0	0	1	0	0	0	0	0	0	0	0	0	0	0	0	0	0	0	0	0	0	0	0	0	1	0	0
FPLKLRGTA	P0DTD1	1	0	1	0	9		ORF1ab polyprotein [Severe acute respiratory syndrome coronavirus 2]	HLA-B*07:02	0	0	0	0	0	0	0	0	0	0	0	0	0	0	0	1	0	0	0	0	0	0	0	0	0	0	0	0	0	0	0	0	0	0	0	0	0	1	0	1
FLNGSCGSV	P0DTD1	1	0	1	0	9		ORF1ab polyprotein [Severe acute respiratory syndrome coronavirus 2]	HLA class I	0	0	0	0	0	0	0	0	0	0	0	0	0	0	0	1	0	0	0	0	0	0	0	0	0	0	0	0	0	0	0	0	0	0	0	0	0	1	0	0
TSNQVAVLY	P0DTC2	1	0	1	0	9		Spike Surface Glycoprotein [Severe acute respiratory syndrome coronavirus 2]	HLA class I,HLA-B*57:01,HLA-B*35:01,HLA-A*26:01	0	1	1	1	1	1	1	1	1	0	0	0	0	0	0	0	0	0	0	0	0	0	0	0	0	0	0	0	0	0	0	0	0	0	0	0	0	0	0	0
CMTSCCSCLK	P0DTC2	1	0	1	0	10		Spike Surface Glycoprotein [Severe acute respiratory syndrome coronavirus 2]	HLA class I	0	1	1	1	1	1	1	1	1	1	0	0	0	0	0	0	0	0	0	0	0	0	0	0	0	0	0	0	0	0	0	0	0	0	0	0	0	0	0	0
MSRIGMEVTPSGTWL	P0DTC9	1	0	1	0	15		Nucleocapsid Phosphoprotein [Severe acute respiratory syndrome coronavirus 2]	HLA class I	0	0	0	0	0	0	0	0	0	0	0	0	0	0	0	0	0	0	0	0	0	0	0	0	0	0	0	0	0	0	0	0	0	0	0	0	0	0	0	0
GTRNPANNA	P0DTC9	1	1	1	0	9		Nucleocapsid Phosphoprotein [Severe acute respiratory syndrome coronavirus 2]	HLA-A*30:01	0	0	0	0	0	0	0	0	0	0	0	0	0	0	0	0	0	0	0	0	0	0	0	0	0	0	0	0	0	0	0	0	0	0	0	0	0	0	0	0
FRSSVLHST	P0DTC2	1	1	0	0	9		Spike Surface Glycoprotein [Severe acute respiratory syndrome coronavirus 2]	HLA-C*07:01	0	1	1	1	1	1	1	1	1	0	0	0	0	0	0	0	0	0	0	0	0	0	0	0	0	0	0	0	0	0	0	0	0	0	0	0	0	0	0	0
TLACFVLAAVYRINW	P0DTC5	0	0	0	0	15		Membrane glycoprotein [Severe acute respiratory syndrome coronavirus 2]		0	0	0	0	0	0	0	0	0	0	0	0	0	0	0	0	0	0	0	0	0	0	0	0	0	0	0	0	0	0	0	0	0	0	0	0	0	0	0	0
NKSWMESEFRVYSSA	P0DTC2	1	1	1	0	15		Spike Surface Glycoprotein [Severe acute respiratory syndrome coronavirus 2]	HLA class I,HLA class II	0	1	1	1	1	1	1	1	1	0	0	0	0	0	0	0	0	0	0	0	0	0	0	0	0	0	0	0	0	0	0	0	0	0	0	0	0	0	0	0
LPPLLTDEMIAQYTS	P0DTC2	0	1	1	0	15		Spike Surface Glycoprotein [Severe acute respiratory syndrome coronavirus 2]	HLA class II,HLA-DQB1*04:02	0	1	1	1	1	1	1	1	1	1	0	0	0	0	0	0	0	0	0	0	0	0	0	0	0	0	0	0	0	0	0	0	0	0	0	0	0	0	0	0
ATSRTLSYYKLGASQ	P0DTC5	1	1	1	0	15		Membrane Glycoprotein [Severe acute respiratory syndrome coronavirus 2]	HLA class I,HLA class II,HLA-DQB1*05:03,HLA-DRB1*16:01,HLA-DQB1*05:01	0	0	0	0	0	0	0	0	0	0	0	0	0	0	0	0	0	0	0	0	0	0	0	0	0	0	0	0	0	0	0	0	0	0	0	0	0	0	0	0
AVLQSGFRK	P0DTD1	1	0	1	0	9		ORF1ab polyprotein [Severe acute respiratory syndrome coronavirus 2]	HLA class I	0	0	0	0	0	0	0	0	0	0	0	0	0	0	0	0	0	0	0	0	0	0	0	0	0	0	0	0	0	0	0	0	0	0	0	0	0	0	0	0
KLNVGDYFV	P0DTD1	1	0	1	0	9		ORF1ab polyprotein [Severe acute respiratory syndrome coronavirus 2]	HLA class I,HLA-A*02:01	0	0	0	0	0	0	0	0	0	0	0	0	0	0	0	1	0	0	0	0	0	0	0	0	0	0	0	0	0	0	0	0	0	0	0	0	0	1	0	0
KIITLKKRWQLALSK	P0DTC3	0	1	1	0	15		ORF3a protein [Severe acute respiratory syndrome coronavirus 2]	HLA class II,HLA-DRB1*11:01	0	0	0	0	0	0	0	0	0	0	0	0	0	0	0	0	0	0	0	0	0	0	0	0	0	0	0	0	0	0	0	0	0	0	0	0	0	0	0	0
GGDGKMKDLSPRWYF	P0DTC9	0	1	1	0	15		Nucleocapsid Phosphoprotein [Severe acute respiratory syndrome coronavirus 2]	HLA class II	0	0	0	0	0	0	0	0	0	0	0	0	0	0	0	0	0	0	0	0	0	0	0	0	0	0	0	0	0	0	0	0	0	0	0	0	0	0	0	0
DSGFAAYSR	P0DTC5	1	1	1	0	9		Membrane Glycoprotein [Severe acute respiratory syndrome coronavirus 2]	HLA-A*68:01	0	0	0	0	0	0	0	0	0	0	0	0	0	0	0	0	0	0	0	0	0	0	0	0	0	0	0	0	0	0	0	0	0	0	0	0	0	0	0	1
FPPTSFGPL	P0DTD1	1	0	1	0	9		ORF1ab polyprotein [Severe acute respiratory syndrome coronavirus 2]	HLA class I	0	0	0	0	0	0	0	0	0	0	0	0	0	0	0	0	0	0	0	0	0	0	0	0	0	0	0	0	0	0	0	0	0	0	0	0	0	0	0	0
FLLNKEMYL	P0DTD1	1	1	1	0	9		ORF1ab polyprotein [Severe acute respiratory syndrome coronavirus 2]	HLA class I,HLA-A*02:01	0	0	0	0	0	0	0	0	0	0	0	0	0	0	0	0	0	0	0	0	0	0	0	0	0	0	0	0	0	0	0	0	0	0	0	0	0	0	0	0
NYMPYFFTL	P0DTD1	1	0	1	0	9		ORF1ab polyprotein [Severe acute respiratory syndrome coronavirus 2]	HLA-A*24:02	0	0	0	0	0	0	0	0	0	0	0	0	0	0	0	0	0	0	0	0	0	0	0	0	0	0	0	0	0	0	0	0	0	0	0	0	0	0	0	0
WLMWLIINL	P0DTD1	1	0	1	0	9		ORF1ab polyprotein [Severe acute respiratory syndrome coronavirus 2]	HLA-A*02:01	0	0	0	0	0	0	0	0	0	0	0	0	0	0	0	0	0	0	0	0	0	0	0	0	0	0	0	0	0	0	0	0	0	0	0	0	0	0	0	0
VQIDRLITGRLQSLQ	P0DTC2	1	1	0	0	15		Spike Surface Glycoprotein [Severe acute respiratory syndrome coronavirus 2]	HLA class II	0	1	1	1	1	1	1	1	1	1	0	0	0	0	0	0	0	0	0	0	0	0	0	0	0	0	0	0	0	0	0	0	0	0	0	0	0	0	0	0
LQLPQGTTL	P0DTC9	1	1	1	0	9		Nucleocapsid Phosphoprotein [Severe acute respiratory syndrome coronavirus 2]	HLA-A*02:01	0	0	0	0	0	0	0	0	0	0	0	0	0	0	0	0	1	0	0	0	0	0	0	0	0	0	0	0	0	0	0	0	0	0	0	0	0	0	0	1
YASAVVLLI	P0DTD1	1	0	0	0	9		ORF1ab polyprotein [Severe acute respiratory syndrome coronavirus 2]	HLA-C*06:02	0	0	0	0	0	0	0	0	0	0	0	0	0	0	0	0	1	0	0	0	0	0	0	0	0	0	0	0	0	0	0	0	0	0	0	0	0	0	0	1
FSNSGSDVLYQPPQT	P0DTD1	0	1	1	0	15		ORF1ab polyprotein [Severe acute respiratory syndrome coronavirus 2]	HLA class II,HLA-DQB1*06:02	0	0	0	0	0	0	0	0	0	0	0	0	0	0	0	0	0	0	0	0	0	0	0	0	0	0	0	0	0	0	0	0	0	0	0	0	0	0	0	0
TLKSFTVEK	P0DTC2	1	1	1	0	9		Spike Surface Glycoprotein [Severe acute respiratory syndrome coronavirus 2]	HLA-A*11:01	0	1	1	1	1	1	1	1	1	0	0	0	0	0	0	0	0	0	0	0	0	0	0	0	0	0	0	0	0	0	0	0	0	0	0	0	0	0	0	0
NMLRIMASL	P0DTD1	1	1	1	0	9		ORF1ab polyprotein [Severe acute respiratory syndrome coronavirus 2]	HLA class I,HLA-A*02:01,HLA class II	0	0	0	0	0	0	0	0	0	0	0	0	0	0	0	0	0	0	0	0	0	0	0	0	0	0	0	0	0	0	0	0	0	0	0	0	0	0	1	0
AYILFTRFFYV	P0DTD1	1	0	1	0	11		ORF1ab polyprotein [Severe acute respiratory syndrome coronavirus 2]	HLA class I	0	0	0	0	0	0	0	0	0	0	0	0	0	0	0	0	0	0	0	0	0	0	0	0	0	0	0	0	0	0	0	0	0	0	0	0	0	0	0	0
SGHNLAKHCLHVVGP	P0DTD1	0	1	1	0	15		ORF1ab polyprotein [Severe acute respiratory syndrome coronavirus 2]	HLA class II	0	0	0	0	0	0	0	0	0	0	0	0	0	0	0	0	0	0	0	0	0	0	0	0	0	0	0	0	0	0	0	0	0	0	0	0	0	0	0	0
EESSAKSASVY	P0DTD1	1	0	1	0	11		ORF1ab polyprotein [Severe acute respiratory syndrome coronavirus 2]	HLA-B*44:02	0	0	0	0	0	0	0	0	0	0	0	0	0	0	0	0	0	0	0	0	0	0	0	0	0	0	0	0	0	0	0	0	0	0	0	0	0	0	0	0
VRIQPGQTF	P0DTD1	1	0	0	0	9		ORF1ab polyprotein [Severe acute respiratory syndrome coronavirus 2]	HLA-C*07:01	0	0	0	0	0	0	0	0	0	0	0	0	0	0	0	0	1	0	0	0	0	0	0	0	0	0	0	0	0	0	0	0	0	0	0	0	0	0	0	0
FRSSVLHSTQDLFLPFFS	P0DTC2	1	0	0	0	18		Spike Surface Glycoprotein [Severe acute respiratory syndrome coronavirus 2]	HLA class I	0	1	1	1	1	1	1	1	1	0	0	0	0	0	0	0	0	0	0	0	0	0	0	0	0	0	0	0	0	0	0	0	0	0	0	0	0	0	0	0
KLNIKLLGV	P0DTD1	1	1	0	0	9		ORF1ab polyprotein [Severe acute respiratory syndrome coronavirus 2]	HLA-A*02:01	0	0	0	0	0	0	0	0	0	0	0	0	0	0	0	0	0	0	0	0	0	0	0	0	0	0	0	0	0	0	0	0	0	0	0	0	0	0	0	1
GSSGVVNPVMEPIYD	P0DTC3	0	1	1	0	15		ORF3a protein [Severe acute respiratory syndrome coronavirus 2]	HLA class II,HLA-DQB1*04:02	0	0	0	0	0	0	0	0	0	0	0	0	0	0	0	0	0	0	0	0	0	0	0	0	0	0	0	0	0	0	0	0	0	0	0	0	0	0	0	0
TIAYIICISTKHFYW	P0DTD1	0	1	0	0	15		ORF1ab polyprotein [Severe acute respiratory syndrome coronavirus 2]	HLA class II	0	0	0	0	0	0	0	0	0	0	0	0	0	0	0	0	0	0	0	0	0	0	0	0	0	0	0	0	0	0	0	0	0	0	0	0	0	0	0	0
QLLFVVEVV	P0DTD1	1	0	0	0	9		Replicase polyprotein 1ab	HLA-A*02:01	0	0	0	0	0	0	0	0	0	0	0	0	0	0	0	1	0	0	0	0	0	0	0	0	0	0	0	0	0	0	0	0	0	0	0	0	0	1	0	0
SALEPLVDLPIGINI	P0DTC2	0	1	1	0	15		Spike Surface Glycoprotein [Severe acute respiratory syndrome coronavirus 2]	HLA class II	0	1	1	1	1	1	1	1	1	0	0	0	0	0	0	0	0	0	0	0	0	0	0	0	0	0	0	0	0	0	0	0	0	0	0	0	0	0	0	0
FLALCADSI	P0DTD1	1	0	1	0	9		Replicase polyprotein 1a	HLA-A*02:01	0	0	0	0	0	0	0	0	0	0	0	0	0	0	0	1	0	0	0	0	0	0	0	0	0	0	0	0	0	0	0	0	0	0	0	0	0	1	0	0
VLPFNDGVYFASTEK	P0DTC2	1	0	1	0	15		Spike Surface Glycoprotein [Severe acute respiratory syndrome coronavirus 2]	HLA class I	0	1	1	1	1	1	1	1	1	0	0	0	0	0	0	0	0	0	0	0	0	0	0	0	0	0	0	0	0	0	0	0	0	0	0	0	0	0	0	0
VPANSTVLSF	P0DTD1	1	0	0	0	10		ORF1ab polyprotein [Severe acute respiratory syndrome coronavirus 2]	HLA-B*07:02	0	0	0	0	0	0	0	0	0	0	0	0	0	0	0	0	0	0	0	0	0	0	0	0	0	0	0	0	0	0	0	0	0	0	0	0	0	0	0	0
YFPLQSYGF	P0DTC2	1	1	1	0	9		Spike Surface Glycoprotein [Severe acute respiratory syndrome coronavirus 2]	HLA class I,HLA-A*24:02	0	1	1	1	1	1	1	1	1	0	0	0	0	0	0	0	0	0	0	0	0	0	0	0	0	0	0	0	0	0	0	0	0	0	0	0	0	0	0	0
KKQQTVTLL	P0DTC9	1	1	1	0	9		Nucleocapsid Phosphoprotein [Severe acute respiratory syndrome coronavirus 2]	HLA-C*07:01	0	0	0	0	0	0	0	0	0	0	0	0	0	0	0	0	0	0	0	0	0	0	0	0	0	0	0	0	0	0	0	0	0	0	0	0	0	0	0	0
VPFWITIAY	P0DTD1	1	1	1	0	9		ORF1ab polyprotein [Severe acute respiratory syndrome coronavirus 2]	HLA-B*35:01	0	0	0	0	0	0	0	0	0	0	0	0	0	0	0	0	0	0	0	0	0	0	0	0	0	0	0	0	0	0	0	0	0	0	0	0	0	0	0	1
VFAQVKQIY	P0DTC2	1	1	1	0	9		Spike Surface Glycoprotein [Severe acute respiratory syndrome coronavirus 2]	HLA-A*29:02,HLA-C*07:01	0	1	1	1	1	1	1	1	1	1	0	0	0	0	0	0	1	0	0	0	0	0	0	0	0	0	0	0	0	0	0	0	0	0	0	0	0	0	0	0
PCPIHFYSKWYIRVG	P0DTC8	0	1	1	0	15		ORF8 protein [Severe acute respiratory syndrome coronavirus 2]	HLA-DRB1*08:02,HLA-DRB1*16:01,HLA-DRB1*15:02,HLA-DRB1*15:01,HLA-DRB1*13:01,HLA class II	0	0	0	0	0	0	0	0	0	0	0	0	0	0	0	0	0	0	0	0	0	0	0	0	0	0	0	0	0	0	0	0	0	0	0	0	0	0	0	0
VPQEHYVRI	P0DTD1	1	0	0	0	9		ORF1ab polyprotein [Severe acute respiratory syndrome coronavirus 2]	HLA-B*08:01	0	0	0	0	0	0	0	0	0	0	0	0	0	0	0	0	0	0	0	0	0	0	0	0	0	0	0	0	0	0	0	0	0	0	0	0	0	0	0	0
YTMADLVYAL	P0DTD1	1	0	1	0	10		ORF1ab polyprotein [Severe acute respiratory syndrome coronavirus 2]	HLA class I	0	0	0	0	0	0	0	0	0	0	0	0	0	0	0	1	0	0	0	0	0	0	0	0	0	0	0	0	0	0	0	0	0	0	0	0	0	1	0	0
KLFAAETLK	P0DTD1	1	0	1	1	9	1	ORF1ab polyprotein [Severe acute respiratory syndrome coronavirus 2]	HLA class I,HLA-A*03:01	0	0	0	0	0	0	0	0	0	0	0	0	0	0	0	1	0	0	0	0	0	0	0	0	0	0	0	0	0	0	0	0	0	0	0	0	0	1	0	0
LRIMASLVL	P0DTD1	1	1	1	0	9	1	ORF1ab polyprotein [Severe acute respiratory syndrome coronavirus 2]	HLA-C*07:02	0	0	0	0	0	0	0	0	0	0	0	0	0	0	0	1	1	1	1	0	0	0	0	0	0	0	0	0	0	0	0	0	0	0	0	0	0	1	1	1
IYDEPTTTT	P0DTC3	1	0	0	0	9		ORF3a protein [Severe acute respiratory syndrome coronavirus 2]	HLA-C*07:02	0	0	0	0	0	0	0	0	0	0	0	0	0	0	0	0	0	0	0	0	0	0	0	0	0	0	0	0	0	0	0	0	0	0	0	0	0	0	0	0
SHNIALIWNVKDFMS	P0DTD1	0	1	0	0	15		ORF1ab polyprotein [Severe acute respiratory syndrome coronavirus 2]	HLA class II	0	0	0	0	0	0	0	0	0	0	0	0	0	0	0	0	0	0	0	0	0	0	0	0	0	0	0	0	0	0	0	0	0	0	0	0	0	0	0	0
SLIDLQELGK	P0DTC2	1	1	1	0	10		Spike Surface Glycoprotein [Severe acute respiratory syndrome coronavirus 2]	HLA-A*11:01,HLA class II	0	1	1	1	1	1	1	1	1	1	0	0	0	0	0	0	0	0	0	0	0	0	0	0	0	0	0	0	0	0	0	0	0	0	0	0	0	0	0	0
AIFYLITPV	P0DTD1	1	1	1	0	9		Replicase polyprotein 1a	HLA-A*02:01	0	0	0	0	0	0	0	0	0	0	0	0	0	0	0	0	1	0	0	0	0	0	0	0	0	0	0	0	0	0	0	0	0	0	0	0	0	0	0	0
LRPDTRYV	P0DTD1	1	0	1	0	8		ORF1ab polyprotein [Severe acute respiratory syndrome coronavirus 2]	HLA-C*06:02	0	0	0	0	0	0	0	0	0	0	0	0	0	0	0	0	1	0	0	1	0	0	0	0	0	0	0	0	0	0	0	0	0	0	0	0	0	0	1	1
FTINCQEPKLGSLVV	P0DTC8	0	1	1	0	15		ORF8 protein [Severe acute respiratory syndrome coronavirus 2]	HLA class II	0	0	0	0	0	0	0	0	0	0	0	0	0	0	0	0	0	0	0	0	0	0	0	0	0	0	0	0	0	0	0	0	0	0	0	0	0	0	0	0
TGRLQSLQTYVTQQL	P0DTC2	1	0	0	0	15		Spike Surface Glycoprotein [Severe acute respiratory syndrome coronavirus 2]		0	1	1	1	1	1	1	1	1	1	0	0	0	0	0	0	0	0	0	0	0	0	0	0	0	0	0	0	0	0	0	0	0	0	0	0	0	0	0	0
KIEELFYSY	P0DTD1	1	0	1	0	9		ORF1ab polyprotein [Severe acute respiratory syndrome coronavirus 2]	HLA-B*15:01	0	0	0	0	0	0	0	0	0	0	0	0	0	0	0	0	0	0	0	0	0	0	0	0	0	0	0	0	0	0	0	0	0	0	0	0	0	0	0	0
WVLNNDYYR	P0DTD1	1	0	1	0	9		ORF1ab polyprotein [Severe acute respiratory syndrome coronavirus 2]	HLA-A*31:01	0	0	0	0	0	0	0	0	0	0	0	0	0	0	0	1	0	0	0	0	0	0	0	0	0	0	0	0	0	0	0	0	0	0	0	0	0	1	0	0
REGVFVSNGTHWFVT	P0DTC2	0	1	0	0	15		Spike Surface Glycoprotein [Severe acute respiratory syndrome coronavirus 2]	HLA class II	0	1	1	1	1	1	1	1	1	1	0	0	0	0	0	0	0	0	0	0	0	0	0	0	0	0	0	0	0	0	0	0	0	0	0	0	0	0	0	0
SSEAFLIGCNY	P0DTD1	1	0	0	0	11		ORF1ab polyprotein [Severe acute respiratory syndrome coronavirus 2]	HLA-A*01:01	0	0	0	0	0	0	0	0	0	0	0	0	0	0	0	1	0	0	0	0	0	0	0	0	0	0	0	0	0	0	0	0	0	0	0	0	0	1	0	0
EEVGHTDLMAAY	P0DTD1	1	0	1	0	12		ORF1ab polyprotein [Severe acute respiratory syndrome coronavirus 2]	HLA-B*44:03	0	0	0	0	0	0	0	0	0	0	0	0	0	0	0	0	0	0	0	0	0	0	0	0	0	0	0	0	0	0	0	0	0	0	0	0	0	0	0	0
NVFQTRAGCLIGAEHVNNS	P0DTC2	0	1	1	0	19		Spike Surface Glycoprotein [Severe acute respiratory syndrome coronavirus 2]	HLA class II	0	1	1	1	1	1	1	1	1	1	0	0	0	0	0	0	0	0	0	0	0	0	0	0	0	0	0	0	0	0	0	0	0	0	0	0	0	0	0	0
FLTENLLLYI	P0DTD1	1	0	0	0	10		ORF1ab polyprotein [Severe acute respiratory syndrome coronavirus 2]	HLA-A*02:01	0	0	0	0	0	0	0	0	0	0	0	0	0	0	0	0	0	0	0	0	0	0	0	0	0	0	0	0	0	0	0	0	0	0	0	0	0	0	0	0
SEHDYQIGGYTEKW	P0DTC3	1	0	1	0	14		ORF3a protein [Severe acute respiratory syndrome coronavirus 2]	HLA class I	0	0	0	0	0	0	0	0	0	0	0	0	0	0	0	0	0	0	0	0	0	0	0	0	0	0	0	0	0	0	0	0	0	0	0	0	0	0	0	0
QELIRQGTDY	P0DTC9	1	1	1	0	10		Nucleocapsid Phosphoprotein [Severe acute respiratory syndrome coronavirus 2]	HLA-B*44:02	0	0	0	0	0	0	0	0	0	0	0	0	0	0	0	0	0	0	0	0	0	0	0	0	0	0	0	0	0	0	0	0	0	0	0	0	0	0	0	0
MFHLVDFQVTIAEIL	P0DTC6	1	1	0	0	15		ORF6 protein [Severe acute respiratory syndrome coronavirus 2]	HLA class II	0	0	0	0	0	0	0	0	0	0	0	0	0	0	0	0	0	0	0	0	0	0	0	0	0	0	0	0	0	0	0	0	0	0	0	0	0	0	0	0
HWFVTQRNF	P0DTC2	1	1	1	0	9		Spike Surface Glycoprotein [Severe acute respiratory syndrome coronavirus 2]	HLA-A*24:02	0	1	1	1	1	1	1	1	1	1	0	0	0	0	0	0	0	0	0	0	0	0	0	0	0	0	0	0	0	0	0	0	0	0	0	0	0	0	0	0
SSANNCTFEYVSQPFLMDL	P0DTC2	0	1	1	0	19		Spike Surface Glycoprotein [Severe acute respiratory syndrome coronavirus 2]	HLA class II	0	1	1	1	1	1	1	1	1	0	0	0	0	0	0	0	0	0	0	0	0	0	0	0	0	0	0	0	0	0	0	0	0	0	0	0	0	0	0	0
WTAGAAAYY	P0DTC2	1	1	1	0	9		Spike Surface Glycoprotein [Severe acute respiratory syndrome coronavirus 2]	HLA-A*26:01,HLA-B*35:01,HLA-A*29:02	0	1	1	1	1	1	1	1	1	0	0	0	0	0	0	0	0	0	0	0	0	0	0	0	0	0	0	0	0	0	0	0	0	0	0	0	0	0	0	0
SVPWDTIANY	P0DTD1	1	0	1	0	10		ORF1ab polyprotein [Severe acute respiratory syndrome coronavirus 2]	HLA-A*26:01	0	0	0	0	0	0	0	0	0	0	0	0	0	0	0	0	0	0	0	0	0	0	0	0	0	0	0	0	0	0	0	0	0	0	0	0	0	0	0	0
VYYPDKVFRSSVLH	P0DTC2	1	1	1	0	14		Spike Surface Glycoprotein [Severe acute respiratory syndrome coronavirus 2]	HLA class I	0	1	1	1	1	1	1	1	1	0	0	0	0	0	0	0	0	0	0	0	0	0	0	0	0	0	0	0	0	0	0	0	0	0	0	0	0	0	0	0
KVDGVVQQL	P0DTD1	1	0	0	0	9		ORF1ab polyprotein [Severe acute respiratory syndrome coronavirus 2]	HLA-A*02:01	0	0	0	0	0	0	0	0	0	0	0	0	0	0	0	0	1	0	0	0	0	0	0	0	0	0	0	0	0	0	0	0	0	0	0	0	0	0	0	0
VEVQPQLEM	P0DTD1	1	0	1	0	9		ORF1ab polyprotein [Severe acute respiratory syndrome coronavirus 2]	HLA-B*40:01	0	0	0	0	0	0	0	0	0	0	0	0	0	0	0	0	0	0	0	0	0	0	0	0	0	0	0	0	0	0	0	0	0	0	0	0	0	0	0	0
MAAYVDNSSLTIKKP	P0DTD1	0	1	1	0	15		ORF1ab polyprotein [Severe acute respiratory syndrome coronavirus 2]	HLA class II,HLA-DQB1*05:03	0	0	0	0	0	0	0	0	0	0	0	0	0	0	0	0	0	0	0	0	0	0	0	0	0	0	0	0	0	0	0	0	0	0	0	0	0	0	0	0
KAFQLTPIAV		1	0	1	0	10		ORF9b protein [Severe acute respiratory syndrome coronavirus 2]	HLA-A*02:01,HLA-B*07:02	0	0	0	0	0	0	0	0	0	0	0	0	0	0	0	0	0	0	0	0	0	0	0	0	0	0	0	0	0	0	0	0	0	0	0	0	0	0	0	0
YNYKLPDDFTGCVIA	P0DTC2	1	1	1	0	15		Spike Surface Glycoprotein [Severe acute respiratory syndrome coronavirus 2]	HLA class I	0	1	1	1	1	1	1	1	1	1	0	0	0	0	0	0	0	0	0	0	0	0	0	0	0	0	0	0	0	0	0	0	0	0	0	0	0	0	0	0
GTITSGWTF	P0DTC2	1	1	1	0	9		Spike Surface Glycoprotein [Severe acute respiratory syndrome coronavirus 2]	HLA class I,HLA-B*57:01,HLA-A*24:02	0	1	1	1	1	1	1	1	1	1	0	0	0	0	0	0	0	0	0	0	0	0	0	0	0	0	0	0	0	0	0	0	0	0	0	0	0	0	0	0
TEILPVSMTK	P0DTC2	1	1	1	0	10		Spike Surface Glycoprotein [Severe acute respiratory syndrome coronavirus 2]	HLA class I	0	1	1	1	1	1	1	1	1	0	0	0	0	0	0	0	0	0	0	0	0	0	0	0	0	0	0	0	0	0	0	0	0	0	0	0	0	0	0	0
QSCTQHQPY	P0DTC8	1	1	1	0	9		ORF8 protein [Severe acute respiratory syndrome coronavirus 2]	HLA-A*01:01	0	0	0	0	0	0	0	0	0	0	0	0	0	0	0	0	0	0	0	0	0	0	0	0	0	0	0	0	0	0	0	0	0	0	0	0	0	0	0	0
MFVKHKHAF	P0DTD1	1	0	1	0	9		ORF1ab polyprotein [Severe acute respiratory syndrome coronavirus 2]	HLA-C*07:02	0	0	0	0	0	0	0	0	0	0	0	0	0	0	0	0	0	0	0	0	0	0	0	0	0	0	0	0	0	0	0	0	0	0	0	0	0	0	0	0
NTVKSVGKFCLEASF	P0DTD1	0	1	1	0	15		ORF1ab polyprotein [Severe acute respiratory syndrome coronavirus 2]	HLA class II	0	0	0	0	0	0	0	0	0	0	0	0	0	0	0	0	0	0	0	0	0	0	0	0	0	0	0	0	0	0	0	0	0	0	0	0	0	0	0	0
NVTQAFGRR	P0DTC9	1	1	1	0	9		Nucleoprotein [Severe acute respiratory syndrome coronavirus 2]	HLA-A*33:03	0	0	0	0	0	0	0	0	0	0	0	0	0	0	0	1	0	0	0	0	0	0	0	0	0	0	0	0	0	0	0	0	0	0	0	0	0	1	0	0
RYLALYNKYKYFSGA	P0DTD1	0	1	1	0	15		ORF1ab polyprotein [Severe acute respiratory syndrome coronavirus 2]	HLA class II,HLA-DRB1*15:01	0	0	0	0	0	0	0	0	0	0	0	0	0	0	0	0	0	0	0	0	0	0	0	0	0	0	0	0	0	0	0	0	0	0	0	0	0	0	0	0
AQALNTLVKQL	P0DTC2	1	1	1	0	11	1	Spike Surface Glycoprotein [Severe acute respiratory syndrome coronavirus 2]	HLA class I	1	1	1	1	1	1	1	1	1	1	0	1	0	0	0	1	1	1	1	0	0	0	0	0	0	0	0	0	0	0	0	0	0	0	1	0	1	1	0	0
ILFTRFFYV	P0DTD1	1	0	1	0	9		ORF1ab polyprotein [Severe acute respiratory syndrome coronavirus 2]	HLA-A*02:01	0	0	0	0	0	0	0	0	0	0	0	0	0	0	0	0	0	0	0	0	0	0	0	0	0	0	0	0	0	0	0	0	0	0	0	0	0	0	0	0
PFNDGVYFASTEKSNII	P0DTC2	1	1	0	0	17		Spike Surface Glycoprotein [Severe acute respiratory syndrome coronavirus 2]	HLA-DRB3*02:02	0	1	1	1	1	1	1	1	1	0	0	0	0	0	0	0	0	0	0	0	0	0	0	0	0	0	0	0	0	0	0	0	0	0	0	0	0	0	0	0
MKDLSPRWYFYYLGT	P0DTC9	0	1	1	0	15		Nucleocapsid Phosphoprotein [Severe acute respiratory syndrome coronavirus 2]	,HLA class II	0	0	0	0	0	0	0	0	0	0	0	0	0	0	0	1	0	0	0	0	0	0	0	0	0	0	0	0	0	0	0	0	0	0	0	0	0	1	0	0
NLIDSYFVV	P0DTD1	1	0	1	0	9		ORF1ab polyprotein [Severe acute respiratory syndrome coronavirus 2]	HLA-A*02:01	0	0	0	0	0	0	0	0	0	0	0	0	0	0	0	0	0	0	0	0	0	0	0	0	0	0	0	0	0	0	0	0	0	0	0	0	0	0	0	0
IKDLPKEITVATSRT	P0DTC5	1	1	1	0	15		Membrane Glycoprotein [Severe acute respiratory syndrome coronavirus 2]	HLA class II,HLA class I	0	0	0	0	0	0	0	0	0	0	0	0	0	0	0	0	0	0	0	0	0	0	0	0	0	0	0	0	0	0	0	0	0	0	0	0	0	0	0	0
EVTGDSCNNYMLTY	P0DTD1	1	0	1	0	14		ORF1ab polyprotein [Severe acute respiratory syndrome coronavirus 2]	HLA-A*26:01	0	0	0	0	0	0	0	0	0	0	0	0	0	0	0	0	0	0	0	0	0	0	0	0	0	0	0	0	0	0	0	0	0	0	0	0	0	0	0	0
SAFAMMFVK	P0DTD1	1	0	1	0	9		ORF1ab polyprotein [Severe acute respiratory syndrome coronavirus 2]	HLA-A*11:01	0	0	0	0	0	0	0	0	0	0	0	0	0	0	0	0	0	0	0	0	0	0	0	0	0	0	0	0	0	0	0	0	0	0	0	0	0	0	0	0
EELKKLLEQWNLVIGFLF	P0DTC5	1	0	1	0	18		Membrane Glycoprotein [Severe acute respiratory syndrome coronavirus 2]	HLA class I	0	0	0	0	0	0	0	0	0	0	0	0	0	0	0	0	0	0	0	0	0	0	0	0	0	0	0	0	0	0	0	0	0	0	0	0	0	0	0	0
AIILASFSAST	P0DTD1	1	1	1	0	11		ORF1ab polyprotein [Severe acute respiratory syndrome coronavirus 2]	HLA class I	0	0	0	0	0	0	0	0	0	0	0	0	0	0	0	0	0	0	0	0	0	0	0	0	0	0	0	0	0	0	0	0	0	0	1	0	1	0	0	0
FPREGVFV	P0DTC2	1	1	1	0	8		Spike Surface Glycoprotein [Severe acute respiratory syndrome coronavirus 2]	HLA-B*51:01,HLA-B*07:02	0	1	1	1	1	1	1	1	1	1	0	0	0	0	0	0	1	1	1	0	0	0	0	0	0	0	0	0	0	0	0	0	0	0	0	0	0	0	1	1
GCVIAWNSNNLDSKV	P0DTC2	1	1	1	0	15		Spike Surface Glycoprotein [Severe acute respiratory syndrome coronavirus 2]	HLA class II,HLA class I	0	1	1	1	1	1	1	1	1	0	0	0	0	0	0	0	0	0	0	0	0	0	0	0	0	0	0	0	0	0	0	0	0	0	0	0	0	0	0	0
VYYPDKVF	P0DTC2	1	1	1	0	8		Spike Surface Glycoprotein [Severe acute respiratory syndrome coronavirus 2]	HLA-A*24:02	0	1	1	1	1	1	1	1	1	1	0	0	0	0	0	0	1	0	0	0	0	0	0	0	0	0	0	0	0	0	0	0	0	0	0	0	0	0	0	0
RARSVSPKLFIR	P0DTC7	1	0	1	0	12		ORF7a protein [Severe acute respiratory syndrome coronavirus 2]	HLA class I	0	0	0	0	0	0	0	0	0	0	0	0	0	0	0	0	0	0	0	0	0	0	0	0	0	0	0	0	0	0	0	0	0	0	0	0	0	0	0	0
EYHDVRVVL	P0DTC8	1	1	1	0	9		ORF8 protein [Severe acute respiratory syndrome coronavirus 2]	HLA-A*24:02	0	0	0	0	0	0	0	0	0	0	0	0	0	0	0	0	1	0	0	0	0	0	0	0	0	0	0	0	0	0	0	0	0	0	0	0	0	0	1	1
SLYVNKHAF	P0DTD1	1	0	1	0	9		ORF1ab polyprotein [Severe acute respiratory syndrome coronavirus 2]	HLA-B*08:01	0	0	0	0	0	0	0	0	0	0	0	0	0	0	0	1	0	0	0	0	0	0	0	0	0	0	0	0	0	0	0	0	0	0	0	0	0	1	0	0
TFKVSIWNLDYIINL	P0DTC6	0	1	0	0	15		ORF6 protein [Severe acute respiratory syndrome coronavirus 2]	HLA class II	0	0	0	0	0	0	0	0	0	0	0	0	0	0	0	0	0	0	0	0	0	0	0	0	0	0	0	0	0	0	0	0	0	0	0	0	0	0	0	0
QLTPTWRVY	P0DTC2	1	0	1	0	9		Spike Surface Glycoprotein [Severe acute respiratory syndrome coronavirus 2]	HLA-A*30:02	0	1	1	1	1	1	1	1	1	1	0	0	0	0	0	0	0	0	0	0	0	0	0	0	0	0	0	0	0	0	0	0	0	0	0	0	0	0	0	0
QSASKIITL	P0DTC3	1	1	1	0	9		ORF3a protein [Severe acute respiratory syndrome coronavirus 2]	HLA-B*08:01	0	0	0	0	0	0	0	0	0	0	0	0	0	0	0	0	0	0	0	0	0	0	0	0	0	0	0	0	0	0	0	0	0	0	0	0	0	0	0	0
KSAGFPFNKW	P0DTD1	1	0	1	0	10		ORF1ab polyprotein [Severe acute respiratory syndrome coronavirus 2]	HLA-B*57:01	0	0	0	0	0	0	0	0	0	0	0	0	0	0	0	1	0	0	0	0	0	0	0	0	0	0	0	0	0	0	0	0	0	0	0	0	0	1	0	0
NLTTRTQL	P0DTC2	1	1	1	0	8		Spike Surface Glycoprotein [Severe acute respiratory syndrome coronavirus 2]	HLA class I	0	1	1	1	1	1	1	1	1	0	0	0	0	0	0	0	1	1	1	0	0	0	0	0	0	0	0	0	0	0	0	0	0	0	0	0	0	0	1	1
MFHLVDFQVTIAEILLIIMRTFKVSIWNLDY	P0DTC6	1	0	0	0	31		ORF6 protein [Severe acute respiratory syndrome coronavirus 2]	HLA class I	0	0	0	0	0	0	0	0	0	0	0	0	0	0	0	0	0	0	0	0	0	0	0	0	0	0	0	0	0	0	0	0	0	0	0	0	0	0	0	0
SIIQFPNTY	P0DTD1	1	0	1	0	9		ORF1ab polyprotein [Severe acute respiratory syndrome coronavirus 2]	HLA-B*35:01	0	0	0	0	0	0	0	0	0	0	0	0	0	0	0	0	0	0	0	0	0	0	0	0	0	0	0	0	0	0	0	0	0	0	0	0	0	0	0	0
TQDLFLPFF	P0DTC2	1	1	1	0	9		Spike Surface Glycoprotein [Severe acute respiratory syndrome coronavirus 2]	HLA-A*24:02	0	1	1	1	1	1	1	1	1	1	0	0	0	0	0	0	0	0	0	0	0	0	0	0	0	0	0	0	0	0	0	0	0	0	0	0	0	0	0	0
VSQPFLMDLEGKQGN	P0DTC2	0	1	1	0	15		Spike Surface Glycoprotein [Severe acute respiratory syndrome coronavirus 2]	HLA class II,HLA-DRB1*03:01	0	1	1	1	1	1	1	1	1	0	0	0	0	0	0	0	0	0	0	0	0	0	0	0	0	0	0	0	0	0	0	0	0	0	0	0	0	0	0	0
ASFSTFKCYGVSPTKLND	P0DTC2	1	0	0	0	18		Spike Surface Glycoprotein [Severe acute respiratory syndrome coronavirus 2]	HLA class I	0	1	1	1	1	1	1	1	1	1	0	0	0	0	0	0	0	0	0	0	0	0	0	0	0	0	0	0	0	0	0	0	0	0	0	0	0	0	0	0
LPFNDGVYF	P0DTC2	1	1	1	0	9		Spike Surface Glycoprotein [Severe acute respiratory syndrome coronavirus 2]	HLA-B*07:02,HLA-B*35:01,HLA-B*51:01	0	1	1	1	1	1	1	1	1	0	0	0	0	0	0	0	0	0	0	0	0	0	0	0	0	0	0	0	0	0	0	0	0	0	0	0	0	0	0	0
GETFVTHSKGLYRKC	P0DTD1	0	1	0	0	15		ORF1ab polyprotein [Severe acute respiratory syndrome coronavirus 2]	HLA class II	0	0	0	0	0	0	0	0	0	0	0	0	0	0	0	0	0	0	0	0	0	0	0	0	0	0	0	0	0	0	0	0	0	0	0	0	0	0	0	0
LITLATCELYHYQECV	P0DTC7	1	0	1	0	16		ORF7a protein [Severe acute respiratory syndrome coronavirus 2]	HLA class I	0	0	0	0	0	0	0	0	0	0	0	0	0	0	0	0	0	0	0	0	0	0	0	0	0	0	0	0	0	0	0	0	0	0	0	0	0	0	0	0
KPFERDISTEIY	P0DTC2	1	1	1	0	12		Spike Surface Glycoprotein [Severe acute respiratory syndrome coronavirus 2]	HLA class I	0	1	1	1	1	1	1	1	1	0	0	0	0	0	0	0	0	0	0	0	0	0	0	0	0	0	0	0	0	0	0	0	0	0	0	0	0	0	0	0
RQIAPGQTGKIADYNYKL	P0DTC2	1	1	1	0	18		Spike Surface Glycoprotein [Severe acute respiratory syndrome coronavirus 2]	HLA class I	0	1	1	1	1	1	1	1	1	1	0	0	0	0	0	0	0	0	0	0	0	0	0	0	0	0	0	0	0	0	0	0	0	0	0	0	0	0	0	0
TVYSHLLLV	P0DTC3	1	0	1	0	9		ORF3a protein [Severe acute respiratory syndrome coronavirus 2]	HLA-A*02:01	0	0	0	0	0	0	0	0	0	0	0	0	0	0	0	0	0	0	0	0	0	0	0	0	0	0	0	0	0	0	0	0	0	0	0	0	0	0	0	0
YCIDGALLTKSSEYK	P0DTD1	0	1	1	0	15		ORF1ab polyprotein [Severe acute respiratory syndrome coronavirus 2]	HLA class II,HLA-DRB1*15:02	0	0	0	0	0	0	0	0	0	0	0	0	0	0	0	0	0	0	0	0	0	0	0	0	0	0	0	0	0	0	0	0	0	0	0	0	0	0	0	0
IAAVITREV	P0DTD1	1	0	1	0	9		ORF1ab polyprotein [Severe acute respiratory syndrome coronavirus 2]	HLA-B*51:01	0	0	0	0	0	0	0	0	0	0	0	0	0	0	0	0	1	0	0	0	0	0	0	0	0	0	0	1	0	0	1	0	0	0	0	0	1	0	0	1
TNVLEGSVAY	P0DTD1	1	0	1	0	10		ORF1ab polyprotein [Severe acute respiratory syndrome coronavirus 2]	HLA-B*35:01	0	0	0	0	0	0	0	0	0	0	0	0	0	0	0	0	0	0	0	0	0	0	0	0	0	0	0	0	0	0	0	0	0	0	0	0	0	0	0	0
NESLIDLQEL	P0DTC2	1	0	1	0	10		Spike Surface Glycoprotein [Severe acute respiratory syndrome coronavirus 2]	HLA-B*40:01	0	1	1	1	1	1	1	1	1	1	1	0	0	0	0	0	0	0	0	0	0	0	0	0	0	0	0	0	0	0	0	0	0	0	0	0	0	0	0	0
SVVSKVVKV	P0DTD1	1	0	0	0	9		ORF1ab polyprotein [Severe acute respiratory syndrome coronavirus 2]	HLA-A*02:01	0	0	0	0	0	0	0	0	0	0	0	0	0	0	0	0	0	0	0	0	0	0	0	0	0	0	0	0	0	0	0	0	0	0	0	0	0	0	0	1
EILDITPCSF	P0DTC2	1	1	1	0	10		Spike Surface Glycoprotein [Severe acute respiratory syndrome coronavirus 2]	HLA class I,HLA-A*26:01,HLA-A*02:01,HLA-B*07:02	0	1	1	1	1	1	1	1	1	1	0	0	0	0	0	0	0	0	0	0	0	0	0	0	0	0	0	0	0	0	0	0	0	0	0	0	0	0	0	0
GAAAYYVGY	P0DTC2	1	1	1	0	9		Spike Surface Glycoprotein [Severe acute respiratory syndrome coronavirus 2]	HLA-A*29:02	0	1	1	1	1	1	1	1	1	1	0	0	0	0	0	0	0	0	0	0	0	0	0	0	0	0	0	0	0	0	0	0	0	0	0	0	0	0	0	1
LAYYFMRFR	P0DTD1	1	0	1	0	9		ORF1ab polyprotein [Severe acute respiratory syndrome coronavirus 2]	HLA-A*31:01	0	0	0	0	0	0	0	0	0	0	0	0	0	0	0	0	0	0	0	0	0	0	0	0	0	0	0	0	0	0	0	0	0	0	0	0	0	0	0	0
VLYQDVNCTEVPVAIHA	P0DTC2	1	1	0	0	17		Spike Surface Glycoprotein [Severe acute respiratory syndrome coronavirus 2]	HLA-DRB1*13:01	0	1	1	1	1	1	1	1	1	1	0	0	0	0	0	0	0	0	0	0	0	0	0	0	0	0	0	0	0	0	0	0	0	0	0	0	0	0	0	0
KAYNVTQAF	P0DTC9	1	1	1	0	9		Nucleocapsid Phosphoprotein [Severe acute respiratory syndrome coronavirus 2]	HLA class I,HLA-B*35:01,HLA-B*57:01	0	0	0	0	0	0	0	0	0	0	0	0	0	0	0	0	0	0	0	0	0	0	0	0	0	0	0	0	0	0	0	0	0	0	0	0	0	0	0	0
VSSPDAVTAY	P0DTD1	1	0	1	0	10		ORF1ab polyprotein [Severe acute respiratory syndrome coronavirus 2]	HLA-B*57:01,HLA-A*01:01	0	0	0	0	0	0	0	0	0	0	0	0	0	0	0	0	0	0	0	0	0	0	0	0	0	0	0	0	0	0	0	0	0	0	0	0	0	0	0	0
TQLNRALTGI	P0DTC2	1	1	1	0	10	0	Spike Surface Glycoprotein [Severe acute respiratory syndrome coronavirus 2]	HLA class I	0	1	1	1	1	1	1	1	1	1	0	0	0	0	0	0	0	0	0	0	0	0	0	0	0	0	0	0	0	0	0	0	0	0	0	0	0	0	0	0
ILPDPSKPSK	P0DTC2	1	1	1	0	10		Spike Surface Glycoprotein [Severe acute respiratory syndrome coronavirus 2]	HLA class I	0	1	1	1	1	1	1	1	1	1	0	0	0	0	0	0	0	0	0	0	0	0	0	0	0	0	0	0	0	0	0	0	0	0	0	0	0	0	0	0
FVFLVLLPLV	P0DTC2	1	1	1	0	10		Spike Surface Glycoprotein [Severe acute respiratory syndrome coronavirus 2]	HLA-A*02:01	0	1	1	1	1	1	1	1	1	0	0	0	0	0	0	0	0	0	0	0	0	0	0	0	0	0	0	0	0	0	0	0	0	0	0	0	0	0	0	0
WMVMFTPLV	P0DTD1	1	1	1	0	9		Replicase polyprotein 1a	HLA-A*02:07	0	0	0	0	0	0	0	0	0	0	0	0	0	0	0	0	0	0	0	0	0	0	0	0	0	0	0	0	0	0	0	0	0	0	0	0	0	0	0	0
TSEDMLNPNY	P0DTD1	1	0	0	0	10		ORF1ab polyprotein [Severe acute respiratory syndrome coronavirus 2]	HLA-A*01:01	0	0	0	0	0	0	0	0	0	0	0	0	0	0	0	0	0	0	0	0	0	0	0	0	0	0	0	0	0	0	0	0	0	0	0	0	0	0	0	0
KSNLKPFER	P0DTC2	1	1	1	0	9		Spike Surface Glycoprotein [Severe acute respiratory syndrome coronavirus 2]	HLA-A*31:01	0	1	1	1	1	1	1	1	1	0	0	0	0	0	0	0	0	0	0	0	0	0	0	0	0	0	0	0	0	0	0	0	0	0	0	0	0	0	1	0
VAAGLEAPFLYLYALVYFLQSINFVRIIMRLWLCWKCR	P0DTC3	1	0	0	0	38		ORF3a protein [Severe acute respiratory syndrome coronavirus 2]	HLA class I	0	0	0	0	0	0	0	0	0	0	0	0	0	0	0	0	0	0	0	0	0	0	0	0	0	0	0	0	0	0	0	0	0	0	0	0	0	0	0	0
PYRVVVLSF	P0DTC2	1	1	1	0	9		Spike Surface Glycoprotein [Severe acute respiratory syndrome coronavirus 2]	HLA-A*24:02	0	1	1	1	1	1	1	1	1	1	0	0	0	0	0	0	0	0	0	0	0	0	0	0	0	0	0	0	0	0	0	0	0	0	0	0	0	0	0	1
ISDYDYYRY	P0DTD1	1	0	1	0	9		ORF1ab polyprotein [Severe acute respiratory syndrome coronavirus 2]	HLA class I	0	0	0	0	0	0	0	0	0	0	0	0	0	0	0	1	1	0	0	0	0	0	0	0	0	0	0	0	0	0	0	0	0	0	0	0	0	1	0	0
TRFASVYAW	P0DTC2	1	1	1	0	9		Spike Surface Glycoprotein [Severe acute respiratory syndrome coronavirus 2]	HLA-C*07:02	0	1	1	1	1	1	1	1	1	1	0	0	0	0	0	0	0	0	0	0	0	0	0	0	0	0	0	0	0	0	0	0	0	0	0	0	0	0	0	0
AYANRNRFL	P0DTC5	1	1	1	0	9		Membrane Glycoprotein [Severe acute respiratory syndrome coronavirus 2]	HLA-A*24:02	0	0	0	0	0	0	0	0	0	0	0	0	0	0	0	0	0	0	0	0	0	0	0	0	0	0	0	0	0	0	0	0	0	0	0	0	0	0	0	0
GAISSVLNDILSRLD	P0DTC2	1	1	0	0	15		Spike Surface Glycoprotein [Severe acute respiratory syndrome coronavirus 2]	HLA class II	0	1	1	1	1	1	1	1	1	1	0	1	0	0	0	1	0	0	0	0	0	0	0	0	0	0	0	0	0	0	0	0	0	0	0	0	0	1	0	0
SFPQSAPHGVVF	P0DTC2	1	0	1	0	12		Spike Surface Glycoprotein [Severe acute respiratory syndrome coronavirus 2]	HLA-A*24:02	0	1	1	1	1	1	1	1	1	1	0	0	0	0	0	0	0	0	0	0	0	0	0	0	0	0	0	0	0	0	0	0	0	0	0	0	0	0	0	0
LVAAGLEAPFLYLYA	P0DTC3	0	1	1	0	15		ORF3a protein [Severe acute respiratory syndrome coronavirus 2]	HLA class II,HLA-DQB1*02:02,HLA-DQB1*02:01	0	0	0	0	0	0	0	0	0	0	0	0	0	0	0	0	0	0	0	0	0	0	0	0	0	0	0	0	0	0	0	0	0	0	0	0	0	0	0	0
TFKCYGVSPTKLNDLCFTNV	P0DTC2	0	1	1	0	20		Spike Surface Glycoprotein [Severe acute respiratory syndrome coronavirus 2]	HLA class II	0	1	1	1	1	1	1	1	1	1	0	0	0	0	0	0	0	0	0	0	0	0	0	0	0	0	0	0	0	0	0	0	0	0	0	0	0	0	0	0
YFDKAGQKTY	P0DTD1	1	0	0	0	10		ORF1ab polyprotein [Severe acute respiratory syndrome coronavirus 2]	HLA-C*07:02	0	0	0	0	0	0	0	0	0	0	0	0	0	0	0	0	0	0	0	0	0	0	0	0	0	0	0	0	0	0	0	0	0	0	0	0	0	0	0	0
EAARYMRSLKVPATV	P0DTD1	0	1	0	0	15		ORF1ab polyprotein [Severe acute respiratory syndrome coronavirus 2]	HLA class II	0	0	0	0	0	0	0	0	0	0	0	0	0	0	0	0	0	0	0	0	0	0	0	0	0	0	0	0	0	0	0	0	0	0	0	0	0	0	0	0
QQQGQTVTK	P0DTC9	1	1	1	0	9		Nucleoprotein [Severe acute respiratory syndrome coronavirus 2]	HLA-A*11:01,HLA class II	0	0	0	0	0	0	0	0	0	0	0	0	0	0	0	0	1	0	0	0	0	0	0	0	0	0	0	0	0	0	0	0	0	0	0	0	0	0	0	0
MELTPVVQTI	P0DTD1	1	0	1	0	10		ORF1ab polyprotein [Severe acute respiratory syndrome coronavirus 2]	HLA-B*40:01	0	0	0	0	0	0	0	0	0	0	0	0	0	0	0	0	0	0	0	0	0	0	0	0	0	0	0	0	0	0	0	0	0	0	0	0	0	0	0	0
LPGVYSVI	P0DTD1	1	1	1	0	8		ORF1ab polyprotein [Severe acute respiratory syndrome coronavirus 2]	HLA-B*51:01	0	0	0	0	0	0	0	0	0	0	0	0	0	0	0	0	1	1	1	1	1	0	0	1	0	0	0	0	0	0	1	0	0	0	0	0	0	0	1	1
EFYAYLRKHFSMMIL	P0DTD1	0	1	0	0	15		ORF1ab polyprotein [Severe acute respiratory syndrome coronavirus 2]	HLA class II	0	0	0	0	0	0	0	0	0	0	0	0	0	0	0	1	0	0	0	0	0	0	0	0	0	0	0	0	0	0	0	0	0	0	0	0	0	1	0	0
VQELYSPIFLIV	P0DTC7	1	1	1	0	12		ORF7a protein [Severe acute respiratory syndrome coronavirus 2]	HLA class I	0	0	0	0	0	0	0	0	0	0	0	0	0	0	0	0	0	0	0	0	0	0	0	0	0	0	0	0	0	0	0	0	0	0	0	0	0	0	0	0
FSKQLQQSM	P0DTC9	1	1	1	0	9		Nucleocapsid Phosphoprotein [Severe acute respiratory syndrome coronavirus 2]	HLA class I	0	0	0	0	0	0	0	0	0	0	0	0	0	0	0	0	0	0	0	0	0	0	0	0	0	0	0	0	0	0	0	0	0	0	0	0	0	0	0	0
WLTYTGAIKL	P0DTC9	1	1	1	0	10		Nucleoprotein [Severe acute respiratory syndrome coronavirus 2]	HLA-A*02:01,HLA class II	0	0	0	0	0	0	0	0	0	0	0	0	0	0	0	0	0	0	0	0	0	0	0	0	0	0	0	0	0	0	0	0	0	0	0	0	0	0	0	0
LYQPPQTSI	P0DTD1	1	1	1	0	9		ORF1ab polyprotein [Severe acute respiratory syndrome coronavirus 2]	HLA-A*24:02,HLA-C*07:01	0	0	0	0	0	0	0	0	0	0	0	0	0	0	0	0	0	0	0	1	0	0	0	0	0	0	0	0	0	0	0	0	0	0	0	0	0	0	1	0
VLKGVKLHY	P0DTC2	1	0	1	0	9		Spike Surface Glycoprotein [Severe acute respiratory syndrome coronavirus 2]	HLA-A*29:02	0	1	1	1	1	1	1	1	1	1	0	0	0	0	0	0	0	0	0	0	0	0	0	0	0	0	0	0	0	0	0	0	0	0	1	0	1	0	0	0
LVSDIDITF	P0DTD1	1	0	1	0	9		ORF1ab polyprotein [Severe acute respiratory syndrome coronavirus 2]	HLA-B*35:01	0	0	0	0	0	0	0	0	0	0	0	0	0	0	0	0	0	0	0	0	0	0	0	0	0	0	0	0	0	0	0	0	0	0	0	0	0	0	0	1
FIASFRLFA	P0DTC5	1	1	1	0	9		Membrane glycoprotein [Severe acute respiratory syndrome coronavirus 2]	HLA-A*02:03,HLA class II	0	0	0	0	0	0	0	0	0	0	0	0	0	0	0	0	0	0	0	0	0	0	0	0	0	0	0	0	0	0	0	0	0	0	0	0	0	0	0	0
AVFDKNLYDK	P0DTD1	1	0	1	0	10		ORF1ab polyprotein [Severe acute respiratory syndrome coronavirus 2]	HLA-A*11:01,HLA-A*03:01	0	0	0	0	0	0	0	0	0	0	0	0	0	0	0	0	0	0	0	0	0	0	0	0	0	0	0	0	0	0	0	0	0	0	0	0	0	0	0	0
NPLLYDANYFLCW	P0DTC3	1	1	1	0	13		ORF3a protein [Severe acute respiratory syndrome coronavirus 2]	HLA class I	0	0	0	0	0	0	0	0	0	0	0	0	0	0	0	0	0	0	0	0	0	0	0	0	0	0	0	0	0	0	0	0	0	0	0	0	0	0	0	0
VYAWNRKRI	P0DTC2	1	1	1	0	9		Spike Surface Glycoprotein [Severe acute respiratory syndrome coronavirus 2]	HLA-DR,HLA-A*24:02	0	1	1	1	1	1	1	1	1	1	0	0	0	0	0	0	0	0	0	0	0	0	0	0	0	0	0	0	0	0	0	0	0	0	0	0	0	0	0	0
TFNGECPNF	P0DTD1	1	0	0	0	9		ORF1ab polyprotein [Severe acute respiratory syndrome coronavirus 2]	HLA-A*24:02	0	0	0	0	0	0	0	0	0	0	0	0	0	0	0	0	0	0	0	0	0	0	0	0	0	0	0	0	0	0	0	0	0	0	0	0	0	0	0	0
VQSTQWSLF	P0DTD1	1	1	1	0	9		ORF1ab polyprotein [Severe acute respiratory syndrome coronavirus 2]	HLA-A*24:02	0	0	0	0	0	0	0	0	0	0	0	0	0	0	0	0	0	0	0	0	0	0	0	0	0	0	0	0	0	0	0	0	0	0	0	0	0	0	0	0
TLEILDITPCSFGGV	P0DTC2	0	1	1	0	15		Spike Surface Glycoprotein [Severe acute respiratory syndrome coronavirus 2]	HLA class II	0	1	1	1	1	1	1	1	1	1	0	0	0	0	0	0	0	0	0	0	0	0	0	0	0	0	0	0	0	0	0	0	0	0	0	0	0	0	0	0
LSDDAVVCFNSTY	P0DTD1	1	0	1	0	13		ORF1ab polyprotein [Severe acute respiratory syndrome coronavirus 2]	HLA class I	0	0	0	0	0	0	0	0	0	0	0	0	0	0	0	1	0	0	0	0	0	0	0	0	0	0	0	0	0	0	0	0	0	0	0	0	0	1	0	0
QQTVTLLPAADLDDF	P0DTC9	0	1	1	0	15		Nucleocapsid Phosphoprotein [Severe acute respiratory syndrome coronavirus 2]	HLA class II	0	0	0	0	0	0	0	0	0	0	0	0	0	0	0	0	0	0	0	0	0	0	0	0	0	0	0	0	0	0	0	0	0	0	0	0	0	0	0	0
IVDTVSALVY	P0DTD1	1	0	0	1	10	1	Replicase polyprotein 1ab	HLA-A*01:01	0	0	0	0	0	0	0	0	0	0	0	0	0	0	0	1	0	0	0	0	0	0	0	0	0	0	0	0	0	0	0	0	0	0	0	0	0	1	0	0
GEVFNATRF	P0DTC2	1	1	1	0	9		Spike Surface Glycoprotein [Severe acute respiratory syndrome coronavirus 2]	HLA-B*44:02,HLA-B*40:01,HLA-B*44:03	0	1	1	1	1	1	1	1	1	1	0	0	0	0	0	0	0	0	0	0	0	0	0	0	0	0	0	0	0	0	0	0	0	0	0	0	0	0	0	0
LVQMAPISAM	P0DTD1	1	0	1	0	10		ORF1ab polyprotein [Severe acute respiratory syndrome coronavirus 2]	HLA-B*15:01	0	0	0	0	0	0	0	0	0	0	0	0	0	0	0	0	0	0	0	0	0	0	0	0	0	0	0	0	0	0	0	0	0	0	0	0	0	0	0	0
VNARLRAKHYVYIGD	P0DTD1	0	1	1	0	15		ORF1ab polyprotein [Severe acute respiratory syndrome coronavirus 2]	HLA class II	0	0	0	0	0	0	0	0	0	0	0	0	0	0	0	1	0	0	0	0	0	0	0	0	0	0	0	0	0	0	0	0	0	0	0	0	0	1	0	0
EVRQIAPGQTGKIADYNYKL	P0DTC2	0	1	1	0	20		Spike Surface Glycoprotein [Severe acute respiratory syndrome coronavirus 2]	HLA class II	0	1	1	1	1	1	1	1	1	1	0	0	0	0	0	0	0	0	0	0	0	0	0	0	0	0	0	0	0	0	0	0	0	0	0	0	0	0	0	0
RYRIGNYKL	P0DTC5	1	1	1	0	9		Membrane Glycoprotein [Severe acute respiratory syndrome coronavirus 2]	HLA class I,HLA-A*30:01,HLA-A*24:02	0	0	0	0	0	0	0	0	0	0	0	0	0	0	0	0	0	0	0	0	0	0	0	0	0	0	0	0	0	0	0	0	0	0	0	0	0	0	0	0
EGNSPFHPL	P0DTC7	1	0	1	0	9		ORF7a protein [Severe acute respiratory syndrome coronavirus 2]	HLA-B*08:01	0	0	0	0	0	0	0	0	0	0	0	0	0	0	0	0	0	0	0	0	0	0	0	0	0	0	0	0	0	0	0	0	0	0	0	0	0	0	0	0
SDGTGTIY	P0DTD1	1	0	0	0	8		ORF1ab polyprotein [Severe acute respiratory syndrome coronavirus 2]	HLA-A*01:01	0	0	0	0	0	0	0	0	0	0	0	0	0	0	0	0	1	1	1	0	0	0	0	0	0	0	0	1	0	0	1	0	1	0	0	0	1	1	1	1
LSYFIASFR	P0DTC5	1	1	1	0	9		Membrane Glycoprotein [Severe acute respiratory syndrome coronavirus 2]	HLA-A*31:01,HLA-A*68:01,HLA-A*11:01,HLA class II	0	0	0	0	0	0	0	0	0	0	0	0	0	0	0	0	0	0	0	0	0	0	0	0	0	0	0	0	0	0	0	0	0	0	0	0	0	0	1	0
KEGQINDMILSLLSK	P0DTD1	0	1	1	0	15		ORF1ab polyprotein [Severe acute respiratory syndrome coronavirus 2]	HLA class II	0	0	0	0	0	0	0	0	0	0	0	0	0	0	0	0	0	0	0	0	0	0	0	0	0	0	0	0	0	0	0	0	0	0	0	0	0	0	0	0
LLYDANYFL	P0DTC3	1	1	1	1	9		ORF3a protein [Severe acute respiratory syndrome coronavirus 2]	HLA-A*02:01	0	0	0	0	0	0	0	0	0	0	0	0	0	0	0	0	0	0	0	0	0	0	0	0	0	0	0	0	0	0	0	0	0	0	0	0	0	0	0	0
MDLFMRIFTI	P0DTC3	1	0	1	0	10		ORF3a protein [Severe acute respiratory syndrome coronavirus 2]	HLA class I	0	0	0	0	0	0	0	0	0	0	0	0	0	0	0	0	0	0	0	0	0	0	0	0	0	0	0	0	0	0	0	0	0	0	0	0	0	0	0	0
LNTDHSSSSDNIALL	P0DTC5	0	1	1	0	15		Membrane Glycoprotein [Severe acute respiratory syndrome coronavirus 2]	HLA class II	0	0	0	0	0	0	0	0	0	0	0	0	0	0	0	0	0	0	0	0	0	0	0	0	0	0	0	0	0	0	0	0	0	0	0	0	0	0	0	0
IAIVMVTIMLCCMTS	P0DTC2	1	0	0	0	15		Spike Surface Glycoprotein [Severe acute respiratory syndrome coronavirus 2]		0	1	1	1	1	1	1	1	1	1	0	0	0	0	0	0	0	0	0	0	0	0	0	0	0	0	0	0	0	0	0	0	0	0	0	0	0	0	0	0
SAKNRARTV	P0DTD1	1	0	0	0	9		ORF1ab polyprotein [Severe acute respiratory syndrome coronavirus 2]	HLA-C*06:02	0	0	0	0	0	0	0	0	0	0	0	0	0	0	0	1	0	0	0	0	0	0	0	0	0	0	0	0	0	0	0	0	0	0	0	0	0	1	0	1
TANPKTPKY	P0DTD1	1	0	0	0	9		ORF1ab polyprotein [Severe acute respiratory syndrome coronavirus 2]	HLA-C*07:01	0	0	0	0	0	0	0	0	0	0	0	0	0	0	0	0	0	0	0	0	0	0	0	0	0	0	0	0	0	0	0	0	0	0	0	0	0	0	0	0
KEIDRLNEV	P0DTC2	1	0	1	0	9		Spike Surface Glycoprotein [Severe acute respiratory syndrome coronavirus 2]	HLA class I,HLA-B*44:03,HLA-B*44:02,HLA-B*40:01	0	1	1	1	1	1	1	1	1	1	0	0	0	0	0	0	1	1	1	0	0	0	0	0	0	0	0	0	0	0	0	0	0	0	0	0	0	0	0	0
RFASVYAWNRKR	P0DTC2	0	1	1	0	12		Spike Surface Glycoprotein [Severe acute respiratory syndrome coronavirus 2]	HLA-DR	0	1	1	1	1	1	1	1	1	0	0	0	0	0	0	0	0	0	0	0	0	0	0	0	0	0	0	0	0	0	0	0	0	0	0	0	0	0	0	0
LYYQNNVFM	P0DTD1	1	0	0	0	9		ORF1ab polyprotein [Severe acute respiratory syndrome coronavirus 2]	HLA-A*24:02	0	0	0	0	0	0	0	0	0	0	0	0	0	0	0	1	0	0	0	0	0	0	0	0	0	0	0	0	0	0	0	0	0	0	0	0	0	1	0	0
APYIVGDVV	P0DTD1	1	0	1	0	9		ORF1ab polyprotein [Severe acute respiratory syndrome coronavirus 2]	HLA-B*51:01	0	0	0	0	0	0	0	0	0	0	0	0	0	0	0	0	1	0	0	1	0	0	0	0	0	0	0	0	0	0	0	0	0	0	0	0	0	0	1	1
DSCNNYMLTY	P0DTD1	1	0	1	0	10		ORF1ab polyprotein [Severe acute respiratory syndrome coronavirus 2]	HLA-A*01:01	0	0	0	0	0	0	0	0	0	0	0	0	0	0	0	0	0	0	0	0	0	0	0	0	0	0	0	0	0	0	0	0	0	0	0	0	0	0	0	0
NLHSSRLSF	P0DTD1	1	0	0	0	9		ORF1ab polyprotein [Severe acute respiratory syndrome coronavirus 2]	HLA-B*08:01	0	0	0	0	0	0	0	0	0	0	0	0	0	0	0	0	1	0	0	0	0	0	0	0	0	0	0	0	0	0	0	0	0	0	0	0	0	0	0	0
LPFAMGIIAM	P0DTD1	1	0	1	0	10		ORF1ab polyprotein [Severe acute respiratory syndrome coronavirus 2]	HLA-B*07:02	0	0	0	0	0	0	0	0	0	0	0	0	0	0	0	0	0	0	0	0	0	0	0	0	0	0	0	0	0	0	0	0	0	0	0	0	0	0	0	0
NHTKKWKYPQVNGLT	P0DTD1	0	1	1	0	15		ORF1ab polyprotein [Severe acute respiratory syndrome coronavirus 2]	HLA class II	0	0	0	0	0	0	0	0	0	0	0	0	0	0	0	0	0	0	0	0	0	0	0	0	0	0	0	0	0	0	0	0	0	0	0	0	0	0	0	0
VSMTKTSVDCTMYICGD	P0DTC2	1	1	0	0	17		Spike Surface Glycoprotein [Severe acute respiratory syndrome coronavirus 2]	HLA-DQA1*02:01/DQB1*02:02,HLA-DQA1*02:01/DQB1*03:03	0	1	1	1	1	1	1	1	1	1	0	0	0	0	0	0	0	0	0	0	0	0	0	0	0	0	0	0	0	0	0	0	0	0	0	0	0	0	0	0
LSFKELLVYA	P0DTD1	1	0	0	0	10		Replicase polyprotein 1ab	HLA-A*02:06	0	0	0	0	0	0	0	0	0	0	0	0	0	0	0	0	0	0	0	0	0	0	0	0	0	0	0	0	0	0	0	0	0	0	0	0	0	0	0	0
ESKMSGKGQQQQGQT	P0DTC9	0	1	1	0	15		Nucleoprotein [Severe acute respiratory syndrome coronavirus 2]	HLA class II	0	0	0	0	0	0	0	0	0	0	0	0	0	0	0	0	0	0	0	0	0	0	0	0	0	0	0	0	0	0	0	0	0	0	0	0	0	0	0	0
FVVPGLPGT	P0DTD1	1	0	1	0	9		ORF1ab polyprotein [Severe acute respiratory syndrome coronavirus 2]	HLA-A*02:06	0	0	0	0	0	0	0	0	0	0	0	0	0	0	0	0	1	1	1	0	0	0	0	0	0	0	0	0	0	0	0	0	0	1	0	0	1	0	0	0
VTYVPAQEK	P0DTC2	1	1	1	0	9		Spike Surface Glycoprotein [Severe acute respiratory syndrome coronavirus 2]	HLA-A*30:01,HLA-A*03:01,HLA-A*11:01,HLA class II	0	1	1	1	1	1	1	1	1	1	0	0	0	0	0	0	0	0	0	0	0	0	0	0	0	0	0	0	0	0	0	0	0	0	0	0	0	0	0	0
YYKKDNSYF	P0DTD1	1	0	1	0	9		ORF1ab polyprotein [Severe acute respiratory syndrome coronavirus 2]	HLA-A*24:02	0	0	0	0	0	0	0	0	0	0	0	0	0	0	0	0	0	0	0	0	0	0	0	0	0	0	0	0	0	0	0	0	0	0	0	0	0	0	1	0
TLVYKVYYGNALDQA	P0DTD1	0	1	0	0	15		ORF1ab polyprotein [Severe acute respiratory syndrome coronavirus 2]	HLA class II	0	0	0	0	0	0	0	0	0	0	0	0	0	0	0	0	0	0	0	0	0	0	0	0	0	0	0	0	0	0	0	0	0	0	0	0	0	0	0	0
NQNAQALNTLVKQLSSNFG	P0DTC2	0	1	1	0	19		Spike Surface Glycoprotein [Severe acute respiratory syndrome coronavirus 2]	HLA class II	0	1	1	1	1	1	1	1	1	1	0	0	0	0	0	0	0	0	0	0	0	0	0	0	0	0	0	0	0	0	0	0	0	0	0	0	0	0	0	0
FAIGLALYY	P0DTD1	1	0	1	0	9		ORF1ab polyprotein [Severe acute respiratory syndrome coronavirus 2]	HLA-C*07:02	0	0	0	0	0	0	0	0	0	0	0	0	0	0	0	1	0	0	0	0	0	0	0	0	0	0	0	0	0	0	0	0	0	0	0	0	0	1	0	1
LYDKLVSSF	P0DTD1	1	1	1	0	9		ORF1ab polyprotein [Severe acute respiratory syndrome coronavirus 2]	HLA-A*24:02	0	0	0	0	0	0	0	0	0	0	0	0	0	0	0	0	0	0	0	0	0	0	0	0	0	0	0	0	0	0	0	0	0	0	0	0	0	0	0	0
QTLLALHRSYLTPGDSS	P0DTC2	0	1	0	0	17		Spike Surface Glycoprotein [Severe acute respiratory syndrome coronavirus 2]		0	1	1	1	1	1	1	1	1	0	0	0	0	0	0	0	0	0	0	0	0	0	0	0	0	0	0	0	0	0	0	0	0	0	0	0	0	0	0	0
NDGVYFASTEKSNIIR	P0DTC2	1	0	0	0	16		Spike Surface Glycoprotein [Severe acute respiratory syndrome coronavirus 2]		0	1	1	1	1	1	1	1	1	0	0	0	0	0	0	0	0	0	0	0	0	0	0	0	0	0	0	0	0	0	0	0	0	0	0	0	0	0	0	0
VGGNYNYLY	P0DTC2	1	1	1	0	9		Spike Surface Glycoprotein [Severe acute respiratory syndrome coronavirus 2]	HLA-A*29:02	0	1	1	1	1	1	1	1	1	0	0	0	0	0	0	0	0	0	0	0	0	0	0	0	0	0	0	0	0	0	0	0	0	0	0	0	0	0	0	1
STAALGVLM	P0DTD1	1	1	1	0	9		ORF1ab polyprotein [Severe acute respiratory syndrome coronavirus 2]	HLA-A*26:01	0	0	0	0	0	0	0	0	0	0	0	0	0	0	0	0	1	0	0	0	0	0	0	0	0	0	0	0	0	0	0	0	0	0	0	0	0	0	1	1
MVMCGGSLYV	P0DTD1	1	1	1	0	10		ORF1ab polyprotein [Severe acute respiratory syndrome coronavirus 2]	HLA class I	0	0	0	0	0	0	0	0	0	0	0	0	0	0	0	0	0	0	0	0	0	0	0	0	0	0	0	0	0	0	0	0	0	0	0	0	0	0	0	0
RNSSRNSTPGSSKRT	P0DTC9	0	1	1	0	15		Nucleocapsid Phosphoprotein [Severe acute respiratory syndrome coronavirus 2]	HLA class II	0	0	0	0	0	0	0	0	0	0	0	0	0	0	0	0	0	0	0	0	0	0	0	0	0	0	0	0	0	0	0	0	0	0	0	0	0	0	0	0
YAKPFLNKV	P0DTD1	1	0	0	0	9		ORF1ab polyprotein [Severe acute respiratory syndrome coronavirus 2]	HLA-C*06:02	0	0	0	0	0	0	0	0	0	0	0	0	0	0	0	0	0	0	0	0	0	0	0	0	0	0	0	0	0	0	0	0	0	0	0	0	0	0	0	0
TPSKLIEY	P0DTD1	1	0	1	0	8		ORF1ab polyprotein [Severe acute respiratory syndrome coronavirus 2]	HLA-B*35:01	0	0	0	0	0	0	0	0	0	0	0	0	0	0	0	0	1	1	1	0	0	0	0	0	0	0	0	0	0	0	0	0	0	0	0	0	0	0	1	1
EILDITPCSFG	P0DTC2	1	1	1	0	11		Spike Surface Glycoprotein [Severe acute respiratory syndrome coronavirus 2]	HLA-A*02:01,HLA-B*07:02	0	1	1	1	1	1	1	1	1	1	0	0	0	0	0	0	0	0	0	0	0	0	0	0	0	0	0	0	0	0	0	0	0	0	0	0	0	0	0	0
YHLMSFPQSA	P0DTC2	1	0	1	0	10		Spike Surface Glycoprotein [Severe acute respiratory syndrome coronavirus 2]	HLA class I	0	1	1	1	1	1	1	1	1	1	0	0	0	0	0	0	0	0	0	0	0	0	0	0	0	0	0	0	0	0	0	0	0	0	0	0	0	0	0	0
YLYFIKGLNNL	P0DTD1	1	0	1	0	11		ORF1ab polyprotein [Severe acute respiratory syndrome coronavirus 2]	HLA-A*02:01	0	0	0	0	0	0	0	0	0	0	0	0	0	0	0	1	0	0	0	0	0	0	0	0	0	0	0	0	0	0	0	0	0	0	0	0	0	1	0	0
MGYINVFAFPFTIYSLLLCRMN	A0A663DJA2	1	0	0	0	22		ORF10 protein [Severe acute respiratory syndrome coronavirus 2]	HLA class I	0	0	0	0	0	0	0	0	0	0	0	0	0	0	0	0	0	0	0	0	0	0	0	0	0	0	0	0	0	0	0	0	0	0	0	0	0	0	0	0
RLCAYCCNIV	P0DTC4	1	0	0	0	10		Envelope Protein [Severe acute respiratory syndrome coronavirus 2]	HLA-A*02:01	0	0	0	0	0	0	0	0	0	0	0	0	0	0	0	0	0	0	0	0	0	0	0	0	0	0	0	0	0	0	0	0	0	0	0	0	0	0	0	0
LHKPIVWHV	P0DTD1	1	0	0	0	9		ORF1ab polyprotein [Severe acute respiratory syndrome coronavirus 2]	HLA-C*06:02	0	0	0	0	0	0	0	0	0	0	0	0	0	0	0	0	0	0	0	0	0	0	0	0	0	0	0	0	0	0	0	0	0	0	0	0	0	0	0	0
VRSIFSRTL	P0DTD1	1	0	0	0	9		ORF1ab polyprotein [Severe acute respiratory syndrome coronavirus 2]	HLA-C*06:02	0	0	0	0	0	0	0	0	0	0	0	0	0	0	0	0	0	0	0	0	0	0	0	0	0	0	0	0	0	0	0	0	0	0	0	0	0	0	0	0
ETIQITISSF	P0DTD1	1	0	1	0	10		ORF1ab polyprotein [Severe acute respiratory syndrome coronavirus 2]	HLA-A*26:01	0	0	0	0	0	0	0	0	0	0	0	0	0	0	0	0	0	0	0	0	0	0	0	0	0	0	0	0	0	0	0	0	0	0	0	0	0	0	0	0
TQEVFAQVKQIYKTPPIK	P0DTC2	1	0	0	0	18		Spike Surface Glycoprotein [Severe acute respiratory syndrome coronavirus 2]	HLA class I	0	1	1	1	1	1	1	1	1	1	0	0	0	0	0	0	0	0	0	0	0	0	0	0	0	0	0	0	0	0	0	0	0	0	0	0	0	0	0	0
FGDQELIRQGTDYKH	P0DTC9	0	1	1	0	15		Nucleocapsid Phosphoprotein [Severe acute respiratory syndrome coronavirus 2]	HLA class II	0	0	0	0	0	0	0	0	0	0	0	0	0	0	0	0	0	0	0	0	0	0	0	0	0	0	0	0	0	0	0	0	0	0	0	0	0	0	0	0
RSVASQSIIAYTMSL	P0DTC2	1	0	1	0	15		Spike Surface Glycoprotein [Severe acute respiratory syndrome coronavirus 2]	HLA class I	0	1	1	1	1	1	1	1	1	0	0	0	0	0	0	0	0	0	0	0	0	0	0	0	0	0	0	0	0	0	0	0	0	0	0	0	0	0	0	0
IVAGGIVAI	P0DTD1	1	1	1	0	9	1	ORF1ab polyprotein [Severe acute respiratory syndrome coronavirus 2]	HLA-A*02:01	0	0	0	0	0	0	0	0	0	0	0	0	0	0	0	0	1	1	1	1	0	0	0	0	0	0	0	0	0	0	0	0	0	0	0	0	0	0	1	1
TFGGPSDSTGSNQNG	P0DTC9	0	1	1	0	15		Nucleocapsid Phosphoprotein [Severe acute respiratory syndrome coronavirus 2]	HLA class II,HLA-DQB1*03:01	0	0	0	0	0	0	0	0	0	0	0	0	0	0	0	0	0	0	0	0	0	0	0	0	0	0	0	0	0	0	0	0	0	0	0	0	0	0	0	0
ALRKVPTDNY	P0DTD1	1	0	1	0	10		ORF1ab polyprotein [Severe acute respiratory syndrome coronavirus 2]	HLA-B*15:01	0	0	0	0	0	0	0	0	0	0	0	0	0	0	0	0	0	0	0	0	0	0	0	0	0	0	0	0	0	0	0	0	0	0	0	0	0	0	0	0
KKPRQKRTATKAYNV	P0DTC9	0	1	1	0	15		Nucleocapsid Phosphoprotein [Severe acute respiratory syndrome coronavirus 2]	HLA class II	0	0	0	0	0	0	0	0	0	0	0	0	0	0	0	0	0	0	0	0	0	0	0	0	0	0	0	0	0	0	0	0	0	0	0	0	0	0	0	0
TQLNRALTGIAVEQD	P0DTC2	0	1	1	0	15		Spike Surface Glycoprotein [Severe acute respiratory syndrome coronavirus 2]	HLA class II,HLA-DQB1*06:02,HLA-DQB1*04:02	0	1	1	1	1	1	1	1	1	1	0	0	0	0	0	0	0	0	0	0	0	0	0	0	0	0	0	0	0	0	0	0	0	0	0	0	0	0	0	0
VRETMSYLF	P0DTD1	1	0	1	0	9		ORF1ab polyprotein [Severe acute respiratory syndrome coronavirus 2]	HLA-C*07:01	0	0	0	0	0	0	0	0	0	0	0	0	0	0	0	0	0	0	0	0	0	0	0	0	0	0	0	0	0	0	0	0	0	0	0	0	0	0	0	0
IAEILLIIMRTFKVS	P0DTC6	1	1	0	0	15		ORF6 protein [Severe acute respiratory syndrome coronavirus 2]	HLA class II	0	0	0	0	0	0	0	0	0	0	0	0	0	0	0	0	0	0	0	0	0	0	0	0	0	0	0	0	0	0	0	0	0	0	0	0	0	0	0	0
MGYINVFAFPFTIYSL	A0A663DJA2	1	0	1	0	16		ORF10 protein [Severe acute respiratory syndrome coronavirus 2]	HLA class I	0	0	0	0	0	0	0	0	0	0	0	0	0	0	0	0	0	0	0	0	0	0	0	0	0	0	0	0	0	0	0	0	0	0	0	0	0	0	0	0
VVAIDYKHY	P0DTD1	1	1	1	0	9		ORF1ab polyprotein [Severe acute respiratory syndrome coronavirus 2]	HLA-B*15:01	0	0	0	0	0	0	0	0	0	0	0	0	0	0	0	0	0	0	0	0	0	0	0	0	0	0	0	0	0	0	0	0	0	0	0	0	0	0	0	0
FTDGVCLFW	P0DTD1	1	0	0	0	9		ORF1ab polyprotein [Severe acute respiratory syndrome coronavirus 2]	HLA-A*01:01	0	0	0	0	0	0	0	0	0	0	0	0	0	0	0	0	0	0	0	0	0	0	0	0	0	0	0	0	0	0	0	0	0	0	0	0	0	0	0	0
LDYIINLII	P0DTC6	1	1	1	0	9		ORF6 protein [Severe acute respiratory syndrome coronavirus 2]	HLA class I	0	0	0	0	0	0	0	0	0	0	0	0	0	0	0	0	0	0	0	0	0	0	0	0	0	0	0	0	0	0	0	0	0	0	0	0	0	0	0	0
QRNAPRITF	P0DTC9	1	1	1	1	9		Nucleocapsid Phosphoprotein [Severe acute respiratory syndrome coronavirus 2]	HLA-B*27:05,HLA-C*07:02,HLA-C*07:01	0	0	0	0	0	0	0	0	0	0	0	0	0	0	0	0	1	0	0	0	0	0	0	0	0	0	0	0	0	0	0	0	0	0	0	0	0	0	0	0
GYKKPASRELKVTFF	P0DTD1	0	1	1	0	15		ORF1ab polyprotein [Severe acute respiratory syndrome coronavirus 2]	HLA class II	0	0	0	0	0	0	0	0	0	0	0	0	0	0	0	0	0	0	0	0	0	0	0	0	0	0	0	0	0	0	0	0	0	0	0	0	0	0	0	0
ASANLAATK	P0DTC2	1	1	1	0	9		Spike Surface Glycoprotein [Severe acute respiratory syndrome coronavirus 2]	HLA-A*11:01	0	1	1	1	1	1	1	1	1	1	0	0	0	0	0	0	0	0	0	1	0	0	0	0	0	0	0	0	0	0	0	0	0	0	0	0	0	0	1	1
VTVKNGSIHLY	P0DTD1	1	0	1	0	11		ORF1ab polyprotein [Severe acute respiratory syndrome coronavirus 2]	HLA-A*01:01	0	0	0	0	0	0	0	0	0	0	0	0	0	0	0	0	0	0	0	0	0	0	0	0	0	0	0	0	0	0	0	0	0	0	0	0	0	0	0	0
LPKEITVAT	P0DTC5	1	1	1	0	9		Membrane Glycoprotein [Severe acute respiratory syndrome coronavirus 2]	HLA-B*07:02	0	0	0	0	0	0	0	0	0	0	0	0	0	0	0	0	0	0	0	0	0	0	0	0	0	0	0	0	0	0	0	0	0	0	0	0	0	0	1	0
QWNLVIGFLF	P0DTC5	1	1	1	0	10		Membrane glycoprotein [Severe acute respiratory syndrome coronavirus 2]	HLA-A*24:02	0	0	0	0	0	0	0	0	0	0	0	0	0	0	0	0	0	0	0	0	0	0	0	0	0	0	0	0	0	0	0	0	0	0	0	0	0	0	0	0
RSKQRRPQGLPNNTA	P0DTC9	0	1	1	0	15		Nucleoprotein [Severe acute respiratory syndrome coronavirus 2]	HLA class II	0	0	0	0	0	0	0	0	0	0	0	0	0	0	0	0	0	0	0	0	0	0	0	0	0	0	0	0	0	0	0	0	0	0	0	0	0	0	0	0
VYLPYPDPSRI	P0DTD1	1	0	1	0	11		ORF1ab polyprotein [Severe acute respiratory syndrome coronavirus 2]	HLA-B*51:01	0	0	0	0	0	0	0	0	0	0	0	0	0	0	0	1	0	0	0	0	0	0	0	0	0	0	0	0	0	0	0	0	0	0	0	0	0	1	0	1
GIYQTSNFR	P0DTC2	1	1	1	0	9		Spike Surface Glycoprotein [Severe acute respiratory syndrome coronavirus 2]	HLA-A*33:03	0	1	1	1	1	1	1	1	1	1	0	0	0	0	0	0	0	0	0	0	0	0	0	0	0	0	0	0	0	0	0	0	0	0	0	0	0	0	0	0
DVLLPLTQY	P0DTD1	1	0	1	0	9		ORF1ab polyprotein [Severe acute respiratory syndrome coronavirus 2]	HLA-B*35:01	0	0	0	0	0	0	0	0	0	0	0	0	0	0	1	1	0	0	0	0	0	0	0	0	0	0	0	0	0	0	0	0	0	0	0	0	0	1	0	0
KTFPPTEPKKDKKK	P0DTC9	1	1	1	0	14		Nucleocapsid Phosphoprotein [Severe acute respiratory syndrome coronavirus 2]	HLA-A*03:01	0	0	0	0	0	0	0	0	0	0	0	0	0	0	0	0	0	0	0	0	0	0	0	0	0	0	0	0	0	0	0	0	0	0	0	0	0	0	0	0
IGNYKLNTDHSSSSDNIA	P0DTC5	0	0	0	0	18		Membrane Glycoprotein [Severe acute respiratory syndrome coronavirus 2]		0	0	0	0	0	0	0	0	0	0	0	0	0	0	0	0	0	0	0	0	0	0	0	0	0	0	0	0	0	0	0	0	0	0	0	0	0	0	0	0
VTWFHAIHV	P0DTC2	1	1	1	0	9		Spike Surface Glycoprotein [Severe acute respiratory syndrome coronavirus 2]	HLA-A2	0	1	1	1	1	1	1	1	1	0	0	0	0	0	0	0	0	0	0	0	0	0	0	0	0	0	0	0	0	0	0	0	0	0	0	0	0	0	0	0
YLDAYNMMI	P0DTD1	1	0	1	0	9		ORF1ab polyprotein [Severe acute respiratory syndrome coronavirus 2]	HLA class I,HLA-A*02:01	0	0	0	0	0	0	0	0	0	0	0	0	0	0	0	0	0	0	0	0	0	0	0	0	0	0	0	0	0	0	0	0	0	0	0	0	0	0	0	0
VVTTKIALK	P0DTD1	1	0	1	0	9		ORF1ab polyprotein [Severe acute respiratory syndrome coronavirus 2]	HLA-A*03:01,HLA-A*11:01	0	0	0	0	0	0	0	0	0	0	0	0	0	0	0	0	0	0	0	0	0	0	0	0	0	0	0	0	0	0	0	0	0	0	0	0	0	0	0	0
IGAEHVNNSY	P0DTC2	1	0	1	0	10		Spike Surface Glycoprotein [Severe acute respiratory syndrome coronavirus 2]	HLA class I	0	1	1	1	1	1	1	1	1	1	0	0	0	0	0	0	0	0	0	0	0	0	0	0	0	0	0	0	0	0	0	0	0	0	0	0	0	0	0	0
MLWCKDGHV	P0DTD1	1	0	1	0	9		ORF1ab polyprotein [Severe acute respiratory syndrome coronavirus 2]	HLA class I	0	0	0	0	0	0	0	0	0	0	0	0	0	0	0	1	0	0	0	0	0	0	0	0	0	0	0	0	0	0	0	0	0	0	0	0	0	1	0	0
ADAGFIKQY	P0DTC2	1	1	1	0	9		Spike Surface Glycoprotein [Severe acute respiratory syndrome coronavirus 2]	HLA-B*44:02	0	1	1	1	1	1	1	1	1	1	0	0	0	0	0	0	0	0	0	0	0	0	0	0	0	0	0	0	0	0	0	0	0	0	0	0	0	0	0	0
FVFKNIDGY	P0DTC2	1	1	1	0	9	1	Spike Surface Glycoprotein [Severe acute respiratory syndrome coronavirus 2]	HLA class I,HLA-A*29:02,HLA-A*26:01	0	1	1	1	1	1	1	1	1	1	0	0	0	0	0	0	1	1	1	0	0	0	0	0	0	0	0	0	0	0	0	0	0	0	0	0	0	0	0	0
AEWFLAYILF	P0DTD1	1	1	1	0	10		ORF1ab polyprotein [Severe acute respiratory syndrome coronavirus 2]	HLA-B*44:02	0	0	0	0	0	0	0	0	0	0	0	0	0	0	0	0	0	0	0	0	0	0	0	0	0	0	0	0	0	0	0	0	0	0	0	0	0	0	0	1
FLAFVVFLLV	P0DTC4	1	1	1	0	10		Envelope Protein [Severe acute respiratory syndrome coronavirus 2]	HLA-A*02:03	0	0	0	0	0	0	0	0	0	0	0	0	0	0	0	0	0	0	0	0	0	0	0	0	0	0	0	0	0	0	0	0	0	0	0	0	0	0	0	1
LITGRLQSL	P0DTC2	1	1	1	0	9		Spike Surface Glycoprotein [Severe acute respiratory syndrome coronavirus 2]	HLA-A*02:01	0	1	1	1	1	1	1	1	1	1	0	0	0	0	1	1	0	0	0	0	0	0	0	0	0	0	0	1	0	0	1	0	0	0	0	0	1	1	1	1
LDKYFKNHTSPDVDL	P0DTC2	0	0	0	0	15		Spike Surface Glycoprotein [Severe acute respiratory syndrome coronavirus 2]		0	1	1	1	1	1	1	1	1	1	0	0	0	0	0	0	0	0	0	0	0	0	0	0	0	0	0	0	0	0	0	0	0	0	0	0	0	0	0	0
VENPHLMGWD	P0DTD1	1	0	1	0	10		ORF1ab polyprotein [Severe acute respiratory syndrome coronavirus 2]	HLA-B*44:02	0	0	0	0	0	0	0	0	0	0	0	0	0	0	0	1	0	0	0	0	0	0	0	0	0	0	0	0	0	0	0	0	0	0	0	0	0	1	0	0
KIYSKHTPI	P0DTC2	1	1	1	0	9		Spike Surface Glycoprotein [Severe acute respiratory syndrome coronavirus 2]	HLA-B*08:01	0	1	1	1	1	1	1	1	1	0	0	0	0	0	0	0	0	0	0	0	0	0	0	0	0	0	0	0	0	0	0	0	0	0	0	0	0	0	0	0
AVILRGHLR	P0DTC5	1	1	1	0	9		Membrane Glycoprotein [Severe acute respiratory syndrome coronavirus 2]	HLA class I,HLA-A*68:01	0	0	0	0	0	0	0	0	0	0	0	0	0	0	0	0	0	0	0	0	0	0	0	0	0	0	0	0	0	0	0	0	0	0	0	0	0	0	0	1
GLMWLSYFI	P0DTC5	1	1	1	0	9		Membrane Glycoprotein [Severe acute respiratory syndrome coronavirus 2]	HLA-A*02:01,HLA-A2	0	0	0	0	0	0	0	0	0	0	0	0	0	0	0	0	0	0	0	0	0	0	0	0	0	0	0	0	0	0	0	0	0	0	0	0	0	0	0	0
EPLVDLPI	P0DTC2	1	1	1	0	8		Spike Surface Glycoprotein [Severe acute respiratory syndrome coronavirus 2]	HLA-B*51:01	0	1	1	1	1	1	1	1	1	0	0	0	0	0	0	0	1	1	1	0	0	0	0	0	0	0	0	1	0	0	1	0	0	1	0	0	1	0	1	1
HLRIAGHHL	P0DTC5	1	1	1	0	9		Membrane Glycoprotein [Severe acute respiratory syndrome coronavirus 2]	HLA-B*08:01,HLA-A*30:01,HLA class II	0	0	0	0	0	0	0	0	0	0	0	0	0	0	0	0	0	0	0	0	0	0	0	0	0	0	0	0	0	0	0	0	0	0	0	0	0	0	0	1
NPKTPKYKF	P0DTD1	1	0	0	0	9		ORF1ab polyprotein [Severe acute respiratory syndrome coronavirus 2]	HLA-B*07:02	0	0	0	0	0	0	0	0	0	0	0	0	0	0	0	1	0	0	0	0	0	0	0	0	0	0	0	0	0	0	0	0	0	0	0	0	0	1	0	0
ASAFFGMSR	P0DTC9	1	1	1	1	9		Nucleocapsid Phosphoprotein [Severe acute respiratory syndrome coronavirus 2]	HLA-A*11:01,HLA-A*68:01	0	0	0	0	0	0	0	0	0	0	0	0	0	0	0	0	0	0	0	0	0	0	0	0	0	0	0	0	0	0	0	0	0	0	0	0	0	0	0	0
SLVKPSFYV	P0DTC4	1	1	1	0	9		Envelope Protein [Severe acute respiratory syndrome coronavirus 2]	HLA class I	0	0	0	0	0	0	0	0	0	0	0	0	0	0	0	0	0	0	0	0	0	0	0	0	0	0	0	0	0	0	0	0	0	0	0	0	0	0	0	0
RFLYIIKLIF	P0DTC5	1	1	1	0	10		Membrane Glycoprotein [Severe acute respiratory syndrome coronavirus 2]	HLA-A*24:02	0	0	0	0	0	0	0	0	0	0	0	0	0	0	0	0	0	0	0	0	0	0	0	0	0	0	0	0	0	0	0	0	0	0	0	0	0	0	0	0
HWFVTQRNFYEPQII	P0DTC2	0	1	1	0	15		Spike Surface Glycoprotein [Severe acute respiratory syndrome coronavirus 2]	HLA class II	0	1	1	1	1	1	1	1	1	0	0	0	0	0	0	0	0	0	0	0	0	0	0	0	0	0	0	0	0	0	0	0	0	0	0	0	0	0	0	0
VKNGSIHLY	P0DTD1	1	0	1	0	9		ORF1ab polyprotein [Severe acute respiratory syndrome coronavirus 2]	HLA-C*06:02	0	0	0	0	0	0	0	0	0	0	0	0	0	0	0	0	0	0	0	0	0	0	0	0	0	0	0	0	0	0	0	0	0	0	0	0	0	0	0	0
WTFGAGAALQIPFAM	P0DTC2	1	1	0	0	15		Spike Surface Glycoprotein [Severe acute respiratory syndrome coronavirus 2]	HLA class II	0	1	1	1	1	1	1	1	1	1	0	0	0	0	0	0	0	0	0	0	0	0	0	0	0	0	0	0	0	0	0	0	0	0	0	0	0	0	0	0
YLQLRTFLL	P0DTC2	1	0	1	0	9		Spike Surface Glycoprotein [Severe acute respiratory syndrome coronavirus 2]	HLA-A*02:01	0	1	1	1	1	1	1	1	1	0	0	0	0	0	0	0	0	0	0	0	0	0	0	0	0	0	0	0	0	0	0	0	0	0	0	0	0	0	0	0
DLSPRWYFYY	P0DTC9	1	1	1	0	10		Nucleoprotein [Severe acute respiratory syndrome coronavirus 2]	HLA-A2,HLA-A29	0	0	0	0	0	0	0	0	0	0	0	0	0	0	0	1	0	0	0	0	0	0	0	0	0	0	0	0	0	0	0	0	0	0	0	0	0	1	0	0
FASVYAWNR	P0DTC2	1	1	1	0	9		Spike Surface Glycoprotein [Severe acute respiratory syndrome coronavirus 2]	HLA-A*68:01	0	1	1	1	1	1	1	1	1	1	0	0	0	0	0	0	0	0	0	0	0	0	0	0	0	0	0	0	0	0	0	0	0	0	0	0	0	0	0	0
PKEITVATSRTLSYYKL	P0DTC5	0	0	0	0	17		Membrane Glycoprotein [Severe acute respiratory syndrome coronavirus 2]		0	0	0	0	0	0	0	0	0	0	0	0	0	0	0	0	0	0	0	0	0	0	0	0	0	0	0	0	0	0	0	0	0	0	0	0	0	0	0	0
SETKCTLKSF	P0DTC2	1	0	1	0	10		Spike Surface Glycoprotein [Severe acute respiratory syndrome coronavirus 2]	HLA-B*44:02,HLA-B*44:03	0	1	1	1	1	1	1	1	1	0	0	0	0	0	0	0	0	0	0	0	0	0	0	0	0	0	0	0	0	0	0	0	0	0	0	0	0	0	0	0
EAKKVKPTV	P0DTD1	1	0	1	0	9		ORF1ab polyprotein [Severe acute respiratory syndrome coronavirus 2]	HLA-B*51:01	0	0	0	0	0	0	0	0	0	0	0	0	0	0	0	0	1	0	0	0	0	0	0	0	0	0	0	0	0	0	0	0	0	0	0	0	0	0	0	1
LFLLPSLATV	P0DTD1	1	1	1	0	10		ORF1ab polyprotein [Severe acute respiratory syndrome coronavirus 2]	HLA-A*02:01	0	0	0	0	0	0	0	0	0	0	0	0	0	0	0	0	0	0	0	0	0	0	0	0	0	0	0	0	0	0	0	0	0	0	0	0	0	0	0	0
YLPYPDPSRI	P0DTD1	1	0	1	0	10		ORF1ab polyprotein [Severe acute respiratory syndrome coronavirus 2]	HLA-B*51:01,HLA-A*02:07	0	0	0	0	0	0	0	0	0	0	0	0	0	0	0	1	0	0	0	0	0	0	0	0	0	0	0	0	0	0	0	0	0	0	0	0	0	1	0	0
IIWFLLLSV	P0DTD1	1	0	1	0	9		Replicase polyprotein 1a	HLA-A*02:01,HLA-A*02:07	0	0	0	0	0	0	0	0	0	0	0	0	0	0	0	0	0	0	0	0	0	0	0	0	0	0	0	0	0	0	0	0	0	0	0	0	0	0	0	0
FRKSNLKPFERDISTEIYQA	P0DTC2	0	1	1	0	20		Spike Surface Glycoprotein [Severe acute respiratory syndrome coronavirus 2]	HLA class II	0	1	1	1	1	1	1	1	1	0	0	0	0	0	0	0	0	0	0	0	0	0	0	0	0	0	0	0	0	0	0	0	0	0	0	0	0	0	0	0
TFKVSIWNL	P0DTC6	1	1	1	0	9		ORF6 protein [Severe acute respiratory syndrome coronavirus 2]	HLA-B*08:01,HLA class II	0	0	0	0	0	0	0	0	0	0	0	0	0	0	0	0	0	0	0	0	0	0	0	0	0	0	0	0	0	0	0	0	0	0	0	0	0	0	0	0
YVFCTVNAL	P0DTD1	1	0	1	0	9		ORF1ab polyprotein [Severe acute respiratory syndrome coronavirus 2]	HLA class I	0	0	0	0	0	0	0	0	0	0	0	0	0	0	0	1	0	0	0	0	0	0	0	0	0	0	0	0	0	0	0	0	0	0	0	0	0	1	1	0
YTNSFTRGVYY	P0DTC2	1	1	1	0	11		Spike Surface Glycoprotein [Severe acute respiratory syndrome coronavirus 2]	HLA-A*01:01	0	1	1	1	1	1	1	1	1	0	0	0	0	0	0	0	0	0	0	0	0	0	0	0	0	0	0	0	0	0	0	0	0	0	0	0	0	0	0	0
SASKIITLKKRW	P0DTC3	1	0	1	0	12		ORF3a protein [Severe acute respiratory syndrome coronavirus 2]	HLA-B*57:01	0	0	0	0	0	0	0	0	0	0	0	0	0	0	0	0	0	0	0	0	0	0	0	0	0	0	0	0	0	0	0	0	0	0	0	0	0	0	0	0
LPKGIMMNV	P0DTD1	1	0	0	0	9		ORF1ab polyprotein [Severe acute respiratory syndrome coronavirus 2]	HLA-B*07:02	0	0	0	0	0	0	0	0	0	0	0	0	0	0	0	1	0	0	0	0	0	0	0	0	0	0	0	0	0	0	0	0	0	0	0	0	0	1	0	0
TVKPGNFNK	P0DTD1	1	0	1	0	9		Replicase polyprotein 1ab	HLA-A*11:01	0	0	0	0	0	0	0	0	0	0	0	0	0	0	0	1	1	0	0	0	0	0	0	0	0	0	0	0	0	0	0	0	0	0	0	0	0	1	1	0
FVSNGTHWFV	P0DTC2	1	1	0	0	10		Spike Surface Glycoprotein [Severe acute respiratory syndrome coronavirus 2]	HLA-A*02:03	0	1	1	1	1	1	1	1	1	0	0	0	0	0	0	0	0	0	0	0	0	0	0	0	0	0	0	0	0	0	0	0	0	0	0	0	0	0	0	0
VGYLQPRTF	P0DTC2	1	1	1	0	9		Spike Surface Glycoprotein [Severe acute respiratory syndrome coronavirus 2]	HLA-A*02:01,HLA-B*07:02	0	1	1	1	1	1	1	1	1	1	0	0	0	0	0	0	0	0	0	0	0	0	0	0	0	0	0	0	0	0	0	0	0	0	0	0	0	0	0	0
YFTSDYYQLYSTQLSTDTGV	P0DTC3	1	0	1	0	20		ORF3a protein [Severe acute respiratory syndrome coronavirus 2]	HLA-A*01:01	0	0	0	0	0	0	0	0	0	0	0	0	0	0	0	0	0	0	0	0	0	0	0	0	0	0	0	0	0	0	0	0	0	0	0	0	0	0	0	0
SIVRFPNITNLCPFG	P0DTC2	0	0	0	0	15		Spike Surface Glycoprotein [Severe acute respiratory syndrome coronavirus 2]		0	1	1	1	1	1	1	1	1	1	0	0	0	0	0	0	0	0	0	0	0	0	0	0	0	0	0	0	0	0	0	0	0	0	0	0	0	0	0	0
HTTDPSFLGR	P0DTD1	1	1	1	0	10		ORF1ab polyprotein [Severe acute respiratory syndrome coronavirus 2]	HLA-A*68:01	0	0	0	0	0	0	0	0	0	0	0	0	0	0	0	0	0	0	0	0	0	0	0	0	0	0	0	0	0	0	0	0	0	0	0	0	0	0	0	0
QELIRQGTDYKHW	P0DTC9	1	1	1	0	13		Nucleocapsid Phosphoprotein [Severe acute respiratory syndrome coronavirus 2]	HLA class I	0	0	0	0	0	0	0	0	0	0	0	0	0	0	0	0	0	0	0	0	0	0	0	0	0	0	0	0	0	0	0	0	0	0	0	0	0	0	0	0
SSNVANYQK	P0DTD1	1	0	1	0	9		ORF1ab polyprotein [Severe acute respiratory syndrome coronavirus 2]	HLA class I	0	0	0	0	0	0	0	0	0	0	0	0	0	0	0	0	0	0	0	0	0	0	0	0	0	0	0	0	0	0	0	0	0	0	0	0	0	0	0	0
QIAPGQTGK	P0DTC2	1	1	1	0	9		Spike Surface Glycoprotein [Severe acute respiratory syndrome coronavirus 2]	HLA-A*68:01	0	1	1	1	1	1	1	1	1	1	0	0	0	0	0	0	0	0	0	0	0	0	0	0	0	0	0	0	0	0	0	0	0	0	0	0	0	0	0	0
FTCASEYTGNY	P0DTD1	1	0	1	0	11		ORF1ab polyprotein [Severe acute respiratory syndrome coronavirus 2]	HLA-A*01:01	0	0	0	0	0	0	0	0	0	0	0	0	0	0	0	0	0	0	0	0	0	0	0	0	0	0	0	0	0	0	0	0	0	0	0	0	0	0	0	0
SNEKQEILGTVSWNL	P0DTD1	1	0	1	0	15		ORF1ab polyprotein [Severe acute respiratory syndrome coronavirus 2]	HLA class I	0	0	0	0	0	0	0	0	0	0	0	0	0	0	0	0	0	0	0	0	0	0	0	0	0	0	0	0	0	0	0	0	0	0	0	0	0	0	0	0
NLLLLFVTV	P0DTC3	1	1	1	0	9		ORF3a protein [Severe acute respiratory syndrome coronavirus 2]	HLA-A*02:01	0	0	0	0	0	0	0	0	0	0	0	0	0	0	0	0	0	0	0	0	0	0	0	0	0	0	0	0	0	0	0	0	0	0	0	0	0	0	0	1
YQPYRVVVL	P0DTC2	1	1	1	0	9		Spike Surface Glycoprotein [Severe acute respiratory syndrome coronavirus 2]	HLA-C*06:02	0	1	1	1	1	1	1	1	1	1	0	0	0	0	0	0	0	0	0	0	0	0	0	0	0	0	0	0	0	0	0	0	0	0	0	0	0	0	0	0
TIADYNYKL	P0DTC2	1	0	1	0	9		Spike Surface Glycoprotein [Severe acute respiratory syndrome coronavirus 2]	HLA-A*02:01	0	1	1	1	1	1	1	1	1	1	0	0	0	0	0	0	0	0	0	0	0	0	0	0	0	0	0	0	0	0	0	0	0	0	0	0	0	0	0	0
SLLMPILTL	P0DTD1	1	1	0	0	9		ORF1ab polyprotein [Severe acute respiratory syndrome coronavirus 2]	HLA-A*02:01	0	0	0	0	0	0	0	0	0	0	0	0	0	0	0	0	1	0	0	0	0	0	0	0	0	0	0	0	0	0	0	0	0	0	0	0	0	0	0	1
HWPQIAQF	P0DTC9	1	1	1	0	8		Nucleocapsid Phosphoprotein [Severe acute respiratory syndrome coronavirus 2]	HLA-A*24:02	0	0	0	0	0	0	0	0	0	0	0	0	0	0	0	0	1	0	0	0	0	0	0	0	0	0	0	0	0	0	0	0	0	0	0	0	0	0	0	1
AVHFISNSW	P0DTD1	1	0	1	0	9		ORF1ab polyprotein [Severe acute respiratory syndrome coronavirus 2]	HLA-B*57:01	0	0	0	0	0	0	0	0	0	0	0	0	0	0	0	0	0	0	0	0	0	0	0	0	0	0	0	0	0	0	0	0	0	0	0	0	0	0	0	0
LPPAYTNSF	P0DTC2	1	0	1	0	9		Spike Surface Glycoprotein [Severe acute respiratory syndrome coronavirus 2]	HLA class I,HLA-B*53:01,HLA-B*07:02,HLA-B*35:01	0	1	1	1	1	1	1	1	1	0	0	0	0	0	0	0	0	0	0	0	0	0	0	0	0	0	0	0	0	0	0	0	0	0	0	0	0	0	0	0
LQIPFAMQMAY	P0DTC2	1	1	1	0	11		Spike Surface Glycoprotein [Severe acute respiratory syndrome coronavirus 2]	HLA class I	0	1	1	1	1	1	1	1	1	1	0	0	0	0	0	0	0	0	0	0	0	0	0	0	0	0	0	0	0	0	0	0	0	0	0	0	0	0	0	0
PDLNGDVVAIDYKHY	P0DTD1	0	1	1	0	15		ORF1ab polyprotein [Severe acute respiratory syndrome coronavirus 2]	HLA class II	0	0	0	0	0	0	0	0	0	0	0	0	0	0	0	0	0	0	0	0	0	0	0	0	0	0	0	0	0	0	0	0	0	0	0	0	0	0	0	0
IITTDNTFV	P0DTC2	1	1	1	0	9		Spike Surface Glycoprotein [Severe acute respiratory syndrome coronavirus 2]	HLA class I	0	1	1	1	1	1	1	1	1	1	0	0	0	0	0	0	0	0	0	0	0	0	0	0	0	0	0	0	0	0	0	0	0	0	0	0	0	0	0	0
AVAKHDFFK	P0DTD1	1	1	0	0	9		Replicase polyprotein 1ab	HLA-A*11:01,HLA class II	0	0	0	0	0	0	0	0	0	0	0	0	0	0	0	1	0	0	0	0	0	0	0	0	0	0	0	0	0	0	0	0	0	0	0	0	0	1	0	0
AYVNTFSSTF	P0DTD1	1	1	1	0	10		ORF1ab polyprotein [Severe acute respiratory syndrome coronavirus 2]	HLA-A*24:02	0	0	0	0	0	0	0	0	0	0	0	0	0	0	0	0	0	0	0	0	0	0	0	0	0	0	0	0	0	0	0	0	0	0	0	0	0	0	0	0
GPMVLRGLIT + OX(M3)	P0DTC5	1	0	0	0	19		Membrane glycoprotein [Severe acute respiratory syndrome coronavirus 2]	HLA-A*02:01,HLA-B*07:02	0	0	0	0	0	0	0	0	0	0	0	0	0	0	0	0	0	0	0	0	0	0	0	0	0	0	0	0	0	0	0	0	0	0	0	0	0	0	0	0
AVITREVGFVVPGLP	P0DTD1	0	1	1	0	15		ORF1ab polyprotein [Severe acute respiratory syndrome coronavirus 2]	HLA class II	0	0	0	0	0	0	0	0	0	0	0	0	0	0	0	0	0	0	0	0	0	0	0	0	0	0	0	0	0	0	0	0	0	0	0	0	0	0	0	0
FLIGCNYL	P0DTD1	1	0	0	0	8		Replicase polyprotein 1ab	HLA-A*02:01	0	0	0	0	0	0	0	0	0	0	0	0	0	0	0	1	1	0	0	0	0	0	0	0	0	0	0	0	0	0	0	0	0	0	0	0	0	1	1	0
KVFRSSVLH	P0DTC2	1	1	1	0	9		Spike Surface Glycoprotein [Severe acute respiratory syndrome coronavirus 2]	HLA-A*03:01,HLA-A*30:01	0	1	1	1	1	1	1	1	1	0	0	0	0	0	0	0	0	0	0	0	0	0	0	0	0	0	0	0	0	0	0	0	0	0	0	0	0	0	0	0
YICGFIQQK	P0DTD1	1	0	1	0	9		Replicase polyprotein 1ab	HLA-A*11:01	0	0	0	0	0	0	0	0	0	0	0	0	0	0	0	0	0	0	0	0	0	0	0	0	0	0	0	0	0	0	0	0	0	0	0	0	0	0	0	0
TLKEILVTY	P0DTD1	1	0	1	0	9		ORF1ab polyprotein [Severe acute respiratory syndrome coronavirus 2]	HLA-A*29:02	0	0	0	0	0	0	0	0	0	0	0	0	0	0	0	0	1	1	1	0	0	0	0	0	0	0	0	0	0	0	0	0	0	0	0	0	0	0	0	0
GVYYPDKVFR	P0DTC2	1	1	1	0	10		Spike Surface Glycoprotein [Severe acute respiratory syndrome coronavirus 2]	HLA-A*68:01,HLA-A*03:01	0	1	1	1	1	1	1	1	1	1	0	0	0	0	0	0	0	0	0	0	0	0	0	0	0	0	0	0	0	0	0	0	0	0	0	0	0	0	0	0
ATVVIGTSK	P0DTD1	1	1	1	0	9	1	ORF1ab polyprotein [Severe acute respiratory syndrome coronavirus 2]	HLA class I,HLA-A*11:01	0	0	0	0	0	0	0	0	0	0	0	0	0	0	0	1	1	1	1	0	0	0	0	0	0	0	0	0	0	0	0	0	0	0	0	0	0	1	0	0
RFYFYTSKTTVASLI	P0DTD1	0	1	1	0	15		ORF1ab polyprotein [Severe acute respiratory syndrome coronavirus 2]	HLA class II,HLA-DRB1*14:01,HLA-DRB1*15:02,HLA-DQB1*06:01	0	0	0	0	0	0	0	0	0	0	0	0	0	0	0	0	0	0	0	0	0	0	0	0	0	0	0	0	0	0	0	0	0	0	0	0	0	0	0	0
QVVNVVTTK	P0DTD1	1	0	1	0	9		ORF1ab polyprotein [Severe acute respiratory syndrome coronavirus 2]	HLA-A*03:01,HLA-A*11:01	0	0	0	0	0	0	0	0	0	0	0	0	0	0	0	0	1	0	0	0	0	0	0	0	0	0	0	0	0	0	0	0	0	0	0	0	0	0	0	0
RSVASQSII	P0DTC2	1	1	1	0	9		Spike Surface Glycoprotein [Severe acute respiratory syndrome coronavirus 2]	HLA-B*57:01	0	1	1	1	1	1	1	1	1	0	0	0	0	0	0	0	0	0	0	0	0	0	0	0	0	0	0	0	0	0	0	0	0	0	0	0	0	0	0	0
DVFHLYLQYIRKLHD	P0DTD1	0	1	1	0	15		ORF1ab polyprotein [Severe acute respiratory syndrome coronavirus 2]	HLA class II,HLA-DRB1*13:02,HLA-DRB1*04:04	0	0	0	0	0	0	0	0	0	0	0	0	0	0	0	0	0	0	0	0	0	0	0	0	0	0	0	0	0	0	0	0	0	0	0	0	0	0	0	0
TWLTYTGAIKLDDKD	P0DTC9	0	1	1	0	15		Nucleocapsid Phosphoprotein [Severe acute respiratory syndrome coronavirus 2]	HLA class II	0	0	0	0	0	0	0	0	0	0	0	0	0	0	0	0	0	0	0	0	0	0	0	0	0	0	0	0	0	0	0	0	0	0	0	0	0	0	0	0
CLVGLMWLSYFIASF	P0DTC5	1	1	1	0	15		Membrane Glycoprotein [Severe acute respiratory syndrome coronavirus 2]	HLA class I,HLA-DQB1*05:01,HLA-DRB1*12:02,HLA-DRB1*12:01,HLA-DQB1*05:03,HLA class II	0	0	0	0	0	0	0	0	0	0	0	0	0	0	0	0	0	0	0	0	0	0	0	0	0	0	0	0	0	0	0	0	0	0	0	0	0	0	0	0
ILLNKHIDAYKTFPP	P0DTC9	0	1	1	0	15		Nucleocapsid Phosphoprotein [Severe acute respiratory syndrome coronavirus 2]	HLA-DRB1*14:06,HLA-DRB1*15:01,HLA class II	0	0	0	0	0	0	0	0	0	0	0	0	0	0	0	0	0	0	0	0	0	0	0	0	0	0	0	0	0	0	0	0	0	0	0	0	0	0	0	0
VYFLQSINF	P0DTC3	1	1	1	1	9		ORF3a protein [Severe acute respiratory syndrome coronavirus 2]	HLA-A*24:02,HLA-A24,HLA-A*02:01	0	0	0	0	0	0	0	0	0	0	0	0	0	0	0	0	0	0	0	0	0	0	0	0	0	0	0	0	0	0	0	0	0	0	0	0	0	0	0	0
YYQLYSTQL	P0DTC3	1	1	1	0	9		ORF3a protein [Severe acute respiratory syndrome coronavirus 2]	HLA class I,HLA-C*07:02,HLA-A*24:02	0	0	0	0	0	0	0	0	0	0	0	0	0	0	0	0	0	0	0	0	0	0	0	0	0	0	0	0	0	0	0	0	0	0	0	0	0	0	0	0
TTYPGQGLNGY	P0DTD1	1	0	0	0	11		ORF1ab polyprotein [Severe acute respiratory syndrome coronavirus 2]	HLA-A*01:01	0	0	0	0	0	0	0	0	0	0	0	0	0	0	0	0	0	0	0	0	0	0	0	0	0	0	0	0	0	0	0	0	0	0	0	0	0	0	0	0
TYASALWEI	P0DTD1	1	0	1	0	9		Replicase polyprotein 1ab	HLA-A*24:02	0	0	0	0	0	0	0	0	0	0	0	0	0	0	0	0	0	0	0	0	0	0	0	0	0	0	0	1	0	0	1	0	0	0	0	0	1	0	0	0
TFEYVSQPFLM	P0DTC2	1	1	1	0	11		Spike Surface Glycoprotein [Severe acute respiratory syndrome coronavirus 2]	HLA-A*24:02	0	1	1	1	1	1	1	1	1	0	0	0	0	0	0	0	0	0	0	0	0	0	0	0	0	0	0	0	0	0	0	0	0	0	0	0	0	0	0	0
NLKTLLSL	P0DTD1	1	0	1	0	8		ORF1ab polyprotein [Severe acute respiratory syndrome coronavirus 2]	HLA-B*08:01	0	0	0	0	0	0	0	0	0	0	1	1	0	0	0	1	1	1	1	0	0	0	0	0	0	0	0	1	0	0	1	0	0	1	1	1	1	1	1	1
YAYLRKHF	P0DTD1	1	1	1	0	8		ORF1ab polyprotein [Severe acute respiratory syndrome coronavirus 2]	HLA-B*08:01	0	0	0	0	0	0	0	0	0	0	0	0	0	0	0	1	0	0	0	0	0	0	0	0	0	0	0	0	0	0	0	0	0	0	0	0	0	1	1	1
FHPLADNKFALTCFSTQF	P0DTC7	0	0	0	0	18		ORF7a protein [Severe acute respiratory syndrome coronavirus 2]		0	0	0	0	0	0	0	0	0	0	0	0	0	0	0	0	0	0	0	0	0	0	0	0	0	0	0	0	0	0	0	0	0	0	0	0	0	0	0	0
RQLLFVVEV	P0DTD1	1	0	1	0	9		ORF1ab polyprotein [Severe acute respiratory syndrome coronavirus 2]	HLA class I,HLA-A*02:01	0	0	0	0	0	0	0	0	0	0	0	0	0	0	0	1	0	0	0	0	0	0	0	0	0	0	0	0	0	0	0	0	0	0	0	0	0	1	0	1
FVSNGTHWF	P0DTC2	1	1	1	0	9		Spike Surface Glycoprotein [Severe acute respiratory syndrome coronavirus 2]	HLA-A*26:01,HLA-B*35:01	0	1	1	1	1	1	1	1	1	1	0	0	0	0	0	0	0	0	0	0	0	0	0	0	0	0	0	0	0	0	0	0	0	0	0	0	0	0	0	0
RTRSMWSF	P0DTC5	1	1	1	0	8		Membrane Glycoprotein [Severe acute respiratory syndrome coronavirus 2]	HLA-B*57:01	0	0	0	0	0	0	0	0	0	0	0	0	0	0	0	1	1	1	1	0	0	0	0	0	0	0	0	0	0	0	0	0	0	0	0	0	0	1	0	1
LDDFVEIIKSQDLSV	P0DTD1	0	1	1	0	15		ORF1ab polyprotein [Severe acute respiratory syndrome coronavirus 2]	HLA-DR	0	0	0	0	0	0	0	0	0	0	0	0	0	0	0	0	0	0	0	0	0	0	0	0	0	0	0	0	0	0	0	0	0	0	0	0	0	0	0	0
IIFWFSLEL	P0DTD8	1	0	1	0	9		ORF7b [Severe acute respiratory syndrome coronavirus 2]	HLA-A*02:01	0	0	0	0	0	0	0	0	0	0	0	0	0	0	0	0	0	0	0	0	0	0	0	0	0	0	0	0	0	0	0	0	0	0	0	0	0	0	0	0
GYQPYRVVVLSF	P0DTC2	1	1	1	0	12		Spike Surface Glycoprotein [Severe acute respiratory syndrome coronavirus 2]	HLA class I	0	1	1	1	1	1	1	1	1	1	0	0	0	0	0	0	0	0	0	0	0	0	0	0	0	0	0	0	0	0	0	0	0	0	0	0	0	0	0	0
VNRFNVAITRAKVGI	P0DTD1	1	1	0	0	15		Helicase [Severe acute respiratory syndrome coronavirus 2]	HLA class I,HLA class II	0	0	0	0	0	0	0	0	0	0	0	0	0	0	0	1	0	0	0	0	0	0	0	0	0	0	0	0	0	0	0	0	0	0	0	0	0	1	0	0
SSRGTSPAR	P0DTC9	1	0	0	0	9		Nucleocapsid Phosphoprotein [Severe acute respiratory syndrome coronavirus 2]	HLA class I	0	0	0	0	0	0	0	0	0	0	0	0	0	0	0	0	0	0	0	0	0	0	0	0	0	0	0	0	0	0	0	0	0	1	0	0	1	0	0	0
ASFNYLKSPNFSK	P0DTD1	1	1	1	0	13		ORF1ab polyprotein [Severe acute respiratory syndrome coronavirus 2]	HLA class I	0	0	0	0	0	0	0	0	0	0	0	0	0	0	0	0	0	0	0	0	0	0	0	0	0	0	0	0	0	0	0	0	0	0	0	0	0	0	0	0
FEPSTQYEY	P0DTD1	1	0	1	0	9		ORF1ab polyprotein [Severe acute respiratory syndrome coronavirus 2]	HLA-B*44:02	0	0	0	0	0	0	0	0	0	0	0	0	0	0	0	0	0	0	0	0	0	0	0	0	0	0	0	0	0	0	0	0	0	0	0	0	0	0	0	0
NTCDGTTFTY	P0DTD1	1	0	1	1	10		ORF1ab polyprotein [Severe acute respiratory syndrome coronavirus 2]	HLA-A*01:01	0	0	0	0	0	0	0	0	0	0	0	0	0	0	0	0	0	0	0	0	0	0	0	0	0	0	0	0	0	0	0	0	0	0	0	0	0	0	0	0
SVLLFLAFV	P0DTC4	1	1	0	0	9		Envelope Protein [Severe acute respiratory syndrome coronavirus 2]	HLA-A2,HLA-A*02:07,HLA class II	1	0	0	0	0	0	0	0	0	0	0	0	0	0	0	0	1	0	0	0	0	0	0	0	0	0	0	0	0	0	0	0	0	0	0	0	0	0	1	1
GVVFLHVTY	P0DTC2	1	1	1	0	9		Spike Surface Glycoprotein [Severe acute respiratory syndrome coronavirus 2]	HLA-A*32:01	0	1	1	1	1	1	1	1	1	1	0	0	0	0	0	0	0	0	0	0	0	0	0	0	0	0	0	0	0	0	0	0	0	0	0	0	0	0	0	0
PLMYKGLPWNVVRIK	P0DTD1	0	1	0	0	15		ORF1ab polyprotein [Severe acute respiratory syndrome coronavirus 2]	HLA class II	0	0	0	0	0	0	0	0	0	0	0	0	0	0	0	0	0	0	0	0	0	0	0	0	0	0	0	0	0	0	0	0	0	0	0	0	0	0	0	0
FAVDAAKAY	P0DTD1	1	1	1	0	9		Replicase polyprotein 1a	HLA-A*02:01,HLA-B*07:02	0	0	0	0	0	0	0	0	0	0	0	0	0	0	0	1	1	0	0	0	0	0	0	0	0	0	0	0	0	0	0	0	0	0	0	0	0	1	0	1
EVGHTDLMAAY	P0DTD1	1	0	1	0	11		ORF1ab polyprotein [Severe acute respiratory syndrome coronavirus 2]	HLA-A*26:01	0	0	0	0	0	0	0	0	0	0	0	0	0	0	0	0	0	0	0	0	0	0	0	0	0	0	0	0	0	0	0	0	0	0	0	0	0	0	0	0
QLFFSYFAV	P0DTD1	1	0	1	0	9		Replicase polyprotein 1a	HLA-A*02:07	0	0	0	0	0	0	0	0	0	0	0	0	0	0	0	0	0	0	0	0	0	0	0	0	0	0	0	0	0	0	0	0	0	0	0	0	0	0	0	0
NKCVNFNFNGLTGT	P0DTC2	0	0	0	0	14		Spike Surface Glycoprotein [Severe acute respiratory syndrome coronavirus 2]		0	1	1	1	1	1	1	1	1	1	0	0	0	0	0	0	0	0	0	0	0	0	0	0	0	0	0	0	0	0	0	0	0	0	0	0	0	0	0	0
SLIDLQEL	P0DTC2	1	1	1	0	8		Spike Surface Glycoprotein [Severe acute respiratory syndrome coronavirus 2]	HLA-A*02:01	0	1	1	1	1	1	1	1	1	1	1	0	0	0	0	0	1	1	1	0	0	0	0	0	0	0	0	1	0	1	1	0	0	0	0	0	1	0	1	1
YYTSNPTTF	P0DTD1	1	0	1	0	9		ORF1ab polyprotein [Severe acute respiratory syndrome coronavirus 2]	HLA-A*24:02	0	0	0	0	0	0	0	0	0	0	0	0	0	0	0	0	0	0	0	0	0	0	0	0	0	0	0	0	0	0	0	0	0	0	0	0	0	0	0	0
DVFYKENSY	P0DTD1	1	0	1	0	9		ORF1ab polyprotein [Severe acute respiratory syndrome coronavirus 2]	HLA-A*26:01	0	0	0	0	0	0	0	0	0	0	0	0	0	0	0	0	0	0	0	0	0	0	0	0	0	0	0	0	0	0	0	0	0	0	0	0	0	0	0	0
PPAYTNSFTRGVYY	P0DTC2	0	1	1	0	14		Spike Surface Glycoprotein [Severe acute respiratory syndrome coronavirus 2]		0	1	1	1	1	1	1	1	1	0	0	0	0	0	0	0	0	0	0	0	0	0	0	0	0	0	0	0	0	0	0	0	0	0	0	0	0	0	0	0
ARSVASQSIIAYTMSLGAENSVAYSNNSIAIPTNFTISVTTEI	P0DTC2	1	0	0	0	43		Spike Surface Glycoprotein [Severe acute respiratory syndrome coronavirus 2]	HLA class I	0	1	1	1	1	1	1	1	1	0	0	0	0	0	0	0	0	0	0	0	0	0	0	0	0	0	0	0	0	0	0	0	0	0	0	0	0	0	0	0
VMYMGTLSY	P0DTD1	1	0	1	0	9		ORF1ab polyprotein [Severe acute respiratory syndrome coronavirus 2]	HLA-A*03:01	0	0	0	0	0	0	0	0	0	0	0	0	0	0	0	0	0	0	0	0	0	0	0	0	0	0	0	0	0	0	0	0	0	0	0	0	0	0	0	0
AYVDNSSLTI	P0DTD1	1	1	1	0	10		ORF1ab polyprotein [Severe acute respiratory syndrome coronavirus 2]	HLA-A*24:02	0	0	0	0	0	0	0	0	0	0	0	0	0	0	0	0	0	0	0	0	0	0	0	0	0	0	0	0	0	0	0	0	0	0	0	0	0	0	0	0
QTNSPRRAR	P0DTC2	1	0	1	0	9		Spike Surface Glycoprotein [Severe acute respiratory syndrome coronavirus 2]	HLA-A*31:01,HLA-A*33:03	0	1	1	1	1	1	1	1	1	0	0	0	0	0	0	0	0	0	0	0	0	0	0	0	0	0	0	0	0	0	0	0	0	0	0	0	0	0	0	0
LLMPILTLT	P0DTD1	1	1	1	0	9		ORF1ab polyprotein [Severe acute respiratory syndrome coronavirus 2]	HLA class I	0	0	0	0	0	0	0	0	0	0	0	0	0	0	0	0	1	0	0	0	0	0	0	0	0	0	0	0	0	0	0	0	0	0	0	0	0	0	0	1
QSAPHGVVFLHVTYVPAQEKNFTTAPAICHDGKAHFPREGVFV	P0DTC2	1	0	0	0	43		Spike Surface Glycoprotein [Severe acute respiratory syndrome coronavirus 2]	HLA class I	0	1	1	1	1	1	1	1	1	1	0	0	0	0	0	0	0	0	0	0	0	0	0	0	0	0	0	0	0	0	0	0	0	0	0	0	0	0	0	0
IWNLDYIINLIIKNL	P0DTC6	0	1	1	0	15		ORF6 protein [Severe acute respiratory syndrome coronavirus 2]	HLA class II,HLA-DR	0	0	0	0	0	0	0	0	0	0	0	0	0	0	0	0	0	0	0	0	0	0	0	0	0	0	0	0	0	0	0	0	0	0	0	0	0	0	0	0
QSDIEVTGDSCNNY	P0DTD1	1	0	1	0	14		ORF1ab polyprotein [Severe acute respiratory syndrome coronavirus 2]	HLA-A*01:01	0	0	0	0	0	0	0	0	0	0	0	0	0	0	0	0	0	0	0	0	0	0	0	0	0	0	0	0	0	0	0	0	0	0	0	0	0	0	0	0
EGALNTPKDHIGTRN	P0DTC9	0	1	1	0	15		Nucleocapsid Phosphoprotein [Severe acute respiratory syndrome coronavirus 2]	HLA class II	0	0	0	0	0	0	0	0	0	0	0	0	0	0	0	0	0	0	0	0	0	0	0	0	0	0	0	0	0	0	0	0	0	0	0	0	0	0	0	0
ISPYNSQNAVASKIL	P0DTD1	0	1	0	0	15		ORF1ab polyprotein [Severe acute respiratory syndrome coronavirus 2]	HLA class II	0	0	0	0	0	0	0	0	0	0	0	0	0	0	0	1	0	0	0	0	0	0	0	0	0	0	0	0	0	0	0	0	0	0	0	0	0	1	0	0
TVLSFCAFAV	P0DTD1	1	0	1	0	10		ORF1ab polyprotein [Severe acute respiratory syndrome coronavirus 2]	HLA class I	0	0	0	0	0	0	0	0	0	0	0	0	0	0	0	0	0	0	0	0	0	0	0	0	0	0	0	0	0	0	0	0	0	0	0	0	0	0	0	0
INITRFQTL	P0DTC2	1	1	1	0	9		Spike Surface Glycoprotein [Severe acute respiratory syndrome coronavirus 2]	HLA-B*08:01	0	1	1	1	1	1	1	1	1	0	0	0	0	0	0	0	0	0	0	0	0	0	0	0	0	0	0	0	0	0	0	0	0	0	0	0	0	0	0	1
DAVNLLTNM	P0DTD1	1	0	1	0	9		ORF1ab polyprotein [Severe acute respiratory syndrome coronavirus 2]	HLA-B*51:01	0	0	0	0	0	0	0	0	0	0	0	0	0	0	0	0	0	0	0	0	0	0	0	0	0	0	0	0	0	0	0	0	0	0	0	0	0	0	0	1
NGVEGFNCY	P0DTC2	1	1	1	0	9		Spike Surface Glycoprotein [Severe acute respiratory syndrome coronavirus 2]	HLA class I	0	1	1	1	1	1	1	1	1	0	0	0	0	0	0	0	0	0	0	0	0	0	0	0	0	0	0	0	0	0	0	0	0	0	0	0	0	0	0	0
VNSVLLFLAF	P0DTC4	1	1	0	0	10		Envelope Protein [Severe acute respiratory syndrome coronavirus 2]	HLA-A*24:02,HLA class II	1	0	0	0	0	0	0	0	0	0	0	0	0	0	0	0	1	0	0	0	0	0	0	0	0	0	0	0	0	0	0	0	0	0	0	0	0	0	0	0
ATIPIQASL	P0DTC3	1	0	1	0	9		ORF3a protein [Severe acute respiratory syndrome coronavirus 2]	HLA-B*57:01	0	0	0	0	0	0	0	0	0	0	0	0	0	0	0	0	1	0	0	0	0	0	0	0	0	0	0	0	0	0	0	0	0	0	1	0	1	0	0	0
TPRDLGACI	P0DTD1	1	0	0	0	9		ORF1ab polyprotein [Severe acute respiratory syndrome coronavirus 2]	HLA-B*07:02	0	0	0	0	0	0	0	0	0	0	0	0	0	0	0	0	0	0	0	0	0	0	0	0	0	0	0	0	0	0	0	0	0	0	0	0	0	0	0	0
TLACFVLAAV	P0DTC5	1	1	1	0	10		Membrane Glycoprotein [Severe acute respiratory syndrome coronavirus 2]	HLA-A*02:01,HLA-A2,HLA-A*02:07	0	0	0	0	0	0	0	0	0	0	0	0	0	0	0	0	0	0	0	0	0	0	0	0	0	0	0	0	0	0	0	0	0	0	0	0	0	0	0	0
ATSRTLSYY	P0DTC5	1	1	1	1	9		Membrane Glycoprotein [Severe acute respiratory syndrome coronavirus 2]	HLA-A*01:01,HLA-A*11:01,HLA-B*57:01	0	0	0	0	0	0	0	0	0	0	0	0	0	0	0	0	0	0	0	0	0	0	0	0	0	0	0	0	0	0	0	0	0	0	0	0	0	0	0	0
YGSFCTQLNRALTGI	P0DTC2	0	1	0	0	15		Spike Surface Glycoprotein [Severe acute respiratory syndrome coronavirus 2]	HLA class II	0	1	1	1	1	1	1	1	1	1	0	0	0	0	0	0	0	0	0	0	0	0	0	0	0	0	0	0	0	0	0	0	0	0	0	0	0	0	0	0
AGLPYGANK	P0DTC9	1	1	1	0	9		Nucleocapsid Phosphoprotein [Severe acute respiratory syndrome coronavirus 2]	HLA-A*30:01	0	0	0	0	0	0	0	0	0	0	0	0	0	0	0	0	0	0	0	0	0	0	0	0	0	0	0	0	0	0	0	0	0	0	0	0	0	0	0	0
YRINWITGGIAIAMACLVGLMWLSYFIASFRLFARTRSMWS	P0DTC5	1	0	0	0	41		Membrane Glycoprotein [Severe acute respiratory syndrome coronavirus 2]	HLA class I	0	0	0	0	0	0	0	0	0	0	0	0	0	0	0	0	0	0	0	0	0	0	0	0	0	0	0	0	0	0	0	0	0	0	0	0	0	0	0	0
QELGKYEQY	P0DTC2	1	1	1	0	9		Spike Surface Glycoprotein [Severe acute respiratory syndrome coronavirus 2]	HLA-B*44:02,HLA-B*44:03	0	1	1	1	1	1	1	1	1	1	0	0	0	0	0	0	0	0	0	0	0	0	0	0	0	0	0	0	0	0	0	0	0	0	0	0	0	0	0	0
QFAPSASAFF	P0DTC9	1	1	1	0	10		Nucleocapsid Phosphoprotein [Severe acute respiratory syndrome coronavirus 2]	HLA-A*24:02	0	0	0	0	0	0	0	0	0	0	0	0	0	0	0	0	0	0	0	0	0	0	0	0	0	0	0	0	0	0	0	0	0	0	0	0	0	0	0	0
KPFERDISTEIYQ	P0DTC2	0	1	1	0	13		Spike Surface Glycoprotein [Severe acute respiratory syndrome coronavirus 2]	HLA-DR4	0	1	1	1	1	1	1	1	1	0	0	0	0	0	0	0	0	0	0	0	0	0	0	0	0	0	0	0	0	0	0	0	0	0	0	0	0	0	0	0
KVAGFAKFL	P0DTD1	1	0	1	0	9		ORF1ab polyprotein [Severe acute respiratory syndrome coronavirus 2]	HLA-A*32:01	0	0	0	0	0	0	0	0	0	0	0	0	0	0	0	0	0	0	0	0	0	0	0	0	0	0	0	0	0	0	0	0	0	0	0	0	0	0	0	0
HNDILLAKDTTEAFE	P0DTD1	1	0	1	0	15		ORF1ab polyprotein [Severe acute respiratory syndrome coronavirus 2]	HLA-B*35:03	0	0	0	0	0	0	0	0	0	0	0	0	0	0	0	0	0	0	0	0	0	0	0	0	0	0	0	0	0	0	0	0	0	0	0	0	0	0	0	0
TLKKRWQLA	P0DTC3	1	1	1	0	9		ORF3a protein [Severe acute respiratory syndrome coronavirus 2]	HLA-B*08:01	0	0	0	0	0	0	0	0	0	0	0	0	0	0	0	0	0	0	0	0	0	0	0	0	0	0	0	0	0	0	0	0	0	0	0	0	0	0	0	0
QLQQSMSSA	P0DTC9	1	0	0	0	9		Nucleoprotein [Severe acute respiratory syndrome coronavirus 2]	HLA-A*02:03	0	0	0	0	0	0	0	0	0	0	0	0	0	0	0	0	0	0	0	0	0	0	0	0	0	0	0	0	0	0	0	0	0	0	0	0	0	0	0	0
NRNRFLYIIKLIFLW	P0DTC5	1	1	1	0	15		Membrane Glycoprotein [Severe acute respiratory syndrome coronavirus 2]	HLA class I, HLA class II,HLA-DQB1*05:03,HLA-DRB1*03:01,HLA-DRB1*12:01,HLA-DQB1*02:01	0	0	0	0	0	0	0	0	0	0	0	0	0	0	0	0	0	0	0	0	0	0	0	0	0	0	0	0	0	0	0	0	0	0	0	0	0	0	0	0
PRTFLLKYNENGTITDA	P0DTC2	0	0	0	0	17		Spike Surface Glycoprotein [Severe acute respiratory syndrome coronavirus 2]		0	1	1	1	1	1	1	1	1	1	0	0	0	0	0	0	0	0	0	0	0	0	0	0	0	0	0	0	0	0	0	0	0	0	0	0	0	0	0	0
VTLADAGFIKQYGDC	P0DTC2	0	1	1	0	15		Spike Surface Glycoprotein [Severe acute respiratory syndrome coronavirus 2]	HLA class II	0	1	1	1	1	1	1	1	1	1	0	0	0	0	0	0	0	0	0	0	0	0	0	0	0	0	0	0	0	0	0	0	0	0	0	0	0	0	0	0
AIMTRCLAV	P0DTD1	1	0	1	0	9		ORF1ab polyprotein [Severe acute respiratory syndrome coronavirus 2]	HLA class I	0	0	0	0	0	0	0	0	0	0	0	0	0	0	0	1	0	0	0	0	0	0	0	0	0	0	0	0	0	0	0	0	0	0	0	0	0	1	1	1
KIFVDGVPFV	P0DTD1	1	0	0	0	10		ORF1ab polyprotein [Severe acute respiratory syndrome coronavirus 2]	HLA-A*02:01	0	0	0	0	0	0	0	0	0	0	0	0	0	0	0	1	0	0	0	0	0	0	0	0	0	0	0	0	0	0	0	0	0	0	0	0	0	1	0	0
AMRNAGIVGV	P0DTD1	1	1	0	0	10		Replicase polyprotein 1ab	HLA-A*02:01,HLA class II	0	0	0	0	0	0	0	0	0	0	0	0	0	0	0	0	0	0	0	0	0	0	0	0	0	0	0	0	0	0	0	0	0	0	0	0	0	0	0	0
IQYIDIGNY	P0DTC8	1	1	1	0	9		ORF8 protein [Severe acute respiratory syndrome coronavirus 2]	HLA class I	0	0	0	0	0	0	0	0	0	0	0	0	0	0	0	0	0	0	0	0	0	0	0	0	0	0	0	0	0	0	0	0	0	0	0	0	0	0	0	0
HLVDFQVTI	P0DTC6	1	1	1	0	9		ORF6 protein [Severe acute respiratory syndrome coronavirus 2]	HLA class I,HLA-A*02:01,HLA class II	0	0	0	0	0	0	0	0	0	0	0	0	0	0	0	0	0	0	0	0	0	0	0	0	0	0	0	0	0	0	0	0	0	0	0	0	0	0	0	1
AIAMACLVGLM	P0DTC5	1	1	1	0	11		Membrane Glycoprotein [Severe acute respiratory syndrome coronavirus 2]	HLA class I	0	0	0	0	0	0	0	0	0	0	0	0	0	0	0	0	1	0	0	0	0	0	0	0	0	0	0	0	0	0	0	0	0	0	0	0	0	0	0	1
RNPANNAAIVL	P0DTC9	1	0	1	0	11		Nucleocapsid Phosphoprotein [Severe acute respiratory syndrome coronavirus 2]	HLA class I	0	0	0	0	0	0	0	0	0	0	0	0	0	0	0	0	0	0	0	0	0	0	0	0	0	0	0	0	0	0	0	0	0	0	0	0	0	0	1	0
CTLKSFTVEK	P0DTC2	1	1	1	0	10		Spike Surface Glycoprotein [Severe acute respiratory syndrome coronavirus 2]	HLA-A*11:01	0	1	1	1	1	1	1	1	1	0	0	0	0	0	0	0	0	0	0	0	0	0	0	0	0	0	0	0	0	0	0	0	0	0	0	0	0	0	0	0
LMVVIPDYNTY	P0DTD1	1	0	1	0	11		ORF1ab polyprotein [Severe acute respiratory syndrome coronavirus 2]	HLA-B*15:01	0	0	0	0	0	0	0	0	0	0	0	0	0	0	0	0	0	0	0	0	0	0	0	0	0	0	0	0	0	0	0	0	0	0	0	0	0	0	0	0
AITILDGISQYSLRL	P0DTD1	0	1	0	0	15		ORF1ab polyprotein [Severe acute respiratory syndrome coronavirus 2]	HLA class II	0	0	0	0	0	0	0	0	0	0	0	0	0	0	0	0	0	0	0	0	0	0	0	0	0	0	0	0	0	0	0	0	0	0	0	0	0	0	0	0
RYFKYWDQTY	P0DTD1	1	0	0	0	10		ORF1ab polyprotein [Severe acute respiratory syndrome coronavirus 2]	HLA-A*24:02	0	0	0	0	0	0	0	0	0	0	0	0	0	0	0	0	0	0	0	0	0	0	0	0	0	0	0	0	0	0	0	0	0	0	0	0	0	0	0	0
VTIAEILLI	P0DTC6	1	0	1	0	9		ORF6 protein [Severe acute respiratory syndrome coronavirus 2]	HLA class I	0	0	0	0	0	0	0	0	0	0	0	0	0	0	0	0	0	0	0	0	0	0	0	0	0	0	0	0	0	0	0	0	0	0	0	0	0	0	0	1
NHNFLVQAGNVQLRV	P0DTD1	0	1	0	0	15		ORF1ab polyprotein [Severe acute respiratory syndrome coronavirus 2]	HLA class II	0	0	0	0	0	0	0	0	0	0	0	0	0	0	0	0	0	0	0	0	0	0	0	0	0	0	0	0	0	0	0	0	0	0	0	0	0	0	0	0
TLAILTALR	P0DTC4	1	1	1	0	9		Envelope Protein [Severe acute respiratory syndrome coronavirus 2]	HLA-A*33:03,HLA class II	0	0	0	0	0	0	0	0	0	0	0	0	0	0	0	0	1	0	0	0	0	0	0	0	0	0	0	0	0	0	0	0	0	0	1	0	1	0	1	1
VMCGGSLYV	P0DTD1	1	1	1	0	9		Replicase polyprotein 1ab	HLA-A*02:01,HLA class II	0	0	0	0	0	0	0	0	0	0	0	0	0	0	0	1	0	0	0	0	0	0	0	0	0	0	0	0	0	0	0	0	0	0	0	0	0	1	0	0
PLNSIIKTIQPRVEK	P0DTD1	0	1	0	0	15		ORF1ab polyprotein [Severe acute respiratory syndrome coronavirus 2]	HLA class II	0	0	0	0	0	0	0	0	0	0	0	0	0	0	0	0	0	0	0	0	0	0	0	0	0	0	0	0	0	0	0	0	0	0	0	0	0	0	0	0
GADPIHSLR	P0DTD1	1	0	1	0	9		ORF1ab polyprotein [Severe acute respiratory syndrome coronavirus 2]	HLA-A*68:01	0	0	0	0	0	0	0	0	0	0	0	0	0	0	0	0	0	0	0	0	0	0	0	0	0	0	0	0	0	0	0	0	0	0	0	0	0	0	1	0
DLGDISGINASVVNIQKEIDRLNEVAKNLNESLIDLQELGKYE	P0DTC2	1	0	0	0	43		Spike Surface Glycoprotein [Severe acute respiratory syndrome coronavirus 2]	HLA class I	0	1	1	1	1	1	1	1	1	1	0	0	0	0	0	0	0	0	0	0	0	0	0	0	0	0	0	0	0	0	0	0	0	0	0	0	0	0	0	0
YQDVNCTEV	P0DTC2	1	1	1	0	9		Spike Surface Glycoprotein [Severe acute respiratory syndrome coronavirus 2]	HLA-A*02:06	0	1	1	1	1	1	1	1	1	1	0	0	0	0	0	0	0	0	0	0	0	0	0	0	0	0	0	0	0	0	0	0	0	0	0	0	0	0	0	0
GTHWFVTQR	P0DTC2	1	0	1	0	9		Spike Surface Glycoprotein [Severe acute respiratory syndrome coronavirus 2]	HLA class I,HLA-A*31:01,HLA-A*11:01	0	1	1	1	1	1	1	1	1	1	0	0	0	0	0	0	0	0	0	0	0	0	0	0	0	0	0	0	0	0	0	0	0	0	0	0	0	0	0	0
DYKHWPQIAQFAPSA	P0DTC9	0	1	1	0	15		Nucleocapsid Phosphoprotein [Severe acute respiratory syndrome coronavirus 2]	HLA class II	0	0	0	0	0	0	0	0	0	0	0	0	0	0	0	0	0	0	0	0	0	0	0	0	0	0	0	0	0	0	0	0	0	0	0	0	0	0	0	0
LIFLWLLWPVTLACF	P0DTC5	0	1	1	0	15		Membrane Glycoprotein [Severe acute respiratory syndrome coronavirus 2]	HLA class II,HLA-DQB1*05:03,HLA-DRB1*01:02,HLA-DQB1*05:01	0	0	0	0	0	0	0	0	0	0	0	0	0	0	0	0	0	0	0	0	0	0	0	0	0	0	0	0	0	0	0	0	0	0	0	0	0	0	0	0
KTDGTLMIERFVSLA	P0DTD1	0	1	1	0	15		ORF1ab polyprotein [Severe acute respiratory syndrome coronavirus 2]	HLA class II	0	0	0	0	0	0	0	0	0	0	0	0	0	0	0	1	0	0	0	0	0	0	0	0	0	0	0	0	0	0	0	0	0	0	0	0	0	1	0	0
PSASAFFGMSRIGMEVTPS	P0DTC9	0	1	1	0	19		Nucleocapsid Phosphoprotein [Severe acute respiratory syndrome coronavirus 2]	HLA class II	0	0	0	0	0	0	0	0	0	0	0	0	0	0	0	0	0	0	0	0	0	0	0	0	0	0	0	0	0	0	0	0	0	0	0	0	0	0	0	0
TQHQPYVVDDPCPIH	P0DTC8	0	1	1	0	15		ORF8 protein [Severe acute respiratory syndrome coronavirus 2]	HLA-DRB1*13:02,HLA class II	0	0	0	0	0	0	0	0	0	0	0	0	0	0	0	0	0	0	0	0	0	0	0	0	0	0	0	0	0	0	0	0	0	0	0	0	0	0	0	0
KDFGGFNFSQILPDPSKPSKRSFIEDLLFNKVTLADAGFIKQY	P0DTC2	1	0	0	0	43		Spike Surface Glycoprotein [Severe acute respiratory syndrome coronavirus 2]	HLA class I	0	1	1	1	1	1	1	1	1	1	0	0	0	0	0	0	0	0	0	0	0	0	0	0	0	0	0	0	0	0	0	0	0	0	0	0	0	0	0	0
QPGQTFSVL	P0DTD1	1	0	1	0	9		ORF1ab polyprotein [Severe acute respiratory syndrome coronavirus 2]	HLA-B*07:02	0	0	0	0	0	0	0	0	0	0	0	0	0	0	0	0	1	0	0	0	0	0	0	0	0	0	0	0	0	0	0	0	0	0	0	0	0	0	0	0
NITRFQTL	P0DTC2	1	1	1	0	8		Spike Surface Glycoprotein [Severe acute respiratory syndrome coronavirus 2]	HLA-B*08:01	0	1	1	1	1	1	1	1	1	0	0	0	0	0	0	0	1	1	1	0	0	0	0	0	0	0	0	0	0	0	0	0	0	0	0	0	0	0	1	1
TYVPAQEKNFT	P0DTC2	1	0	1	0	11	1	Spike Surface Glycoprotein [Severe acute respiratory syndrome coronavirus 2]	HLA-A*24:02	1	1	1	1	1	1	1	1	1	1	0	0	0	0	0	0	1	1	1	0	0	0	0	0	0	0	0	0	0	0	0	0	0	0	0	0	0	0	0	0
SVTTEILPVSMTKTSVDCTMYICGDSTECSNLLLQYGSFCTQL	P0DTC2	1	0	0	0	43		Spike Surface Glycoprotein [Severe acute respiratory syndrome coronavirus 2]	HLA class I	0	1	1	1	1	1	1	1	1	1	0	0	0	0	0	0	0	0	0	0	0	0	0	0	0	0	0	0	0	0	0	0	0	0	0	0	0	0	0	0
LVKPSFYVYSRVKNL	P0DTC4	0	1	1	0	15		Envelope Protein [Severe acute respiratory syndrome coronavirus 2]	HLA class II,HLA-DPB1*02:01,HLA-DPA1*01:03/DPB1*04:01,HLA-DQA1*05:01/DQB1*03:01,HLA-DQA1*01:02/DQB1*06:02,HLA-DRB1*01:01,HLA-DRB1*04:01,HLA-DRB1*04:05,HLA-DRB1*07:01,HLA-DRB1*08:02,HLA-DRB1*09:01,HLA-DRB1*11:01,HLA-DRB1*12:01,HLA-DRB1*13:02,HLA-DRB1*15:01,HLA-DRB3*01:01,HLA-DRB3*02:02,HLA-DRB4*01:01,HLA-DRB5*01:01	0	0	0	0	0	0	0	0	0	0	0	0	0	0	0	0	0	0	0	0	0	0	0	0	0	0	0	0	0	0	0	0	0	0	0	0	0	0	0	0
ILGLPTQTV	P0DTD1	1	0	1	0	9		ORF1ab polyprotein [Severe acute respiratory syndrome coronavirus 2]	HLA class I,HLA-A*02:01	0	0	0	0	0	0	0	0	0	0	0	0	0	0	0	1	0	0	0	0	0	0	0	0	0	0	0	0	0	0	0	0	0	0	0	0	0	1	0	1
LPAADLDDF	P0DTC9	1	1	1	0	9		Nucleocapsid Phosphoprotein [Severe acute respiratory syndrome coronavirus 2]	HLA class I,HLA-B*35:01	0	0	0	0	0	0	0	0	0	0	0	0	0	0	0	0	0	0	0	0	0	0	0	0	0	0	0	0	0	0	0	0	0	0	0	0	0	0	0	0
KTFPPTEPKK	P0DTC9	1	1	1	0	10		Nucleocapsid Phosphoprotein [Severe acute respiratory syndrome coronavirus 2]	HLA-A*03:01,HLA-A*11:01	0	0	0	0	0	0	0	0	0	0	0	0	0	0	0	0	0	0	0	0	0	0	0	0	0	0	0	0	0	0	0	0	0	0	0	0	0	0	0	0
SLDTYPSLETI	P0DTD1	1	0	1	0	11		ORF1ab polyprotein [Severe acute respiratory syndrome coronavirus 2]	HLA-A*02:01	0	0	0	0	0	0	0	0	0	0	0	0	0	0	0	0	0	0	0	0	0	0	0	0	0	0	0	0	0	0	0	0	0	0	0	0	0	0	0	0
LIDLQELGKYEQYI	P0DTC2	1	0	1	0	14		Spike Surface Glycoprotein [Severe acute respiratory syndrome coronavirus 2]		0	1	1	1	1	1	1	1	1	1	0	0	0	0	0	0	0	0	0	0	0	0	0	0	0	0	0	0	0	0	0	0	0	0	0	0	0	0	0	0
ILRGHLRIA	P0DTC5	1	1	1	0	9	1	Membrane glycoprotein [Severe acute respiratory syndrome coronavirus 2]	HLA-A*02:03,HLA class II	0	0	0	0	0	0	0	0	0	0	0	0	0	0	0	0	1	1	1	0	0	0	0	0	0	0	0	0	0	0	0	0	0	0	0	0	0	0	0	1
LFLAFVVFLL	P0DTC4	1	0	0	0	10		Envelope Protein [Severe acute respiratory syndrome coronavirus 2]	HLA-A*02:07	0	0	0	0	0	0	0	0	0	0	0	0	0	0	0	1	1	0	0	0	0	0	0	0	0	0	0	0	0	0	0	0	0	0	0	0	0	1	0	1
YFVVKRHTF	P0DTD1	1	0	1	0	9		ORF1ab polyprotein [Severe acute respiratory syndrome coronavirus 2]	HLA-B*08:01,HLA-A*24:02	0	0	0	0	0	0	0	0	0	0	0	0	0	0	0	0	0	0	0	0	0	0	0	0	0	0	0	0	0	0	0	0	0	0	0	0	0	0	0	0
VRIIMRLWLCWKCRS	P0DTC3	0	1	1	0	15		ORF3a protein [Severe acute respiratory syndrome coronavirus 2]	HLA class II,HLA-DRB1*11:01	0	0	0	0	0	0	0	0	0	0	0	0	0	0	0	0	0	0	0	0	0	0	0	0	0	0	0	0	0	0	0	0	0	0	0	0	0	0	0	0
GETLPTEVL	P0DTD1	1	0	1	0	9		ORF1ab polyprotein [Severe acute respiratory syndrome coronavirus 2]	HLA-B*40:01	0	0	0	0	0	0	0	0	0	0	0	0	0	0	0	0	1	0	0	0	0	0	0	0	0	0	0	0	0	0	0	0	0	1	0	0	1	0	0	0
SEISMDNSPNL	P0DTD1	1	0	1	0	11		ORF1ab polyprotein [Severe acute respiratory syndrome coronavirus 2]	HLA class I	0	0	0	0	0	0	0	0	0	0	0	0	0	0	0	0	0	0	0	0	0	0	0	0	0	0	0	0	0	0	0	0	0	0	0	0	0	0	0	0
YSRYRIGNYKLNTDH	P0DTC5	1	1	1	0	15		Membrane Glycoprotein [Severe acute respiratory syndrome coronavirus 2]	HLA class I,HLA class II	0	0	0	0	0	0	0	0	0	0	0	0	0	0	0	0	0	0	0	0	0	0	0	0	0	0	0	0	0	0	0	0	0	0	0	0	0	0	0	0
IQWMVMFTPLVPFWI	P0DTD1	0	1	1	0	15		ORF1ab polyprotein [Severe acute respiratory syndrome coronavirus 2]	HLA class II,HLA-DRB1*04:04,HLA-DRB1*07:01,HLA-DQB1*02:02	0	0	0	0	0	0	0	0	0	0	0	0	0	0	0	0	0	0	0	0	0	0	0	0	0	0	0	0	0	0	0	0	0	0	0	0	0	0	0	0
KENSYTTTIKPVTY	P0DTD1	1	0	1	0	14		ORF1ab polyprotein [Severe acute respiratory syndrome coronavirus 2]	HLA-B*44:02	0	0	0	0	0	0	0	0	0	0	0	0	0	0	0	0	0	0	0	0	0	0	0	0	0	0	0	0	0	0	0	0	0	0	0	0	0	0	0	0
IYLYLTFYL	P0DTD1	1	0	1	0	9		ORF1ab polyprotein [Severe acute respiratory syndrome coronavirus 2]	HLA-A*24:02	0	0	0	0	0	0	0	0	0	0	0	0	0	0	0	0	0	0	0	0	0	0	0	0	0	0	0	0	0	0	0	0	0	0	0	0	0	0	0	0
VVYRGTTTYK	P0DTD1	1	0	1	0	10		ORF1ab polyprotein [Severe acute respiratory syndrome coronavirus 2]	HLA-A*03:01,HLA-A*11:01	0	0	0	0	0	0	0	0	0	0	0	0	0	0	0	1	0	0	0	0	0	0	0	0	0	0	0	0	0	0	0	0	0	0	0	0	0	1	0	0
TDNTFVSGNCDVVIG	P0DTC2	0	1	1	0	15		Spike Surface Glycoprotein [Severe acute respiratory syndrome coronavirus 2]	HLA class II	0	1	1	1	1	1	1	1	1	1	0	0	0	0	0	0	0	0	0	0	0	0	0	0	0	0	0	0	0	0	0	0	0	0	0	0	0	0	0	0
FYEPQIITTDNTFVSGNCD	P0DTC2	0	1	1	0	19		Spike Surface Glycoprotein [Severe acute respiratory syndrome coronavirus 2]	HLA class II	0	1	1	1	1	1	1	1	1	1	0	0	0	0	0	0	0	0	0	0	0	0	0	0	0	0	0	0	0	0	0	0	0	0	0	0	0	0	0	0
EIIKSQDLSVVSKVV	P0DTD1	0	1	0	0	15		ORF1ab polyprotein [Severe acute respiratory syndrome coronavirus 2]	HLA class II	0	0	0	0	0	0	0	0	0	0	0	0	0	0	0	0	0	0	0	0	0	0	0	0	0	0	0	0	0	0	0	0	0	0	0	0	0	0	0	0
LSPRWYFYYLGTGPEAGL	P0DTC9	1	0	1	0	18		Nucleocapsid Phosphoprotein [Severe acute respiratory syndrome coronavirus 2]	HLA-B*07:02,HLA-A*02:01,HLA-C*07:02	0	0	0	0	0	0	0	0	0	0	0	0	0	0	0	1	0	0	0	0	0	0	0	0	0	0	0	0	0	0	0	0	0	0	0	0	0	1	0	0
SFNPETNIL	P0DTC5	1	1	1	0	9		Membrane Glycoprotein [Severe acute respiratory syndrome coronavirus 2]	HLA-B*08:01	0	0	0	0	0	0	0	0	0	0	0	0	0	0	0	1	0	0	0	0	0	0	0	0	0	0	0	0	0	0	0	0	0	0	0	0	0	1	0	0
SFIEDLLF	P0DTC2	1	1	1	0	8		Spike Surface Glycoprotein [Severe acute respiratory syndrome coronavirus 2]	HLA-A*24:02	0	1	1	1	1	1	1	1	1	1	1	1	1	0	1	1	1	1	1	0	0	0	0	0	0	0	0	0	0	0	0	0	0	0	0	0	0	1	0	1
NYNYLYRLF	P0DTC2	1	1	1	0	9		Spike Surface Glycoprotein [Severe acute respiratory syndrome coronavirus 2]	HLA-A*24:02	0	1	1	1	1	1	1	1	1	0	0	0	0	0	0	0	0	0	0	0	0	0	0	0	0	0	0	0	0	0	0	0	0	0	0	0	0	0	0	0
ESDDYIATNGPLKVG	P0DTD1	0	1	1	0	15		ORF1ab polyprotein [Severe acute respiratory syndrome coronavirus 2]	HLA class II	0	0	0	0	0	0	0	0	0	0	0	0	0	0	0	0	0	0	0	0	0	0	0	0	0	0	0	0	0	0	0	0	0	0	0	0	0	0	0	0
VLAAVYRINWITGGI	P0DTC5	0	1	1	0	15		Membrane Glycoprotein [Severe acute respiratory syndrome coronavirus 2]	HLA-DQB1*05:01,HLA-DRB1*14:01,HLA-DRB1*12:02,HLA-DQB1*05:03,HLA class II	0	0	0	0	0	0	0	0	0	0	0	0	0	0	0	0	0	0	0	0	0	0	0	0	0	0	0	0	0	0	0	0	0	0	0	0	0	0	0	0
KFPRGQGVPI	P0DTC9	1	1	1	0	10		Nucleocapsid Phosphoprotein [Severe acute respiratory syndrome coronavirus 2]	HLA class I	0	0	0	0	0	0	0	0	0	0	0	0	0	0	0	1	0	0	0	0	0	0	0	0	0	0	0	0	0	0	0	0	0	0	0	0	0	1	0	0
HTTDPSFLGRY	P0DTD1	1	1	1	0	11		ORF1ab polyprotein [Severe acute respiratory syndrome coronavirus 2]	HLA class I,HLA-A*01:01	0	0	0	0	0	0	0	0	0	0	0	0	0	0	0	0	0	0	0	0	0	0	0	0	0	0	0	0	0	0	0	0	0	0	0	0	0	0	0	0
FYVYSRVKNL	P0DTC4	1	1	1	0	10		Envelope Protein [Severe acute respiratory syndrome coronavirus 2]	HLA-A*24:02,HLA-A24	0	0	0	0	0	0	0	0	0	0	0	0	0	0	0	0	0	0	0	0	0	0	0	0	0	0	0	0	0	0	0	0	0	0	0	0	0	0	0	0
SIWNLDYIINL	P0DTC6	1	1	0	0	11		ORF6 protein [Severe acute respiratory syndrome coronavirus 2]	HLA-A*02:01	0	0	0	0	0	0	0	0	0	0	0	0	0	0	0	0	1	1	1	0	0	0	0	0	0	0	0	0	0	0	0	0	0	0	0	0	0	0	0	0
GLEAPFLYL	P0DTC3	1	1	1	0	9		ORF3a protein [Severe acute respiratory syndrome coronavirus 2]	HLA-A*02:01	0	0	0	0	0	0	0	0	0	0	0	0	0	0	0	0	0	0	0	0	0	0	0	0	0	0	0	0	0	0	0	0	0	0	0	0	0	0	0	0
SLIDLQELGKYEQYIKW	P0DTC2	1	0	1	0	17		Spike Surface Glycoprotein [Severe acute respiratory syndrome coronavirus 2]	HLA class I	0	1	1	1	1	1	1	1	1	1	0	0	0	0	0	0	0	0	0	0	0	0	0	0	0	0	0	0	0	0	0	0	0	0	0	0	0	0	0	0
YNLWNTFTRL	P0DTD1	1	0	0	0	10		ORF1ab polyprotein [Severe acute respiratory syndrome coronavirus 2]	HLA-A*02:01	0	0	0	0	0	0	0	0	0	0	0	0	0	0	0	1	0	0	0	0	0	0	0	0	0	0	0	0	0	0	0	0	0	0	0	0	0	1	0	0
RMYIFFASFY	P0DTD1	1	0	1	0	10		ORF1ab polyprotein [Severe acute respiratory syndrome coronavirus 2]	HLA-A*03:01	0	0	0	0	0	0	0	0	0	0	0	0	0	0	0	0	0	0	0	0	0	0	0	0	0	0	0	0	0	0	0	0	0	0	0	0	0	0	0	0
STSAFVETV	P0DTD1	1	0	1	0	9		Replicase polyprotein 1a	HLA-A*02:01,HLA-B*07:02	0	0	0	0	0	0	0	0	0	0	0	0	0	0	0	0	0	0	0	0	0	0	0	0	0	0	0	0	0	0	0	0	0	0	0	0	0	0	0	0
DYVYLPYPDPSRI	P0DTD1	1	0	1	0	13		ORF1ab polyprotein [Severe acute respiratory syndrome coronavirus 2]	HLA-B*51:01	0	0	0	0	0	0	0	0	0	0	0	0	0	0	0	1	0	0	0	0	0	0	0	0	0	0	0	0	0	0	0	0	0	0	0	0	0	1	0	0
SELLTPLGI	P0DTD1	1	0	1	0	9		ORF1ab polyprotein [Severe acute respiratory syndrome coronavirus 2]	HLA-B*40:01	0	0	0	0	0	0	0	0	0	0	0	0	0	0	0	0	1	1	1	0	0	0	0	0	0	0	0	0	0	0	0	0	0	0	0	0	0	0	1	1
KLNDLCFTNV	P0DTC2	1	1	1	0	10		Spike Surface Glycoprotein [Severe acute respiratory syndrome coronavirus 2]	HLA-A*02:01	0	1	1	1	1	1	1	1	1	1	0	0	0	0	0	0	0	0	0	0	0	0	0	0	0	0	0	0	0	0	0	0	0	0	0	0	0	0	0	0
NVTWFHAIHVSGTNG	P0DTC2	0	1	1	0	15		Spike Surface Glycoprotein [Severe acute respiratory syndrome coronavirus 2]	HLA class II	0	1	1	1	1	1	1	1	1	0	0	0	0	0	0	0	0	0	0	0	0	0	0	0	0	0	0	0	0	0	0	0	0	0	0	0	0	0	0	0
QPYRVVVL	P0DTC2	1	1	1	0	8		Spike Surface Glycoprotein [Severe acute respiratory syndrome coronavirus 2]	HLA-B*08:01,HLA-B*07:02	0	1	1	1	1	1	1	1	1	1	0	0	0	0	0	0	1	1	1	1	0	0	0	0	0	0	0	0	0	0	0	0	0	0	0	0	0	0	1	1
SPLYAFASEAARVVR	P0DTD1	0	1	0	0	15		ORF1ab polyprotein [Severe acute respiratory syndrome coronavirus 2]	HLA class II	0	0	0	0	0	0	0	0	0	0	0	0	0	0	0	0	0	0	0	0	0	0	0	0	0	0	0	0	0	0	0	0	0	0	0	0	0	0	0	0
VAIHADQLTPTW	P0DTC2	1	0	1	0	12		Spike Surface Glycoprotein [Severe acute respiratory syndrome coronavirus 2]	HLA-B*57:01	0	1	1	1	1	1	1	1	1	1	0	0	0	0	0	0	0	0	0	0	0	0	0	0	0	0	0	0	0	0	0	0	0	0	0	0	0	0	0	0
KAYNVTQAFGRRGPE	P0DTC9	0	1	1	0	15		Nucleocapsid Phosphoprotein [Severe acute respiratory syndrome coronavirus 2]	HLA class II,HLA-DPB1*02:01,HLA-DPA1*01:03/DPB1*04:01,HLA-DQA1*05:01/DQB1*03:01,HLA-DQA1*03:01/DQB1*03:02,HLA-DQA1*01:02/DQB1*06:02,HLA-DRB1*01:01,HLA-DRB1*04:01,HLA-DRB1*04:05,HLA-DRB1*07:01,HLA-DRB1*08:02,HLA-DRB1*09:01,HLA-DRB1*11:01,HLA-DRB1*13:02,HLA-DRB1*15:01,HLA-DRB3*01:01,HLA-DRB3*02:02,HLA-DRB4*01:01,HLA-DRB5*01:01	0	0	0	0	0	0	0	0	0	0	0	0	0	0	0	0	0	0	0	0	0	0	0	0	0	0	0	0	0	0	0	0	0	0	0	0	0	0	0	0
LLIIMRTFK	P0DTC6	1	1	1	0	9		ORF6 protein [Severe acute respiratory syndrome coronavirus 2]	HLA-A*11:01	0	0	0	0	0	0	0	0	0	0	0	0	0	0	0	0	0	0	0	0	0	0	0	0	0	0	0	0	0	0	0	0	0	0	0	0	0	0	0	0
FELLHAPATV	P0DTC2	1	1	1	0	10		Spike Surface Glycoprotein [Severe acute respiratory syndrome coronavirus 2]	HLA-A*02:01	0	1	1	1	1	1	1	1	1	1	0	0	0	0	0	0	0	0	0	0	0	0	0	0	0	0	0	0	0	0	0	0	0	0	0	0	0	0	0	0
FLGIITTVAAFHQEC	P0DTC8	0	1	1	0	15		ORF8 protein [Severe acute respiratory syndrome coronavirus 2]	HLA class II,HLA-DQB1*06:03,HLA-DRB1*04:02,HLA-DQB1*03:02	0	0	0	0	0	0	0	0	0	0	0	0	0	0	0	0	0	0	0	0	0	0	0	0	0	0	0	0	0	0	0	0	0	0	0	0	0	0	0	0
TESNKKFLPFQQF	P0DTC2	1	0	1	0	13		Spike Surface Glycoprotein [Severe acute respiratory syndrome coronavirus 2]	HLA-B*44:02	0	1	1	1	1	1	1	1	1	0	0	0	0	0	0	0	0	0	0	0	0	0	0	0	0	0	0	0	0	0	0	0	0	0	0	0	0	0	0	0
YREAACCHLAKALND	P0DTD1	0	1	1	0	15		ORF1ab polyprotein [Severe acute respiratory syndrome coronavirus 2]	HLA class II	0	0	0	0	0	0	0	0	0	0	0	0	0	0	0	0	0	0	0	0	0	0	0	0	0	0	0	0	0	0	0	0	0	0	0	0	0	0	0	0
IDAYPLTKHPNQEYA	P0DTD1	0	1	1	0	15		ORF1ab polyprotein [Severe acute respiratory syndrome coronavirus 2]	HLA class II	0	0	0	0	0	0	0	0	0	0	0	0	0	0	0	1	0	0	0	0	0	0	0	0	0	0	0	0	0	0	0	0	0	0	0	0	0	1	0	0
YMSALNHTKKWKYPQ	P0DTD1	0	1	1	0	15		ORF1ab polyprotein [Severe acute respiratory syndrome coronavirus 2]	HLA class II	0	0	0	0	0	0	0	0	0	0	0	0	0	0	0	0	0	0	0	0	0	0	0	0	0	0	0	0	0	0	0	0	0	0	0	0	0	0	0	0
HVTYVPAQEKNF	P0DTC2	1	0	1	0	12		Spike Surface Glycoprotein [Severe acute respiratory syndrome coronavirus 2]	HLA class I	0	1	1	1	1	1	1	1	1	1	0	0	0	0	0	0	0	0	0	0	0	0	0	0	0	0	0	0	0	0	0	0	0	0	0	0	0	0	0	0
LPQGFSALEPLVDLP	P0DTC2	0	1	1	0	15		Spike Surface Glycoprotein [Severe acute respiratory syndrome coronavirus 2]	HLA class II,HLA-DQB1*03:03,HLA-DQB1*05:03,HLA-DQB1*02:02	0	1	1	1	1	1	1	1	1	0	0	0	0	0	0	0	0	0	0	0	0	0	0	0	0	0	0	0	0	0	0	0	0	0	0	0	0	0	0	0
LQFAYANRNRFLY	P0DTC5	1	0	1	0	13		Membrane Glycoprotein [Severe acute respiratory syndrome coronavirus 2]	HLA class I	0	0	0	0	0	0	0	0	0	0	0	0	0	0	0	0	0	0	0	0	0	0	0	0	0	0	0	0	0	0	0	0	0	0	0	0	0	0	0	0
CTEIDPKLDNY	P0DTD1	1	0	1	0	11		ORF1ab polyprotein [Severe acute respiratory syndrome coronavirus 2]	HLA-A*01:01	0	0	0	0	0	0	0	0	0	0	0	0	0	0	0	0	0	0	0	0	0	0	0	0	0	0	0	0	0	0	0	0	0	0	0	0	0	0	0	0
AYILFTRF	P0DTD1	1	0	1	0	8		ORF1ab polyprotein [Severe acute respiratory syndrome coronavirus 2]	HLA-A*24:02	0	0	0	0	0	0	0	0	0	0	0	0	0	0	0	0	1	0	0	0	0	0	0	0	0	0	0	0	0	0	0	0	0	0	0	0	0	0	0	0
SYFIASFRLF	P0DTC5	1	1	1	0	10		Membrane Glycoprotein [Severe acute respiratory syndrome coronavirus 2]	HLA-A24,HLA-A*24:02,HLA class II	0	0	0	0	0	0	0	0	0	0	0	0	0	0	0	0	0	0	0	0	0	0	0	0	0	0	0	0	0	0	0	0	0	0	0	0	0	0	0	0
HLRIAGHHLGR	P0DTC5	1	1	1	0	11		Membrane Glycoprotein [Severe acute respiratory syndrome coronavirus 2]	HLA class I,HLA-DRB1*11:01	0	0	0	0	0	0	0	0	0	0	0	0	0	0	0	0	0	0	0	0	0	0	0	0	0	0	0	0	0	0	0	0	0	0	0	0	0	0	0	0
RVGARKSAPL	P0DTC8	1	1	1	0	10		ORF8 protein [Severe acute respiratory syndrome coronavirus 2]	HLA class I	0	0	0	0	0	0	0	0	0	0	0	0	0	0	0	0	0	0	0	0	0	0	0	0	0	0	0	0	0	0	0	0	0	0	0	0	0	0	0	0
SPRRARSVASQSIIAYT	P0DTC2	1	1	0	0	17		Spike Surface Glycoprotein [Severe acute respiratory syndrome coronavirus 2]	HLA-DQA1*01:03/DQB1*06:03	0	1	1	1	1	1	1	1	1	0	0	0	0	0	0	0	0	0	0	0	0	0	0	0	0	0	0	0	0	0	0	0	0	0	0	0	0	0	0	0
PTDNYITTY	P0DTD1	1	0	1	1	9		ORF1ab polyprotein [Severe acute respiratory syndrome coronavirus 2]	HLA-A*01:01	0	0	0	0	0	0	0	0	0	0	0	0	0	0	0	0	0	0	0	0	0	0	0	0	0	0	0	0	0	0	0	0	0	0	0	0	0	0	0	0
TLMNVLTLV	P0DTD1	1	0	1	0	9		ORF1ab polyprotein [Severe acute respiratory syndrome coronavirus 2]	HLA-A*02:01	0	0	0	0	0	0	0	0	0	0	0	0	0	0	0	0	0	1	0	0	0	0	0	0	0	0	0	0	0	0	0	0	0	0	0	0	0	0	0	1
FRLFARTRSM	P0DTC5	1	1	1	0	10		Membrane Glycoprotein [Severe acute respiratory syndrome coronavirus 2]	HLA-B*08:01	0	0	0	0	0	0	0	0	0	0	0	0	0	0	0	0	0	0	0	0	0	0	0	0	0	0	0	0	0	0	0	0	0	0	0	0	0	0	0	0
FVNEFYAYLR	P0DTD1	1	0	1	0	10		ORF1ab polyprotein [Severe acute respiratory syndrome coronavirus 2]	HLA-A*33:01	0	0	0	0	0	0	0	0	0	0	0	0	0	0	0	0	0	0	0	0	0	0	0	0	0	0	0	0	0	0	0	0	0	0	0	0	0	0	0	0
FTVEKGIYQTSNFRV	P0DTC2	0	1	1	0	15		Spike Surface Glycoprotein [Severe acute respiratory syndrome coronavirus 2]	HLA class II,HLA-DRB1*07:01	0	1	1	1	1	1	1	1	1	1	0	0	0	0	0	0	0	0	0	0	0	0	0	0	0	0	0	0	0	0	0	0	0	0	0	0	0	0	0	0
WEPEFYEAM	P0DTD1	1	0	1	0	9		ORF1ab polyprotein [Severe acute respiratory syndrome coronavirus 2]	HLA-B*40:01	0	0	0	0	0	0	0	0	0	0	0	0	0	0	0	0	0	0	0	0	0	0	0	0	0	0	0	0	0	0	0	0	0	0	0	0	0	0	0	0
TRGVYYPDKVFRSSV	P0DTC2	0	1	1	0	15		Spike Surface Glycoprotein [Severe acute respiratory syndrome coronavirus 2]	HLA class II	0	1	1	1	1	1	1	1	1	0	0	0	0	0	0	0	0	0	0	0	0	0	0	0	0	0	0	0	0	0	0	0	0	0	0	0	0	0	0	0
SEVGPEHSLAEY	P0DTD1	1	0	1	0	12		ORF1ab polyprotein [Severe acute respiratory syndrome coronavirus 2]	HLA class I	0	0	0	0	0	0	0	0	0	0	0	0	0	0	0	0	0	0	0	0	0	0	0	0	0	0	0	0	0	0	0	0	0	0	0	0	0	0	0	0
GTITVEELKKLLEQW	P0DTC5	1	1	1	0	15		Membrane glycoprotein [Severe acute respiratory syndrome coronavirus 2]	HLA class I,HLA class II	0	0	0	0	0	0	0	0	0	0	0	0	0	0	0	0	0	0	0	0	0	0	0	0	0	0	0	0	0	0	0	0	0	0	0	0	0	0	0	0
RFASVYAWNRKRISN	P0DTC2	0	1	1	0	15		Spike Surface Glycoprotein [Severe acute respiratory syndrome coronavirus 2]	HLA class II,HLA-DRB1*07:01,HLA-DRB1*14:01,HLA-DRB1*13:01	0	1	1	1	1	1	1	1	1	0	0	0	0	0	0	0	0	0	0	0	0	0	0	0	0	0	0	0	0	0	0	0	0	0	0	0	0	0	0	0
VPHISRQRL	P0DTD1	1	0	1	0	9		ORF1ab polyprotein [Severe acute respiratory syndrome coronavirus 2]	HLA-B*07:02	0	0	0	0	0	0	0	0	0	0	0	0	0	0	0	0	0	0	0	0	0	0	0	0	0	0	0	0	0	0	0	0	0	0	0	0	0	0	0	0
VSALVYDNKLKAHKD	P0DTD1	1	1	0	0	15		Helicase [Severe acute respiratory syndrome coronavirus 2]	HLA class I,HLA class II	0	0	0	0	0	0	0	0	0	0	0	0	0	0	0	1	0	0	0	0	0	0	0	0	0	0	0	0	0	0	0	0	0	0	0	0	0	1	0	0
SELVIGAVILRGHLR	P0DTC5	1	1	1	0	15		Membrane Glycoprotein [Severe acute respiratory syndrome coronavirus 2]	HLA class I,HLA-DQB1*06:02,HLA-DRB1*16:01,HLA-DRB1*15:01,HLA-DRB1*14:01,HLA-DRB1*13:01,HLA-DRB1*01:02,HLA-DQB1*06:03,HLA class II	0	0	0	0	0	0	0	0	0	0	0	0	0	0	0	0	0	0	0	0	0	0	0	0	0	0	0	0	0	0	0	0	0	0	0	0	0	0	0	0
FGEYSHVVAF	P0DTD1	1	1	1	0	10		ORF1ab polyprotein [Severe acute respiratory syndrome coronavirus 2]	HLA-B*40:01	0	0	0	0	0	0	0	0	0	0	0	0	0	0	0	0	0	0	0	0	0	0	0	0	0	0	0	0	0	0	0	0	0	0	0	0	0	0	0	0
DAMRNAGIV	P0DTD1	1	0	1	0	9		ORF1ab polyprotein [Severe acute respiratory syndrome coronavirus 2]	HLA-B*51:01	0	0	0	0	0	0	0	0	0	0	0	0	0	0	0	0	0	0	0	0	0	0	0	0	0	0	0	0	0	0	0	0	0	0	0	0	0	0	0	1
GDCEEEEFEPSTQYEY	P0DTD1	1	0	1	0	16		ORF1ab polyprotein [Severe acute respiratory syndrome coronavirus 2]	HLA class I	0	0	0	0	0	0	0	0	0	0	0	0	0	0	0	0	0	0	0	0	0	0	0	0	0	0	0	0	0	0	0	0	0	0	0	0	0	0	0	0
LTDEMIAQYT	P0DTC2	1	1	1	0	10		Spike Surface Glycoprotein [Severe acute respiratory syndrome coronavirus 2]	HLA-A*01:01	0	1	1	1	1	1	1	1	1	1	0	0	0	0	0	0	0	0	0	0	0	0	0	0	0	0	0	0	0	0	0	0	0	0	0	0	0	0	0	0
VLSFCAFAVDAAKAY	P0DTD1	0	1	0	0	15		ORF1ab polyprotein [Severe acute respiratory syndrome coronavirus 2]	HLA class II	0	0	0	0	0	0	0	0	0	0	0	0	0	0	0	0	0	0	0	0	0	0	0	0	0	0	0	0	0	0	0	0	0	0	0	0	0	0	0	0
PDILRVYANLGERVR	P0DTD1	0	1	0	0	15		ORF1ab polyprotein [Severe acute respiratory syndrome coronavirus 2]	HLA class II	0	0	0	0	0	0	0	0	0	0	0	0	0	0	0	0	0	0	0	0	0	0	0	0	0	0	0	0	0	0	0	0	0	0	0	0	0	0	0	0
KMADQAMTQMY	P0DTD1	1	0	1	0	11		ORF1ab polyprotein [Severe acute respiratory syndrome coronavirus 2]	HLA-B*15:01	0	0	0	0	0	0	0	0	0	0	0	0	0	0	0	1	0	0	0	0	0	0	0	0	0	0	0	0	0	0	0	0	0	0	0	0	0	1	0	0
NVVIKVCEFQFCNDP	P0DTC2	0	1	1	0	15		Spike Surface Glycoprotein [Severe acute respiratory syndrome coronavirus 2]	HLA class II	0	1	1	1	1	1	1	1	1	0	0	0	0	0	0	0	0	0	0	0	0	0	0	0	0	0	0	0	0	0	0	0	0	0	0	0	0	0	0	0
LMIERFVSL	P0DTD1	1	1	1	0	9		ORF1ab polyprotein [Severe acute respiratory syndrome coronavirus 2]	HLA class I,HLA-A*02:01	0	0	0	0	0	0	0	0	0	0	0	0	0	0	0	1	0	0	0	0	0	0	0	0	0	0	0	0	0	0	0	0	0	0	0	0	0	1	0	0
SPARMAGNGGDAALA	P0DTC9	0	1	1	0	15		Nucleoprotein [Severe acute respiratory syndrome coronavirus 2]	HLA class II	0	0	0	0	0	0	0	0	0	0	0	0	0	0	0	0	0	0	0	0	0	0	0	0	0	0	0	0	0	0	0	0	0	0	0	0	0	0	0	0
REGVFVSNGTHW	P0DTC2	1	1	1	0	12		Spike Surface Glycoprotein [Severe acute respiratory syndrome coronavirus 2]	HLA class I,HLA-B*44:03	0	1	1	1	1	1	1	1	1	1	0	0	0	0	0	0	0	0	0	0	0	0	0	0	0	0	0	0	0	0	0	0	0	0	0	0	0	0	0	0
KPRQKRTATKAYNVT	P0DTC9	0	1	1	0	15		Nucleocapsid Phosphoprotein [Severe acute respiratory syndrome coronavirus 2]	HLA-DPA1*02:01,HLA-DPB1*14:01	0	0	0	0	0	0	0	0	0	0	0	0	0	0	0	0	0	0	0	0	0	0	0	0	0	0	0	0	0	0	0	0	0	0	0	0	0	0	0	0
STEIYQAGSTPCNGV	P0DTC2	0	1	1	0	15		Spike Surface Glycoprotein [Severe acute respiratory syndrome coronavirus 2]	HLA class II	0	1	1	1	1	1	1	1	1	0	0	0	0	0	0	0	0	0	0	0	0	0	0	0	0	0	0	0	0	0	0	0	0	0	0	0	0	0	0	0
YAISAKNRAR	P0DTD1	1	0	1	0	10		ORF1ab polyprotein [Severe acute respiratory syndrome coronavirus 2]	HLA-A*68:01	0	0	0	0	0	0	0	0	0	0	0	0	0	0	0	1	0	0	0	0	0	0	0	0	0	0	0	0	0	0	0	0	0	0	0	0	0	1	0	0
IGNYKLNTDHSSSSD	P0DTC5	0	1	1	0	15		Membrane Glycoprotein [Severe acute respiratory syndrome coronavirus 2]	HLA class II,HLA-DRB1*03:01	0	0	0	0	0	0	0	0	0	0	0	0	0	0	0	0	0	0	0	0	0	0	0	0	0	0	0	0	0	0	0	0	0	0	0	0	0	0	0	0
AQFAPSASAF	P0DTC9	1	1	1	0	10		Nucleocapsid Phosphoprotein [Severe acute respiratory syndrome coronavirus 2]	HLA-B*15:01,HLA-A*24:02	0	0	0	0	0	0	0	0	0	0	0	0	0	0	0	0	0	0	0	0	0	0	0	0	0	0	0	0	0	0	0	0	0	0	0	0	0	0	0	0
APSASAFFGM	P0DTC9	1	1	1	0	10		Nucleocapsid Phosphoprotein [Severe acute respiratory syndrome coronavirus 2]	HLA-B*07:02	0	0	0	0	0	0	0	0	0	0	0	0	0	0	0	0	0	0	0	0	0	0	0	0	0	0	0	0	0	0	0	0	0	0	0	0	0	0	0	0
ISLAGSYKDW	P0DTD1	1	0	1	0	10		ORF1ab polyprotein [Severe acute respiratory syndrome coronavirus 2]	HLA-B*57:01	0	0	0	0	0	0	0	0	0	0	0	0	0	0	0	0	0	0	0	0	0	0	0	0	0	0	0	0	0	0	0	0	0	0	0	0	0	0	0	0
LLNKHIDAY	P0DTC9	1	1	1	0	9		Nucleocapsid Phosphoprotein [Severe acute respiratory syndrome coronavirus 2]	HLA-B*15:01	0	0	0	0	0	0	0	0	0	0	0	0	0	0	0	0	0	0	0	0	0	0	0	0	0	0	0	0	0	0	0	0	0	0	0	0	0	0	0	0
MSMTYGQQF	P0DTD1	1	0	1	0	9		ORF1ab polyprotein [Severe acute respiratory syndrome coronavirus 2]	HLA-B*57:01	0	0	0	0	0	0	0	0	0	0	0	0	0	0	0	0	0	0	0	0	0	0	0	0	0	0	0	0	0	0	0	0	0	0	0	0	0	0	0	0
ASFSTFKCYGVSPTKLN	P0DTC2	1	1	0	0	17		Spike Surface Glycoprotein [Severe acute respiratory syndrome coronavirus 2]	HLA-DRB1*15:02,HLA-DPA1*01:03/DPB1*06:01	0	1	1	1	1	1	1	1	1	1	0	0	0	0	0	0	0	0	0	0	0	0	0	0	0	0	0	0	0	0	0	0	0	0	0	0	0	0	0	0
SALWEIQQVV	P0DTD1	1	0	1	0	10		ORF1ab polyprotein [Severe acute respiratory syndrome coronavirus 2]	HLA-A*02:01	0	0	0	0	0	0	0	0	0	0	0	0	0	0	0	0	0	0	0	0	0	0	0	0	0	0	0	0	0	0	0	0	0	0	0	0	0	0	0	0
AEVAVKMF	P0DTD1	1	0	1	0	8		ORF1ab polyprotein [Severe acute respiratory syndrome coronavirus 2]	HLA-B*44:02	0	0	0	0	0	0	0	0	0	0	0	0	0	0	0	0	1	0	0	1	0	0	0	0	0	0	0	0	0	0	0	0	0	0	0	0	0	0	1	1
EVFAQVKQIY	P0DTC2	1	1	1	0	10		Spike Surface Glycoprotein [Severe acute respiratory syndrome coronavirus 2]	HLA-A*26:01	0	1	1	1	1	1	1	1	1	1	0	0	0	0	0	0	0	0	0	0	0	0	0	0	0	0	0	0	0	0	0	0	0	0	0	0	0	0	0	0
ALSKGVHFV	P0DTC3	1	1	1	1	9		ORF3a protein [Severe acute respiratory syndrome coronavirus 2]	HLA class I,HLA-A*02:01	0	0	0	0	0	0	0	0	0	0	0	0	0	0	0	0	0	0	0	0	0	0	0	0	0	0	0	0	0	0	0	0	0	0	0	0	0	0	0	1
YNYLYRLFR	P0DTC2	1	1	1	0	9		Spike Surface Glycoprotein [Severe acute respiratory syndrome coronavirus 2]	HLA-A*31:01	0	1	1	1	1	1	1	1	1	0	0	0	0	0	0	0	0	0	0	0	0	0	0	0	0	0	0	0	0	0	0	0	0	0	0	0	0	0	0	0
SKHTPINLVRDLPQG	P0DTC2	0	1	1	0	15		Spike Surface Glycoprotein [Severe acute respiratory syndrome coronavirus 2]	HLA class II	0	1	1	1	1	1	1	1	1	0	0	0	0	0	0	0	0	0	0	0	0	0	0	0	0	0	0	0	0	0	0	0	0	0	0	0	0	0	0	0
NSFSGYLKL	P0DTD1	1	0	1	0	9		ORF1ab polyprotein [Severe acute respiratory syndrome coronavirus 2]	HLA-C*06:02	0	0	0	0	0	0	0	0	0	0	0	0	0	0	0	0	0	1	0	0	0	0	0	0	0	0	0	0	0	0	0	0	0	0	0	0	0	0	0	0
QYIKWPWYIW	P0DTC2	1	1	1	0	10		Spike Surface Glycoprotein [Severe acute respiratory syndrome coronavirus 2]	HLA-A*23:01	0	1	1	1	1	1	1	1	1	1	1	0	0	0	0	0	0	0	0	0	0	0	0	0	0	0	0	0	0	0	0	0	0	0	0	0	0	0	0	0
FLFLTWICL	P0DTC5	1	1	1	0	9		Membrane Glycoprotein [Severe acute respiratory syndrome coronavirus 2]	HLA-A*02:01	0	0	0	0	0	0	0	0	0	0	0	0	0	0	0	0	0	0	0	0	0	0	0	0	0	0	0	0	0	0	0	0	0	0	0	0	0	0	0	0
SMWSFNPETNIL	P0DTC5	1	1	1	0	12		Membrane Glycoprotein [Severe acute respiratory syndrome coronavirus 2]	HLA class I	0	0	0	0	0	0	0	0	0	0	0	0	0	0	0	1	0	0	0	0	0	0	0	0	0	0	0	0	0	0	0	0	0	0	0	0	0	1	0	0
MASLVLARK	P0DTD1	1	1	1	0	9	1	ORF1ab polyprotein [Severe acute respiratory syndrome coronavirus 2]	HLA-A*68:01	0	0	0	0	0	0	0	0	0	0	0	0	0	0	0	1	1	1	1	0	0	0	0	0	0	0	0	0	0	0	0	0	0	0	0	0	0	1	1	1
LPLTQYNRY	P0DTD1	1	0	1	0	9		ORF1ab polyprotein [Severe acute respiratory syndrome coronavirus 2]	HLA-B*35:01	0	0	0	0	0	0	0	0	0	0	0	0	0	0	0	0	0	0	0	0	0	0	0	0	0	0	0	0	0	0	0	0	0	0	0	0	0	0	0	0
RLFARTRSMW	P0DTC5	1	1	1	0	10		Membrane Glycoprotein [Severe acute respiratory syndrome coronavirus 2]	HLA class I	0	0	0	0	0	0	0	0	0	0	0	0	0	0	0	0	0	0	0	0	0	0	0	0	0	0	0	0	0	0	0	0	0	0	0	0	0	0	0	0
EEFEPSTQYEY	P0DTD1	1	0	1	0	11		Replicase polyprotein 1a	HLA-A*02:01,HLA-B*07:02	0	0	0	0	0	0	0	0	0	0	0	0	0	0	0	0	0	0	0	0	0	0	0	0	0	0	0	0	0	0	0	0	0	0	0	0	0	0	0	0
TLLALHRSYLTPGDSSSGWTAGAAAYYVGYLQPRTFLLKYNEN	P0DTC2	1	0	0	0	43		Spike Surface Glycoprotein [Severe acute respiratory syndrome coronavirus 2]	HLA class I	0	1	1	1	1	1	1	1	1	0	0	0	0	0	0	0	0	0	0	0	0	0	0	0	0	0	0	0	0	0	0	0	0	0	0	0	0	0	0	0
NKATYKPNTW	P0DTD1	1	0	1	0	10		ORF1ab polyprotein [Severe acute respiratory syndrome coronavirus 2]	HLA-B*57:01	0	0	0	0	0	0	0	0	0	0	0	0	0	0	0	0	0	0	0	0	0	0	0	0	0	0	0	0	0	0	0	0	0	0	0	0	0	0	0	0
VYYPDKVFRSSVLHSTQ	P0DTC2	1	1	0	0	17		Spike Surface Glycoprotein [Severe acute respiratory syndrome coronavirus 2]	HLA-DPA1*01:03/DPB1*04:01	0	1	1	1	1	1	1	1	1	0	0	0	0	0	0	0	0	0	0	0	0	0	0	0	0	0	0	0	0	0	0	0	0	0	0	0	0	0	0	0
AAGLEAPFLY	P0DTC3	1	1	1	0	10		ORF3a protein [Severe acute respiratory syndrome coronavirus 2]	HLA-A*01:01	0	0	0	0	0	0	0	0	0	0	0	0	0	0	0	0	0	0	0	0	0	0	0	0	0	0	0	0	0	0	0	0	0	0	0	0	0	0	0	0
EEHVQIHTI	P0DTC3	1	0	1	0	9		ORF3a protein [Severe acute respiratory syndrome coronavirus 2]	HLA class I	0	0	0	0	0	0	0	0	0	0	0	0	0	0	0	0	0	0	0	0	0	0	0	0	0	0	0	0	0	0	0	0	0	0	0	0	0	0	0	0
FYYVWKSY	P0DTD1	1	0	1	0	8		ORF1ab polyprotein [Severe acute respiratory syndrome coronavirus 2]	HLA-C*07:02	0	0	0	0	0	0	0	0	0	0	0	0	0	0	0	1	1	1	1	0	0	0	0	0	0	0	0	0	0	0	0	0	0	0	0	0	0	1	0	0
NPVLPFNDGVYFAST	P0DTC2	0	1	1	0	15		Spike Surface Glycoprotein [Severe acute respiratory syndrome coronavirus 2]	HLA class II	0	1	1	1	1	1	1	1	1	0	0	0	0	0	0	0	0	0	0	0	0	0	0	0	0	0	0	0	0	0	0	0	0	0	0	0	0	0	0	0
SPRRARSVASQSIIAYTM	P0DTC2	1	0	0	0	18		Spike Surface Glycoprotein [Severe acute respiratory syndrome coronavirus 2]	HLA class I	0	1	1	1	1	1	1	1	1	0	0	0	0	0	0	0	0	0	0	0	0	0	0	0	0	0	0	0	0	0	0	0	0	0	0	0	0	0	0	0
RIFTIGTVTLK	P0DTC3	1	1	1	0	11		ORF3a protein [Severe acute respiratory syndrome coronavirus 2]	HLA class I	0	0	0	0	0	0	0	0	0	0	0	0	0	0	0	0	0	0	0	0	0	0	0	0	0	0	0	0	0	0	0	0	0	0	0	0	0	0	0	0
LLDDFVEII	P0DTD1	1	0	1	0	9		Replicase polyprotein 1ab	HLA-A*02:01	0	0	0	0	0	0	0	0	0	0	0	0	0	0	0	1	0	0	0	0	0	0	0	0	0	0	0	0	0	0	0	0	0	1	0	1	1	1	1	0
SFNPETNILLNVPLH	P0DTC5	1	1	1	0	15		Membrane Glycoprotein [Severe acute respiratory syndrome coronavirus 2]	HLA class I,HLA class II,HLA-DRB1*01:02	0	0	0	0	0	0	0	0	0	0	0	0	0	0	0	0	0	0	0	0	0	0	0	0	0	0	0	0	0	0	0	0	0	0	0	0	0	0	0	0
CFTNVYADSF	P0DTC2	1	1	1	0	10		Spike Surface Glycoprotein [Severe acute respiratory syndrome coronavirus 2]	HLA-A*24:02	0	1	1	1	1	1	1	1	1	1	0	0	0	0	0	0	0	0	0	0	0	0	0	0	0	0	0	0	0	0	0	0	0	0	0	0	0	0	0	0
LNEVAKNLNESLIDL	P0DTC2	1	1	0	0	15		Spike Surface Glycoprotein [Severe acute respiratory syndrome coronavirus 2]	HLA class II	0	1	1	1	1	1	1	1	1	1	0	0	0	0	0	0	0	0	0	0	0	0	0	0	0	0	0	0	0	0	0	0	0	0	0	0	0	0	0	0
KMFDAYVNTF	P0DTD1	1	0	1	0	10		ORF1ab polyprotein [Severe acute respiratory syndrome coronavirus 2]	HLA-A*24:02	0	0	0	0	0	0	0	0	0	0	0	0	0	0	0	0	0	0	0	0	0	0	0	0	0	0	0	0	0	0	0	0	0	0	0	0	0	0	0	0
ELPDEFVVVTV		1	0	1	0	11		ORF9b protein [Severe acute respiratory syndrome coronavirus 2]	HLA-A*02:01,HLA-B*07:02	0	0	0	0	0	0	0	0	0	0	0	0	0	0	0	0	0	0	0	0	0	0	0	0	0	0	0	0	0	0	0	0	0	0	0	0	0	0	0	0
AGAALQIPFAMQMAYRFN	P0DTC2	1	0	0	0	18		Spike Surface Glycoprotein [Severe acute respiratory syndrome coronavirus 2]	HLA class I	0	1	1	1	1	1	1	1	1	1	0	0	0	0	0	0	0	0	0	0	0	0	0	0	0	0	0	0	0	0	0	0	0	0	0	0	0	0	0	0
AEVQIDRLI	P0DTC2	1	1	1	0	9		Spike Surface Glycoprotein [Severe acute respiratory syndrome coronavirus 2]	HLA-B*44:02,HLA-B*44:03	0	1	1	1	1	1	1	1	1	1	1	1	1	0	0	1	0	0	0	1	0	0	0	0	0	0	0	0	0	0	0	0	0	0	0	0	0	1	1	1
FTEQPIDLVPNQPY	P0DTD1	1	0	0	0	14		ORF1ab polyprotein [Severe acute respiratory syndrome coronavirus 2]	HLA class I	0	0	0	0	0	0	0	0	0	0	0	0	0	0	0	0	0	0	0	0	0	0	0	0	0	0	0	0	0	0	0	0	0	0	0	0	0	0	0	0
FLNRFTTTL	P0DTD1	1	0	1	0	9		ORF1ab polyprotein [Severe acute respiratory syndrome coronavirus 2]	HLA class I	0	0	0	0	0	0	0	0	0	0	0	0	0	0	0	0	0	0	0	0	0	0	0	0	0	0	0	0	0	0	0	0	0	0	0	0	0	0	0	0
NVNRFNVAITRAKVG	P0DTD1	0	1	0	0	15		ORF1ab polyprotein [Severe acute respiratory syndrome coronavirus 2]	HLA class II	0	0	0	0	0	0	0	0	0	0	0	0	0	0	0	1	0	0	0	0	0	0	0	0	0	0	0	0	0	0	0	0	0	0	0	0	0	1	0	0
KPRQKRTATKAYNVTQAFGRRGPEQTQ	P0DTC9	0	1	1	0	27		Nucleocapsid Phosphoprotein [Severe acute respiratory syndrome coronavirus 2]	HLA class II	0	0	0	0	0	0	0	0	0	0	0	0	0	0	0	0	0	0	0	0	0	0	0	0	0	0	0	0	0	0	0	0	0	0	0	0	0	0	0	0
LPLVSSQCVNLTTRTQL	P0DTC2	0	1	0	0	17		Spike Surface Glycoprotein [Severe acute respiratory syndrome coronavirus 2]	HLA-DRB4*01:01	0	1	1	1	1	1	1	1	1	0	0	0	0	0	0	0	0	0	0	0	0	0	0	0	0	0	0	0	0	0	0	0	0	0	0	0	0	0	0	0
QMAYRFNGIGVTQNV	P0DTC2	0	1	1	0	15		Spike Surface Glycoprotein [Severe acute respiratory syndrome coronavirus 2]	HLA class II,HLA-DQB1*03:01	0	1	1	1	1	1	1	1	1	1	0	0	0	0	0	0	0	0	0	0	0	0	0	0	0	0	0	0	0	0	0	0	0	0	0	0	0	0	0	0
ASRELKVTFFPDLNG	P0DTD1	0	1	1	0	15		ORF1ab polyprotein [Severe acute respiratory syndrome coronavirus 2]	HLA class II,HLA-DQB1*05:03	0	0	0	0	0	0	0	0	0	0	0	0	0	0	0	0	0	0	0	0	0	0	0	0	0	0	0	0	0	0	0	0	0	0	0	0	0	0	0	0
DYKHWPQIAQF	P0DTC9	1	1	1	0	11		Nucleocapsid Phosphoprotein [Severe acute respiratory syndrome coronavirus 2]	HLA-A*24:02,HLA-A24	0	0	0	0	0	0	0	0	0	0	0	0	0	0	0	0	0	0	0	0	0	0	0	0	0	0	0	0	0	0	0	0	0	0	0	0	0	0	0	0
SSANNCTFEY	P0DTC2	1	1	1	0	10		Spike Surface Glycoprotein [Severe acute respiratory syndrome coronavirus 2]	HLA-A*01:01	0	1	1	1	1	1	1	1	1	0	0	0	0	0	0	0	0	0	0	0	0	0	0	0	0	0	0	0	0	0	0	0	0	0	0	0	0	0	0	0
SRMLSYYKLGASQRV	P0DTC5	0	0	0	0	15		Membrane Glycoprotein [Severe acute respiratory syndrome coronavirus 2]		0	0	0	0	0	0	0	0	0	0	0	0	0	0	0	0	0	0	0	0	0	0	0	0	0	0	0	0	0	0	0	0	0	0	0	0	0	0	0	0
LYSPIFLIVAAIVFI	P0DTC7	0	1	0	0	15		ORF7a protein [Severe acute respiratory syndrome coronavirus 2]	HLA class II	0	0	0	0	0	0	0	0	0	0	0	0	0	0	0	0	0	0	0	0	0	0	0	0	0	0	0	0	0	0	0	0	0	0	0	0	0	0	0	0
MSALNHTKKW	P0DTD1	1	1	1	0	10		ORF1ab polyprotein [Severe acute respiratory syndrome coronavirus 2]	HLA-B*57:01	0	0	0	0	0	0	0	0	0	0	0	0	0	0	0	0	0	0	0	0	0	0	0	0	0	0	0	0	0	0	0	0	0	0	0	0	0	0	0	0
LAILTALRLCAYCCN	P0DTC4	0	1	0	0	15		Envelope Protein [Severe acute respiratory syndrome coronavirus 2]	HLA class II	0	0	0	0	0	0	0	0	0	0	0	0	0	0	0	0	0	0	0	0	0	0	0	0	0	0	0	0	0	0	0	0	0	0	0	0	0	0	0	0
SIIAYTMSL	P0DTC2	1	1	1	0	9		Spike Surface Glycoprotein [Severe acute respiratory syndrome coronavirus 2]	HLA-A*02:01,HLA-B*08:01	0	1	1	1	1	1	1	1	1	1	0	0	0	0	0	0	0	0	0	0	0	0	0	0	0	0	0	0	0	0	0	0	0	0	0	0	0	0	0	0
FLLVTLAIL	P0DTC4	1	1	1	0	9		Envelope Protein [Severe acute respiratory syndrome coronavirus 2]	HLA-A*02:01,HLA-A2,HLA-A*02:07	0	0	0	0	0	0	0	0	0	0	0	0	0	0	0	0	1	0	0	0	0	0	0	0	0	0	0	0	0	0	0	0	0	0	0	0	0	0	0	0
RRGPEQTQGNF	P0DTC9	1	1	1	0	11		Nucleocapsid Phosphoprotein [Severe acute respiratory syndrome coronavirus 2]	HLA-C*07:01	0	0	0	0	0	0	0	0	0	0	0	0	0	0	0	0	0	0	0	0	0	0	0	0	0	0	0	0	0	0	0	0	0	0	0	0	0	0	0	0
AFFGMSRIGMEVTPS	P0DTC9	0	1	1	0	15		Nucleocapsid Phosphoprotein [Severe acute respiratory syndrome coronavirus 2]	HLA class II	0	0	0	0	0	0	0	0	0	0	0	0	0	0	0	0	0	0	0	0	0	0	0	0	0	0	0	0	0	0	0	0	0	0	0	0	0	0	0	0
VTNNTFTLK	P0DTD1	1	0	1	1	9	1	ORF1ab polyprotein [Severe acute respiratory syndrome coronavirus 2]	HLA-A*03:01,HLA-A*11:01	0	0	0	0	0	0	0	0	0	0	0	0	0	0	0	0	1	1	1	0	0	0	0	0	0	0	0	0	0	0	0	0	0	0	0	0	0	0	0	0
IPVAYRKVLL	P0DTD1	1	0	1	0	10		ORF1ab polyprotein [Severe acute respiratory syndrome coronavirus 2]	HLA-B*07:02	0	0	0	0	0	0	0	0	0	0	0	0	0	0	0	0	0	0	0	0	0	0	0	0	0	0	0	0	0	0	0	0	0	0	0	0	0	0	0	0
GVYFASTEK	P0DTC2	1	1	1	0	9		Spike Surface Glycoprotein [Severe acute respiratory syndrome coronavirus 2]	HLA-A*68:01,HLA-A*03:01,HLA-A*11:01	0	1	1	1	1	1	1	1	1	1	0	0	0	0	0	1	0	0	0	0	0	0	0	0	0	0	0	0	0	0	0	0	0	0	0	0	0	1	0	0
SAKSASVYY	P0DTD1	1	0	1	0	9		ORF1ab polyprotein [Severe acute respiratory syndrome coronavirus 2]	HLA-B*57:01	0	0	0	0	0	0	0	0	0	0	0	0	0	0	0	0	0	0	0	0	0	0	0	0	0	0	0	0	0	0	0	0	0	0	0	0	0	0	0	0
ETKCTLKSF	P0DTC2	1	0	1	0	9		Spike Surface Glycoprotein [Severe acute respiratory syndrome coronavirus 2]	HLA-A*26:01	0	1	1	1	1	1	1	1	1	0	0	0	0	0	0	0	0	0	0	0	0	0	0	0	0	0	0	0	0	0	0	0	0	0	0	0	0	0	0	0
GKQGNFKNLREFVFK	P0DTC2	0	1	1	0	15		Spike Surface Glycoprotein [Severe acute respiratory syndrome coronavirus 2]	HLA class II	0	1	1	1	1	1	1	1	1	1	0	0	0	0	0	0	0	0	0	0	0	0	0	0	0	0	0	0	0	0	0	0	0	0	0	0	0	0	0	0
IVDTVSALV	P0DTD1	1	0	0	1	9		ORF1ab polyprotein [Severe acute respiratory syndrome coronavirus 2]	HLA class I	0	0	0	0	0	0	0	0	0	0	0	0	0	0	0	1	0	0	0	0	0	0	0	0	0	0	0	0	0	0	0	0	0	0	0	0	0	1	0	1
FLGVYYHKNNKSWMESE	P0DTC2	1	0	0	0	17		Spike Surface Glycoprotein [Severe acute respiratory syndrome coronavirus 2]		0	1	1	1	1	1	1	1	1	0	0	0	0	0	0	0	0	0	0	0	0	0	0	0	0	0	0	0	0	0	0	0	0	0	0	0	0	0	0	0
YDYLVSTQEF	P0DTD1	1	0	0	0	10		ORF1ab polyprotein [Severe acute respiratory syndrome coronavirus 2]	HLA-C*07:02	0	0	0	0	0	0	0	0	0	0	0	0	0	0	0	0	0	0	0	0	0	0	0	0	0	0	0	0	0	0	0	0	0	0	0	0	0	0	0	0
KVGGNYNYLY	P0DTC2	1	1	1	0	10		Spike Surface Glycoprotein [Severe acute respiratory syndrome coronavirus 2]	HLA-A*29:02	0	1	1	1	1	1	1	1	1	0	0	0	0	0	0	0	0	0	0	0	0	0	0	0	0	0	0	0	0	0	0	0	0	0	0	0	0	0	0	0
CPFGEVFNATRFASV	P0DTC2	0	1	1	0	15		Spike Surface Glycoprotein [Severe acute respiratory syndrome coronavirus 2]	HLA class II,HLA-DRB1*07:01,HLA-DRB1*13:01,HLA-DQB1*06:03,HLA-DR4	0	1	1	1	1	1	1	1	1	1	0	0	0	0	0	0	0	0	0	0	0	0	0	0	0	0	0	0	0	0	0	0	0	0	0	0	0	0	0	0
SEETGTLIVNSVLLF	P0DTC4	0	1	0	0	15		Envelope Protein [Severe acute respiratory syndrome coronavirus 2]	HLA class II	0	0	0	0	0	0	0	0	0	0	0	0	0	0	0	0	0	0	0	0	0	0	0	0	0	0	0	0	0	0	0	0	0	0	0	0	0	0	0	0
TSRTLSYYKLGASQRVA	P0DTC5	0	1	1	0	17		Membrane Glycoprotein [Severe acute respiratory syndrome coronavirus 2]	HLA class II	0	0	0	0	0	0	0	0	0	0	0	0	0	0	0	0	0	0	0	0	0	0	0	0	0	0	0	0	0	0	0	0	0	0	0	0	0	0	0	0
VLWAHGFEL	P0DTD1	1	0	1	0	9		ORF1ab polyprotein [Severe acute respiratory syndrome coronavirus 2]	HLA class I	0	0	0	0	0	0	0	0	0	0	0	0	0	0	0	1	0	0	0	0	0	0	0	0	0	0	0	0	0	0	0	0	0	0	0	0	0	1	0	0
LRIAGHHLGRCDIKD	P0DTC5	0	1	1	0	15		Membrane Glycoprotein [Severe acute respiratory syndrome coronavirus 2]	HLA class II	0	0	0	0	0	0	0	0	0	0	0	0	0	0	0	0	0	0	0	0	0	0	0	0	0	0	0	0	0	0	0	0	0	0	0	0	0	0	0	0
EVARDLSLQF	P0DTD1	1	0	1	0	10		ORF1ab polyprotein [Severe acute respiratory syndrome coronavirus 2]	HLA-A*26:01	0	0	0	0	0	0	0	0	0	0	0	0	0	0	0	0	0	0	0	0	0	0	0	0	0	0	0	0	0	0	0	0	0	0	0	0	0	0	0	0
NTSNQVAVLYQDVNCTEV	P0DTC2	1	0	0	0	18		Spike Surface Glycoprotein [Severe acute respiratory syndrome coronavirus 2]	HLA class I	0	1	1	1	1	1	1	1	1	1	0	0	0	0	0	0	0	0	0	0	0	0	0	0	0	0	0	0	0	0	0	0	0	0	0	0	0	0	0	0
YKTFPPTEPK	P0DTC9	1	1	1	0	10		Nucleocapsid Phosphoprotein [Severe acute respiratory syndrome coronavirus 2]	HLA-A*68:01,HLA-A*11:01,HLA class II	0	0	0	0	0	0	0	0	0	0	0	0	0	0	0	0	0	0	0	0	0	0	0	0	0	0	0	0	0	0	0	0	0	0	0	0	0	0	0	0
KHFYWFFSNYLKRRV	P0DTD1	0	1	1	0	15		ORF1ab polyprotein [Severe acute respiratory syndrome coronavirus 2]	HLA class II,HLA-DRB1*15:01	0	0	0	0	0	0	0	0	0	0	0	0	0	0	0	0	0	0	0	0	0	0	0	0	0	0	0	0	0	0	0	0	0	0	0	0	0	0	0	0
VLHSYFTSDYYQLY	P0DTC3	1	0	1	0	14		ORF3a protein [Severe acute respiratory syndrome coronavirus 2]	HLA class I	0	0	0	0	0	0	0	0	0	0	0	0	0	0	0	0	0	0	0	0	0	0	0	0	0	0	0	0	0	0	0	0	0	0	0	0	0	0	0	0
LPQGFSAL	P0DTC2	1	1	1	0	8		Spike Surface Glycoprotein [Severe acute respiratory syndrome coronavirus 2]	HLA class I,HLA-B*08:01,HLA-B*07:02	0	1	1	1	1	1	1	1	1	0	0	0	0	0	0	0	1	1	1	0	0	0	0	0	0	0	0	0	0	0	0	0	0	0	1	0	1	0	1	1
ALRANSAVK	P0DTD1	1	1	1	0	9		ORF1ab polyprotein [Severe acute respiratory syndrome coronavirus 2]	HLA class I	0	0	0	0	0	0	0	0	0	0	0	0	0	0	0	0	1	1	0	0	0	0	0	0	0	0	0	0	0	0	0	0	0	0	0	0	0	0	0	1
LEPLVDLPI	P0DTC2	1	1	1	0	9		Spike Surface Glycoprotein [Severe acute respiratory syndrome coronavirus 2]	HLA class I	0	1	1	1	1	1	1	1	1	0	0	0	0	0	0	0	0	0	0	0	0	0	0	0	0	0	0	0	0	0	0	0	0	0	0	0	0	0	0	1
VPGLPGTIL	P0DTD1	1	1	1	0	9		ORF1ab polyprotein [Severe acute respiratory syndrome coronavirus 2]	HLA-B*07:02	0	0	0	0	0	0	0	0	0	0	0	0	0	0	0	0	0	0	0	0	0	0	0	0	0	0	0	0	0	0	0	0	0	0	0	0	0	0	0	1
SPIFLIVAAIVFITL	P0DTC7	0	1	1	0	15		ORF7a protein [Severe acute respiratory syndrome coronavirus 2]	HLA-DRB1	0	0	0	0	0	0	0	0	0	0	0	0	0	0	0	0	0	0	0	0	0	0	0	0	0	0	0	0	0	0	0	0	0	0	0	0	0	0	0	0
SKLWAQCVQLHNDIL	P0DTD1	0	1	1	0	15		ORF1ab polyprotein [Severe acute respiratory syndrome coronavirus 2]	HLA class II	0	0	0	0	0	0	0	0	0	0	0	0	0	0	0	0	0	0	0	0	0	0	0	0	0	0	0	0	0	0	0	0	0	0	0	0	0	0	0	0
YSRYRIGNYK	P0DTC5	1	1	1	0	10		Membrane Glycoprotein [Severe acute respiratory syndrome coronavirus 2]	HLA-A*30:01,HLA-A*11:01,HLA class II	0	0	0	0	0	0	0	0	0	0	0	0	0	0	0	0	0	0	0	0	0	0	0	0	0	0	0	0	0	0	0	0	0	0	0	0	0	0	0	0
SPIFLIVAA	P0DTC7	1	1	1	0	9		ORF7a protein [Severe acute respiratory syndrome coronavirus 2]	HLA-B*07:02	0	0	0	0	0	0	0	0	0	0	0	0	0	0	0	0	1	0	0	0	0	0	0	0	0	0	0	0	0	0	0	0	0	0	0	0	0	0	0	0
SYFVVKRHTF	P0DTD1	1	0	0	0	10		Replicase polyprotein 1ab	HLA-A*24:02	0	0	0	0	0	0	0	0	0	0	0	0	0	0	0	0	0	0	0	0	0	0	0	0	0	0	0	0	0	0	0	0	0	0	0	0	0	0	0	0
SQASSRSSSR	P0DTC9	1	1	1	0	10		Nucleocapsid Phosphoprotein [Severe acute respiratory syndrome coronavirus 2]	HLA class I	0	0	0	0	0	0	0	0	0	0	0	0	0	0	0	1	0	0	0	0	0	0	0	0	0	0	0	0	0	0	0	0	0	0	0	1	1	1	0	0
FWRNTNPIQL	P0DTD1	1	0	0	0	10		ORF1ab polyprotein [Severe acute respiratory syndrome coronavirus 2]	HLA-C*07:01	0	0	0	0	0	0	0	0	0	0	0	0	0	0	0	0	0	0	0	0	0	0	0	0	0	0	0	0	0	0	0	0	0	0	0	0	0	0	0	0
AWPLIVTAL	P0DTD1	1	0	0	0	9		ORF1ab polyprotein [Severe acute respiratory syndrome coronavirus 2]	HLA-A*24:02	0	0	0	0	0	0	0	0	0	0	0	0	0	0	0	0	0	0	0	0	0	0	0	0	0	0	0	0	0	0	0	0	0	0	0	0	0	0	0	0
GLITLSYHL	P0DTC7	1	0	1	0	9		ORF7a protein [Severe acute respiratory syndrome coronavirus 2]	HLA-A*02:01,HLA-B*07:02	0	0	0	0	0	0	0	0	0	0	0	0	0	0	0	0	0	0	0	0	0	0	0	0	0	0	0	0	0	0	0	0	0	0	0	0	0	0	0	0
SKRSFIEDLLFNKVTLAD	P0DTC2	1	1	1	0	18		Spike Surface Glycoprotein [Severe acute respiratory syndrome coronavirus 2]	HLA class I	0	1	1	1	1	1	1	1	1	1	1	0	0	0	0	0	0	0	0	0	0	0	0	0	0	0	0	0	0	0	0	0	0	0	0	0	0	0	0	0
IVRFPNITNLCPFGE	P0DTC2	0	1	1	0	15		Spike Surface Glycoprotein [Severe acute respiratory syndrome coronavirus 2]	HLA class II,HLA-DRB1*15:01,HLA-DR4	0	1	1	1	1	1	1	1	1	1	0	0	0	0	0	0	0	0	0	0	0	0	0	0	0	0	0	0	0	0	0	0	0	0	0	0	0	0	0	0
QRNAPRITFGGPSDSTGSN	P0DTC9	0	1	1	0	19		Nucleocapsid Phosphoprotein [Severe acute respiratory syndrome coronavirus 2]	HLA class II	0	0	0	0	0	0	0	0	0	0	0	0	0	0	0	0	0	0	0	0	0	0	0	0	0	0	0	0	0	0	0	0	0	0	0	0	0	0	0	0
GFMWLSYFI	P0DTC5	1	0	1	0	9		Membrane Glycoprotein [Severe acute respiratory syndrome coronavirus 2]	HLA-A*02:01	0	0	0	0	0	0	0	0	0	0	0	0	0	0	0	0	1	0	0	0	0	0	0	0	0	0	0	0	0	0	0	0	0	0	0	0	0	0	0	0
TRFASVYAWNRKRISNCVA	P0DTC2	0	1	1	0	19		Spike Surface Glycoprotein [Severe acute respiratory syndrome coronavirus 2]	HLA class II	0	1	1	1	1	1	1	1	1	1	0	0	0	0	0	0	0	0	0	0	0	0	0	0	0	0	0	0	0	0	0	0	0	0	0	0	0	0	0	0
QGYKSVNITF	P0DTD1	1	0	0	0	10		ORF1ab polyprotein [Severe acute respiratory syndrome coronavirus 2]	HLA-A*24:02	0	0	0	0	0	0	0	0	0	0	0	0	0	0	0	0	0	0	0	0	0	0	0	0	0	0	0	0	0	0	0	0	0	0	0	0	0	0	0	0
ATRFASVYA	P0DTC2	1	1	1	0	9		Spike Surface Glycoprotein [Severe acute respiratory syndrome coronavirus 2]	HLA-A*30:01	0	1	1	1	1	1	1	1	1	1	0	0	0	0	0	0	1	0	0	0	0	0	0	0	0	0	0	0	0	0	0	0	0	0	0	0	0	0	0	0
GVFVSNGTHW	P0DTC2	1	1	1	0	10		Spike Surface Glycoprotein [Severe acute respiratory syndrome coronavirus 2]	HLA-B*57:01	0	1	1	1	1	1	1	1	1	1	0	0	0	0	0	0	0	0	0	0	0	0	0	0	0	0	0	0	0	0	0	0	0	0	0	0	0	0	0	0
AMACLVGLM	P0DTC5	1	1	1	0	9		Membrane glycoprotein [Severe acute respiratory syndrome coronavirus 2]	HLA-A*02:03,HLA class II	0	0	0	0	0	0	0	0	0	0	0	0	0	0	0	0	1	0	0	0	0	0	0	0	0	0	0	0	0	0	0	0	0	0	0	0	0	0	0	0
HFISNSWLMW	P0DTD1	1	0	0	0	10		ORF1ab polyprotein [Severe acute respiratory syndrome coronavirus 2]	HLA-A*24:02	0	0	0	0	0	0	0	0	0	0	0	0	0	0	0	0	0	0	0	0	0	0	0	0	0	0	0	0	0	0	0	0	0	0	0	0	0	0	0	0
TSSGDATTAY	P0DTD1	1	0	1	0	10		ORF1ab polyprotein [Severe acute respiratory syndrome coronavirus 2]	HLA-A*01:01	0	0	0	0	0	0	0	0	0	0	0	0	0	0	0	1	0	0	0	0	0	0	0	0	0	0	0	0	0	0	0	0	0	0	0	0	0	1	0	0
YYKLGASQRVA	P0DTC5	1	1	1	0	11		Membrane glycoprotein [Severe acute respiratory syndrome coronavirus 2]	HLA-DRB1*01:01	0	0	0	0	0	0	0	0	0	0	0	0	0	0	0	0	0	0	0	0	0	0	0	0	0	0	0	0	0	0	0	0	0	0	0	0	0	0	0	0
SELVIGAVIL	P0DTC5	1	1	1	0	10		Membrane Glycoprotein [Severe acute respiratory syndrome coronavirus 2]	HLA class I,HLA-B*40:01	0	0	0	0	0	0	0	0	0	0	0	0	0	0	0	0	0	0	0	0	0	0	0	0	0	0	0	0	0	0	0	0	0	0	0	0	0	0	0	0
AALALLLLDRLNQLE	P0DTC9	0	1	1	0	15		Nucleocapsid Phosphoprotein [Severe acute respiratory syndrome coronavirus 2]	HLA class II	0	0	0	0	0	0	0	0	0	0	0	0	0	0	0	0	0	0	0	0	0	0	0	0	0	0	0	0	0	0	0	0	0	0	0	0	0	0	0	0
REEAIRHVRAWIGFD	P0DTD1	0	1	0	0	15		ORF1ab polyprotein [Severe acute respiratory syndrome coronavirus 2]	HLA class II	0	0	0	0	0	0	0	0	0	0	0	0	0	0	0	0	0	0	0	0	0	0	0	0	0	0	0	0	0	0	0	0	0	0	0	0	0	0	0	0
LLTDEMIAQY	P0DTC2	1	1	1	0	10		Spike Surface Glycoprotein [Severe acute respiratory syndrome coronavirus 2]	HLA-A*01:01	0	1	1	1	1	1	1	1	1	1	0	0	0	0	0	0	0	0	0	0	0	0	0	0	0	0	0	0	0	0	0	0	0	0	0	0	0	0	0	0
CRSKNPLLY	P0DTC3	1	0	1	0	9		ORF3a protein [Severe acute respiratory syndrome coronavirus 2]	HLA-C*06:02	0	0	0	0	0	0	0	0	0	0	0	0	0	0	0	0	0	0	0	0	0	0	0	0	0	0	0	0	0	0	0	0	0	0	0	0	0	0	0	0
ASGNLLLDK	P0DTD1	1	1	0	0	9		Replicase polyprotein 1ab	HLA-A*11:01,HLA class II	0	0	0	0	0	0	0	0	0	0	0	0	0	0	0	0	0	0	0	0	0	0	0	0	0	0	0	0	0	0	0	0	0	0	0	0	0	0	0	1
SSRVPDLLV	P0DTC4	1	1	1	0	9		Envelope Protein [Severe acute respiratory syndrome coronavirus 2]	HLA-A*30:01	0	0	0	0	0	0	0	0	0	0	0	0	0	0	0	0	0	0	0	0	0	0	0	0	0	0	0	0	0	0	0	0	0	0	0	0	0	0	0	1
YMPYFFTLL	P0DTD1	1	0	1	0	9		Replicase polyprotein 1a	HLA-A*02:07	0	0	0	0	0	0	0	0	0	0	0	0	0	0	0	0	0	0	0	0	0	0	0	0	0	0	0	0	0	0	0	0	0	0	0	0	0	0	0	0
NMFITREEAIRHVRA	P0DTD1	0	1	0	0	15		ORF1ab polyprotein [Severe acute respiratory syndrome coronavirus 2]	HLA class II	0	0	0	0	0	0	0	0	0	0	0	0	0	0	0	0	0	0	0	0	0	0	0	0	0	0	0	0	0	0	0	0	0	0	0	0	0	0	0	0
NGTITVEELK	P0DTC5	1	1	1	0	10		Membrane Glycoprotein [Severe acute respiratory syndrome coronavirus 2]	HLA-A*68:01	0	0	0	0	0	0	0	0	0	0	0	0	0	0	0	0	0	0	0	0	0	0	0	0	0	0	0	0	0	0	0	0	0	0	0	0	0	0	0	0
FGGFNFSQILPDPSKPSKRS	P0DTC2	1	0	0	0	20		Spike Surface Glycoprotein [Severe acute respiratory syndrome coronavirus 2]		0	1	1	1	1	1	1	1	1	1	0	0	0	0	0	0	0	0	0	0	0	0	0	0	0	0	0	0	0	0	0	0	0	0	0	0	0	0	0	0
ARLYYDSMSY	P0DTD1	1	0	1	0	10		ORF1ab polyprotein [Severe acute respiratory syndrome coronavirus 2]	HLA-C*07:02	0	0	0	0	0	0	0	0	0	0	0	0	0	0	0	0	0	0	0	0	0	0	0	0	0	0	0	0	0	0	0	0	0	0	0	0	0	0	0	0
GPQNQRNAPRITF	P0DTC9	1	0	1	0	13		Nucleocapsid Phosphoprotein [Severe acute respiratory syndrome coronavirus 2]	HLA-B*07:02	0	0	0	0	0	0	0	0	0	0	0	0	0	0	0	0	0	0	0	0	0	0	0	0	0	0	0	0	0	0	0	0	0	0	0	0	0	0	0	0
RLFARTRSM	P0DTC5	1	1	1	0	9		Membrane Glycoprotein [Severe acute respiratory syndrome coronavirus 2]	HLA-A*30:01	0	0	0	0	0	0	0	0	0	0	0	0	0	0	0	0	0	0	0	0	0	0	0	0	0	0	0	0	0	0	0	0	0	0	0	0	0	0	0	0
FPLKLRGTAV	P0DTD1	1	0	0	0	10		ORF1ab polyprotein [Severe acute respiratory syndrome coronavirus 2]	HLA-B*08:01	0	0	0	0	0	0	0	0	0	0	0	0	0	0	0	1	0	0	0	0	0	0	0	0	0	0	0	0	0	0	0	0	0	0	0	0	0	1	0	0
TLVKQLSSNFGAISS	P0DTC2	0	1	0	0	15		Spike Surface Glycoprotein [Severe acute respiratory syndrome coronavirus 2]	HLA class II	0	1	1	1	1	1	1	1	1	1	0	0	0	0	0	0	0	0	0	0	0	0	0	0	0	0	0	0	0	0	0	0	0	0	0	0	0	0	0	0
FVSGNCDVVIGIVNN	P0DTC2	0	1	1	0	15		Spike Surface Glycoprotein [Severe acute respiratory syndrome coronavirus 2]	HLA class II	0	1	1	1	1	1	1	1	1	1	0	0	0	0	0	0	0	0	0	0	0	0	0	0	0	0	0	0	0	0	0	0	0	0	0	0	0	0	0	0
NATRFASVY	P0DTC2	1	1	1	0	9		Spike Surface Glycoprotein [Severe acute respiratory syndrome coronavirus 2]	HLA-B*35:01	0	1	1	1	1	1	1	1	1	1	0	0	0	0	0	0	0	0	0	0	0	0	0	0	0	0	0	0	0	0	0	0	0	0	0	0	0	0	0	0
KPPISFPL	P0DTD1	1	0	0	0	8		ORF1ab polyprotein [Severe acute respiratory syndrome coronavirus 2]	HLA-B*07:02	0	0	0	0	0	0	0	0	0	0	0	0	0	0	0	1	0	0	0	0	0	0	0	0	0	0	0	0	0	0	0	0	0	0	0	0	0	1	0	0
ALNTPKDHI	P0DTC9	1	1	1	0	9		Nucleocapsid Phosphoprotein [Severe acute respiratory syndrome coronavirus 2]	HLA-A*02:01	0	0	0	0	0	0	0	0	0	0	0	0	0	0	0	0	0	0	0	0	0	0	0	0	0	0	0	0	0	0	0	0	0	0	0	0	0	0	0	0
IAATRGATVVIGTSK	P0DTD1	0	1	1	0	15		ORF1ab polyprotein [Severe acute respiratory syndrome coronavirus 2]	HLA class II,HLA-DRB1*07:01,HLA-DQB1*03:03	0	0	0	0	0	0	0	0	0	0	0	0	0	0	0	1	0	0	0	0	0	0	0	0	0	0	0	0	0	0	0	0	0	0	0	0	0	1	0	0
WDLTAFGLVAEWFLA	P0DTD1	0	1	1	0	15		ORF1ab polyprotein [Severe acute respiratory syndrome coronavirus 2]	HLA class II,HLA-DQB1*05:03	0	0	0	0	0	0	0	0	0	0	0	0	0	0	0	0	0	0	0	0	0	0	0	0	0	0	0	0	0	0	0	0	0	0	0	0	0	0	0	0
LYIIKLIFLWLLWPV	P0DTC5	0	1	1	0	15		Membrane Glycoprotein [Severe acute respiratory syndrome coronavirus 2]	HLA class II,HLA-DRB1*12:01,HLA-DQB1*02:01	0	0	0	0	0	0	0	0	0	0	0	0	0	0	0	0	0	0	0	0	0	0	0	0	0	0	0	0	0	0	0	0	0	0	0	0	0	0	0	0
RQGTDYKHWPQIAQFAPSA	P0DTC9	0	1	1	0	19		Nucleocapsid Phosphoprotein [Severe acute respiratory syndrome coronavirus 2]	HLA class II	0	0	0	0	0	0	0	0	0	0	0	0	0	0	0	0	0	0	0	0	0	0	0	0	0	0	0	0	0	0	0	0	0	0	0	0	0	0	0	0
APHGVVFLHVTYV	P0DTC2	1	1	1	0	13		Spike Surface Glycoprotein [Severe acute respiratory syndrome coronavirus 2]	HLA class I	0	1	1	1	1	1	1	1	1	1	0	0	0	0	0	0	0	0	0	0	0	0	0	0	0	0	0	0	0	0	0	0	0	0	0	0	0	0	0	0
LLALHRSYLTPGDSS	P0DTC2	1	1	0	0	15		Spike Surface Glycoprotein [Severe acute respiratory syndrome coronavirus 2]	HLA class II	0	1	1	1	1	0	1	1	1	0	0	0	0	0	0	0	0	0	0	0	0	0	0	0	0	0	0	0	0	0	0	0	0	0	0	0	0	0	0	0
ASMPTTIAK	P0DTD1	1	1	1	0	9		ORF1ab polyprotein [Severe acute respiratory syndrome coronavirus 2]	HLA-A*11:01,HLA-A*30:01	0	0	0	0	0	0	0	0	0	0	0	0	0	0	0	0	0	0	0	0	0	0	0	0	0	0	0	0	0	0	0	0	0	0	0	0	0	0	0	1
LEASFNYLKSPNFSK	P0DTD1	0	1	0	0	15		ORF1ab polyprotein [Severe acute respiratory syndrome coronavirus 2]	HLA class II,HLA-DRB1*01:01,HLA-DRB1*04:01,HLA-DRB1*15:01	0	0	0	0	0	0	0	0	0	0	0	0	0	0	0	0	0	0	0	0	0	0	0	0	0	0	0	0	0	0	0	0	0	0	0	0	0	0	0	0
YYVGYLQPR	P0DTC2	1	0	1	0	9		Spike Surface Glycoprotein [Severe acute respiratory syndrome coronavirus 2]	HLA-A*33:03	0	1	1	1	1	1	1	1	1	0	0	0	0	0	0	0	0	0	0	0	0	0	0	0	0	0	0	0	0	0	0	0	0	0	0	0	0	0	0	0
YLPYPDPSRIL	P0DTD1	1	0	1	0	11		ORF1ab polyprotein [Severe acute respiratory syndrome coronavirus 2]	HLA-A*24:02	0	0	0	0	0	0	0	0	0	0	0	0	0	0	0	1	0	0	0	0	0	0	0	0	0	0	0	0	0	0	0	0	0	0	1	0	1	1	0	0
YTELEPPCRF	P0DTD1	1	0	0	0	10		ORF1ab polyprotein [Severe acute respiratory syndrome coronavirus 2]	HLA-A*01:01	0	0	0	0	0	0	0	0	0	0	0	0	0	0	0	1	0	0	0	0	0	0	0	0	0	0	0	0	0	0	0	0	0	0	0	0	0	1	0	0
NRDVDTDFVNEFYAY	P0DTD1	1	0	1	0	15		ORF1ab polyprotein [Severe acute respiratory syndrome coronavirus 2]	HLA class I	0	0	0	0	0	0	0	0	0	0	0	0	0	0	0	0	0	0	0	0	0	0	0	0	0	0	0	0	0	0	0	0	0	0	0	0	0	0	0	0
APHGVVFLHV	P0DTC2	1	1	1	0	10		Spike Surface Glycoprotein [Severe acute respiratory syndrome coronavirus 2]	HLA-B*07:02	0	1	1	1	1	1	1	1	1	1	0	0	0	0	0	0	0	0	0	0	0	0	0	0	0	0	0	0	0	0	0	0	0	0	0	0	0	0	0	0
CATVHTANKW	P0DTD1	1	0	1	0	10		ORF1ab polyprotein [Severe acute respiratory syndrome coronavirus 2]	HLA-B*57:01	0	0	0	0	0	0	0	0	0	0	0	0	0	0	0	0	0	0	0	0	0	0	0	0	0	0	0	0	0	0	0	0	0	0	0	0	0	0	0	0
IQPGQTFSV	P0DTD1	1	0	0	0	9		ORF1ab polyprotein [Severe acute respiratory syndrome coronavirus 2]	HLA class I	0	0	0	0	0	0	0	0	0	0	0	0	0	0	0	0	0	0	0	0	0	0	0	0	0	0	0	0	0	0	0	0	0	0	0	0	0	0	0	0
SVLNDILSRL	P0DTC2	1	1	1	0	10		Spike Surface Glycoprotein [Severe acute respiratory syndrome coronavirus 2]	HLA class I	0	1	1	1	1	1	1	1	1	1	0	0	0	0	0	0	0	0	0	0	0	0	0	0	0	0	0	0	0	0	0	0	0	0	0	0	0	0	0	0
SFLPGVYSV	P0DTD1	1	1	1	0	9		ORF1ab polyprotein [Severe acute respiratory syndrome coronavirus 2]	HLA-A*24:02	0	0	0	0	0	0	0	0	0	0	0	0	0	0	0	0	0	0	0	0	0	0	0	0	0	0	0	0	0	0	0	0	0	0	0	0	0	0	1	1
FVNEFYAYL	P0DTD1	1	1	1	0	9		ORF1ab polyprotein [Severe acute respiratory syndrome coronavirus 2]	HLA-A*02:01,HLA class II	0	0	0	0	0	0	0	0	0	0	0	0	0	0	0	0	0	0	0	0	0	0	0	0	0	0	0	0	0	0	0	0	0	0	0	0	0	0	0	1
GKIADYNYKLPDDFT	P0DTC2	0	1	1	0	15		Spike Surface Glycoprotein [Severe acute respiratory syndrome coronavirus 2]	HLA class II	0	1	1	1	1	1	1	1	1	1	0	0	0	0	0	0	0	0	0	0	0	0	0	0	0	0	0	0	0	0	0	0	0	0	0	0	0	0	0	0
KTIQPRVEK	P0DTD1	1	1	1	1	9		ORF1ab polyprotein [Severe acute respiratory syndrome coronavirus 2]	HLA-A*03:01,HLA-A*11:01	0	0	0	0	0	0	0	0	0	0	0	0	0	0	0	0	0	0	0	0	0	0	0	0	0	0	0	0	0	0	0	0	0	0	0	0	0	0	0	0
CNDPFLGVY	P0DTC2	1	1	1	0	9		Spike Surface Glycoprotein [Severe acute respiratory syndrome coronavirus 2]	HLA-A*01:01	0	1	1	1	1	1	1	1	1	0	0	0	0	0	0	0	0	0	0	0	0	0	0	0	0	0	0	0	0	0	0	0	0	0	0	0	0	0	0	0
FKIYSKHTPI	P0DTC2	1	1	1	0	10		Spike Surface Glycoprotein [Severe acute respiratory syndrome coronavirus 2]	HLA-A*02:03	0	1	1	1	1	1	1	1	1	0	0	0	0	0	0	0	0	0	0	0	0	0	0	0	0	0	0	0	0	0	0	0	0	0	0	0	0	0	0	0
TDNYITTY	P0DTD1	1	0	1	1	8	1	ORF1ab polyprotein [Severe acute respiratory syndrome coronavirus 2]	HLA-A*01:01	0	0	0	0	0	0	0	0	0	0	0	0	0	0	0	0	1	1	1	0	0	0	0	0	0	0	0	0	0	0	0	0	0	0	0	0	0	0	0	0
ILLIIMRTFKVSIWNLDYII	P0DTC6	1	0	1	0	20		ORF6 protein [Severe acute respiratory syndrome coronavirus 2]	HLA class I	0	0	0	0	0	0	0	0	0	0	0	0	0	0	0	0	0	0	0	0	0	0	0	0	0	0	0	0	0	0	0	0	0	0	0	0	0	0	0	0
VYIGDPAQL	P0DTD1	1	0	1	1	9	1	ORF1ab polyprotein [Severe acute respiratory syndrome coronavirus 2]	HLA-A*24:02,HLA-C*07:01,HLA-A24,HLA-A*02:01	0	0	0	0	0	0	0	0	0	0	0	0	0	0	0	1	0	0	0	0	0	0	0	0	0	0	0	0	0	0	0	0	0	0	0	0	0	1	1	0
YFTSDYYQL	P0DTC3	1	1	1	0	9		ORF3a protein [Severe acute respiratory syndrome coronavirus 2]	HLA-C*07:02	0	0	0	0	0	0	0	0	0	0	0	0	0	0	0	0	0	0	0	0	0	0	0	0	0	0	0	0	0	0	0	0	0	0	0	0	0	0	0	0
LLLDDFVEII	P0DTD1	1	0	1	0	10		ORF1ab polyprotein [Severe acute respiratory syndrome coronavirus 2]	HLA class I	0	0	0	0	0	0	0	0	0	0	0	0	0	0	0	1	0	0	0	0	0	0	0	0	0	0	0	0	0	0	0	0	0	0	0	0	0	1	0	0
ATEGALNTPK	P0DTC9	1	1	1	1	10		Nucleocapsid Phosphoprotein [Severe acute respiratory syndrome coronavirus 2]	HLA-A*11:01	0	0	0	0	0	0	0	0	0	0	0	0	0	0	0	0	0	0	0	0	0	0	0	0	0	0	0	0	0	0	0	0	0	0	0	0	0	0	0	0
RTTNGDFLHF	P0DTD1	1	0	1	0	10		ORF1ab polyprotein [Severe acute respiratory syndrome coronavirus 2]	HLA-B*57:01	0	0	0	0	0	0	0	0	0	0	0	0	0	0	0	0	0	0	0	0	0	0	0	0	0	0	0	0	0	0	0	0	0	0	0	0	0	0	0	0
TPPIKDFGGFNFSQI	P0DTC2	0	1	1	0	15		Spike Surface Glycoprotein [Severe acute respiratory syndrome coronavirus 2]	HLA class II,HLA-DRB1*15:01	0	1	1	1	1	1	1	1	1	1	0	0	0	0	0	0	0	0	0	0	0	0	0	0	0	0	0	0	0	0	0	0	0	0	0	0	0	0	0	0
TTSPISEHDY	P0DTC3	1	0	1	0	10		ORF3a protein [Severe acute respiratory syndrome coronavirus 2]	HLA class I	0	0	0	0	0	0	0	0	0	0	0	0	0	0	0	0	0	0	0	0	0	0	0	0	0	0	0	0	0	0	0	0	0	0	0	0	0	0	0	0
YLTNDVSFLA	P0DTD1	1	1	1	0	10		ORF1ab polyprotein [Severe acute respiratory syndrome coronavirus 2]	HLA-A*02:01	0	0	0	0	0	0	0	0	0	0	0	0	0	0	0	0	0	0	0	0	0	0	0	0	0	0	0	0	0	0	0	0	0	0	0	0	0	0	0	0
QIPFAMQMAY	P0DTC2	1	1	1	0	10		Spike Surface Glycoprotein [Severe acute respiratory syndrome coronavirus 2]	HLA-B*35:01	0	1	1	1	1	1	1	1	1	1	0	0	0	0	0	0	0	0	0	0	0	0	0	0	0	0	0	0	0	0	0	0	0	0	0	0	0	0	0	0
HVTFFIYNK	P0DTC3	1	1	1	0	9		ORF3a protein [Severe acute respiratory syndrome coronavirus 2]	HLA-A*68:01	0	0	0	0	0	0	0	0	0	0	0	0	0	0	0	0	0	0	0	0	0	0	0	0	0	0	0	0	0	0	0	0	0	0	0	0	0	0	0	0
FLWLLWPVTL	P0DTC5	1	1	1	0	10		Membrane Glycoprotein [Severe acute respiratory syndrome coronavirus 2]	HLA-A*02:01	0	0	0	0	0	0	0	0	0	0	0	0	0	0	0	0	0	0	0	0	0	0	0	0	0	0	0	0	0	0	0	0	0	0	0	0	0	0	0	0
TFTYASALW	P0DTD1	1	0	1	0	9		ORF1ab polyprotein [Severe acute respiratory syndrome coronavirus 2]	HLA-A*24:02	0	0	0	0	0	0	0	0	0	0	0	0	0	0	0	0	0	0	0	0	0	0	0	0	0	0	0	0	0	0	0	0	0	0	0	0	0	0	0	0
MSDNGPQNQRNAPRITF	P0DTC9	1	0	1	0	17		Nucleocapsid Phosphoprotein [Severe acute respiratory syndrome coronavirus 2]	HLA-B*27:05,HLA-B*27:06	0	0	0	0	0	0	0	0	0	0	0	0	0	0	0	0	0	0	0	0	0	0	0	0	0	0	0	0	0	0	0	0	0	0	0	0	0	0	0	0
VYYPDKVFR	P0DTC2	1	1	1	0	9		Spike Surface Glycoprotein [Severe acute respiratory syndrome coronavirus 2]	HLA-A*33:03	0	1	1	1	1	1	1	1	1	1	0	0	0	0	0	0	0	0	0	0	0	0	0	0	0	0	0	0	0	0	0	0	0	0	0	0	0	0	0	0
LPNDDTLRVEAFEYY	P0DTD1	0	1	1	0	15		ORF1ab polyprotein [Severe acute respiratory syndrome coronavirus 2]	HLA class II,HLA-DQB1*03:02	0	0	0	0	0	0	0	0	0	0	0	0	0	0	0	0	0	0	0	0	0	0	0	0	0	0	0	0	0	0	0	0	0	0	0	0	0	0	0	0
TSNFRVQPTESIVRF	P0DTC2	0	1	1	0	15		Spike Surface Glycoprotein [Severe acute respiratory syndrome coronavirus 2]		0	1	1	1	1	1	1	1	1	0	0	0	0	0	0	0	0	0	0	0	0	0	0	0	0	0	0	0	0	0	0	0	0	0	0	0	0	0	0	0
FDIYNDKVAGF	P0DTD1	1	0	0	0	11		ORF1ab polyprotein [Severe acute respiratory syndrome coronavirus 2]	HLA-A*24:02	0	0	0	0	0	0	0	0	0	0	0	0	0	0	0	1	0	0	0	0	0	0	0	0	0	0	0	0	0	0	0	0	0	0	0	0	0	1	0	0
NELSRVLGL	P0DTD1	1	1	1	0	9		ORF1ab polyprotein [Severe acute respiratory syndrome coronavirus 2]	HLA-B*44:02,HLA-B*40:01	0	0	0	0	0	0	0	0	0	0	0	0	0	0	0	0	1	0	0	0	0	0	0	0	0	0	0	0	0	0	0	0	0	0	0	1	1	0	0	1
VATSRTLSYY	P0DTC5	1	1	1	0	10		Membrane Glycoprotein [Severe acute respiratory syndrome coronavirus 2]	HLA-A*01:01	0	0	0	0	0	0	0	0	0	0	0	0	0	0	0	0	0	0	0	0	0	0	0	0	0	0	0	0	0	0	0	0	0	0	0	0	0	0	0	0
RPDTRYVL	P0DTD1	1	0	1	1	8	1	ORF1ab polyprotein [Severe acute respiratory syndrome coronavirus 2]	HLA-B*07:02	0	0	0	0	0	0	0	0	0	0	0	0	0	0	0	1	1	0	0	0	0	0	0	0	0	0	0	0	0	0	0	0	0	0	1	1	1	1	0	1
QELIRQGTDYKHWPQ	P0DTC9	0	1	1	0	15		Nucleocapsid Phosphoprotein [Severe acute respiratory syndrome coronavirus 2]	HLA class II	0	0	0	0	0	0	0	0	0	0	0	0	0	0	0	0	0	0	0	0	0	0	0	0	0	0	0	0	0	0	0	0	0	0	0	0	0	0	0	0
YFQPRTFLL	P0DTC2	1	0	1	0	9		Spike Surface Glycoprotein [Severe acute respiratory syndrome coronavirus 2]	HLA-A*02:01	0	1	1	1	1	1	1	1	1	0	0	0	0	0	0	0	0	0	0	0	0	0	0	0	0	0	0	0	0	0	0	0	0	0	0	0	0	0	0	0
KPNELSRVL	P0DTD1	1	0	1	0	9		ORF1ab polyprotein [Severe acute respiratory syndrome coronavirus 2]	HLA-B*07:02,HLA-B*08:01	0	0	0	0	0	0	0	0	0	0	0	0	0	0	0	0	0	0	0	0	0	0	0	0	0	0	0	0	0	0	0	0	0	0	0	0	0	0	1	0
VRIIMRLWL	P0DTC3	1	1	1	0	9		ORF3a protein [Severe acute respiratory syndrome coronavirus 2]	HLA-C*07:02	0	0	0	0	0	0	0	0	0	0	0	0	0	0	0	0	0	0	0	0	0	0	0	0	0	0	0	0	0	0	0	0	0	0	0	0	0	0	0	0
LLADKFPVL	P0DTD1	1	0	0	0	9		ORF1ab polyprotein [Severe acute respiratory syndrome coronavirus 2]	HLA-B*08:01,HLA-A*02:01	0	0	0	0	0	0	0	0	0	0	0	0	0	0	0	0	0	0	0	0	0	0	0	0	0	0	0	0	0	0	0	0	0	0	0	0	0	0	0	1
NSIAIPTNF	P0DTC2	1	1	1	0	9		Spike Surface Glycoprotein [Severe acute respiratory syndrome coronavirus 2]	HLA-B*57:01	0	1	1	1	1	1	1	1	1	1	0	0	0	0	0	0	0	0	0	0	0	0	0	0	0	0	0	0	0	0	0	0	0	0	0	0	0	0	0	0
YYKKDNSY	P0DTD1	1	0	1	0	8		ORF1ab polyprotein [Severe acute respiratory syndrome coronavirus 2]	HLA-C*07:02	0	0	0	0	0	0	0	0	0	0	0	0	0	0	0	0	1	1	1	0	0	0	0	0	0	0	0	0	0	0	0	0	0	0	0	0	0	0	1	0
FYYVWKSYV	P0DTD1	1	0	1	0	9		ORF1ab polyprotein [Severe acute respiratory syndrome coronavirus 2]	HLA-C*06:02,HLA-C*07:02	0	0	0	0	0	0	0	0	0	0	0	0	0	0	0	0	0	0	0	0	0	0	0	0	0	0	0	0	0	0	0	0	0	0	0	0	0	0	0	0
HTDFSSEIIGY	P0DTD1	1	0	1	0	11		ORF1ab polyprotein [Severe acute respiratory syndrome coronavirus 2]	HLA class I	0	0	0	0	0	0	0	0	0	0	0	0	0	0	0	0	0	0	0	0	0	0	0	0	0	0	0	0	0	0	0	0	0	0	0	0	0	0	0	0
WTFGAGAAL	P0DTC2	1	1	1	0	9		Spike Surface Glycoprotein [Severe acute respiratory syndrome coronavirus 2]	HLA-A*26:01	0	1	1	1	1	1	1	1	1	1	0	0	0	0	0	0	1	0	0	0	0	0	0	0	0	0	0	0	0	0	0	0	0	0	0	0	0	0	0	1
ESKPSVEQR	P0DTD1	1	0	1	0	9		ORF1ab polyprotein [Severe acute respiratory syndrome coronavirus 2]	HLA-A*68:01	0	0	0	0	0	0	0	0	0	0	0	0	0	0	0	0	0	0	0	0	0	0	0	0	0	0	0	0	0	0	0	0	0	0	0	0	0	0	0	0
GDAALALLLLDRLNQL	P0DTC9	1	0	1	0	16		Nucleocapsid Phosphoprotein [Severe acute respiratory syndrome coronavirus 2]	HLA class I	0	0	0	0	0	0	0	0	0	0	0	0	0	0	0	0	0	0	0	0	0	0	0	0	0	0	0	0	0	0	0	0	0	0	0	0	0	0	0	0
VFITLCFTLK	P0DTC7	1	0	1	0	10		ORF7a protein [Severe acute respiratory syndrome coronavirus 2]	HLA class I	0	0	0	0	0	0	0	0	0	0	0	0	0	0	0	0	0	0	0	0	0	0	0	0	0	0	0	0	0	0	0	0	0	0	0	0	0	0	0	0
YVVDDPCPIHFYSKW	P0DTC8	0	1	1	0	15		ORF8 protein [Severe acute respiratory syndrome coronavirus 2]	HLA-DRB1*13:02,HLA-DRB1*15:02,HLA class II	0	0	0	0	0	0	0	0	0	0	0	0	0	0	0	0	0	0	0	0	0	0	0	0	0	0	0	0	0	0	0	0	0	0	0	0	0	0	0	0
NRFLYIIKL	P0DTC5	1	1	1	0	9		Membrane Glycoprotein [Severe acute respiratory syndrome coronavirus 2]	HLA-C*07:02,HLA-B*08:01	0	0	0	0	0	0	0	0	0	0	0	0	0	0	0	0	0	0	0	0	0	0	0	0	0	0	0	0	0	0	0	0	0	0	0	0	0	0	0	0
MKIILFLALITLATC	P0DTC7	0	1	1	0	15		ORF7a protein [Severe acute respiratory syndrome coronavirus 2]	HLA class II,HLA-DRB1	0	0	0	0	0	0	0	0	0	0	0	0	0	0	0	0	0	0	0	0	0	0	0	0	0	0	0	0	0	0	0	0	0	0	0	0	0	0	0	0
ITRFQTLLALHRSYL	P0DTC2	0	1	1	0	15		Spike Surface Glycoprotein [Severe acute respiratory syndrome coronavirus 2]	HLA-DR	0	1	1	1	1	0	1	1	1	0	0	0	0	0	0	0	0	0	0	0	0	0	0	0	0	0	0	0	0	0	0	0	0	0	0	0	0	0	0	0
VKQIYKTPPIKDFGGFNF	P0DTC2	1	0	0	0	18		Spike Surface Glycoprotein [Severe acute respiratory syndrome coronavirus 2]	HLA class I	0	1	1	1	1	1	1	1	1	1	0	0	0	0	0	0	0	0	0	0	0	0	0	0	0	0	0	0	0	0	0	0	0	0	0	0	0	0	0	0
PTNGVGYQPYRVVVLSFELLHAPATVCGPKKSTNLVKNKCVNF	P0DTC2	1	0	0	0	43		Spike Surface Glycoprotein [Severe acute respiratory syndrome coronavirus 2]	HLA class I	0	1	1	1	1	1	1	1	1	1	0	0	0	0	0	0	0	0	0	0	0	0	0	0	0	0	0	0	0	0	0	0	0	0	0	0	0	0	0	0
YEGNSPFHPL	P0DTC7	1	0	1	0	10		ORF7a protein [Severe acute respiratory syndrome coronavirus 2]	HLA class I,HLA-B*40:01	0	0	0	0	0	0	0	0	0	0	0	0	0	0	0	0	0	0	0	0	0	0	0	0	0	0	0	0	0	0	0	0	0	0	0	0	0	0	0	0
WKYPQVNGL	P0DTD1	1	1	1	0	9		ORF1ab polyprotein [Severe acute respiratory syndrome coronavirus 2]	HLA-C*07:01	0	0	0	0	0	0	0	0	0	0	0	0	0	0	0	0	0	0	0	0	0	0	0	0	0	0	0	0	0	0	0	0	0	0	0	0	0	0	0	0
VTDTPKGPK	P0DTD1	1	0	1	1	9		ORF1ab polyprotein [Severe acute respiratory syndrome coronavirus 2]	HLA-A*11:01	0	0	0	0	0	0	0	0	0	0	0	0	0	0	0	0	0	0	0	0	0	0	0	0	0	0	0	0	0	0	0	0	0	0	0	0	0	0	0	0
AAISDYDYY	P0DTD1	1	0	1	0	9		ORF1ab polyprotein [Severe acute respiratory syndrome coronavirus 2]	HLA-A*01:01	0	0	0	0	0	0	0	0	0	0	0	0	0	0	0	1	0	0	0	0	0	0	0	0	0	0	0	0	0	0	0	0	0	0	0	0	0	1	0	0
VRNLQHRLY	P0DTD1	1	0	0	0	9		ORF1ab polyprotein [Severe acute respiratory syndrome coronavirus 2]	HLA-C*07:01	0	0	0	0	0	0	0	0	0	0	0	0	0	0	0	1	1	0	0	0	0	0	0	0	0	0	0	0	0	0	0	0	0	0	0	0	0	1	0	0
SLENVAFNV	P0DTD1	1	0	1	0	9		ORF1ab polyprotein [Severe acute respiratory syndrome coronavirus 2]	HLA-A*02:01	0	0	0	0	0	0	0	0	0	0	0	0	0	0	0	1	0	0	0	0	0	0	0	0	0	0	0	0	0	0	0	0	0	0	0	0	0	1	0	0
YLITPVHVM	P0DTD1	1	0	1	0	9		ORF1ab polyprotein [Severe acute respiratory syndrome coronavirus 2]	HLA-B*15:01,HLA-A*02:01,HLA-C*07:01	0	0	0	0	0	0	0	0	0	0	0	0	0	0	0	0	0	0	0	0	0	0	0	0	0	0	0	0	0	0	0	0	0	0	0	0	0	0	0	0
YINVFAFPF	A0A663DJA2	1	0	1	0	9		ORF10 protein [Severe acute respiratory syndrome coronavirus 2]	HLA-A*02:01	0	0	0	0	0	0	0	0	0	0	0	0	0	0	0	0	0	0	0	0	0	0	0	0	0	0	0	0	0	0	0	0	0	0	0	0	0	0	0	0
SLAIDAYPL	P0DTD1	1	1	1	0	9		Replicase polyprotein 1ab	HLA-A*02:01	0	0	0	0	0	0	0	0	0	0	0	0	0	0	0	1	1	0	0	0	0	0	0	0	0	0	0	0	0	0	0	0	0	0	0	0	0	1	0	0
GVPINTNSSPDDQIGYYRRATRRIRGGDGKMKDLSPRW	P0DTC9	1	0	0	0	38		Nucleocapsid Phosphoprotein [Severe acute respiratory syndrome coronavirus 2]	HLA class I	0	0	0	0	0	0	0	0	0	0	0	0	0	0	0	0	0	0	0	0	0	0	0	0	0	0	0	0	0	0	0	0	0	0	0	0	0	0	0	0
IPFAMQMAY	P0DTC2	1	1	1	0	9		Spike Surface Glycoprotein [Severe acute respiratory syndrome coronavirus 2]	HLA-B*35:01,HLA-B*51:01	1	1	1	1	1	1	1	1	1	1	0	0	0	0	0	0	1	0	0	0	0	0	0	0	0	0	0	0	0	0	0	0	0	0	0	0	0	0	0	0
YIFFASFYY	P0DTD1	1	0	1	0	9		ORF1ab polyprotein [Severe acute respiratory syndrome coronavirus 2]	HLA class I,HLA-A*29:02	0	0	0	0	0	0	0	0	0	0	0	0	0	0	0	0	0	0	0	0	0	0	0	0	0	0	0	0	0	0	0	0	0	0	0	0	0	0	0	0
LTGTGVLTESNKKFL	P0DTC2	0	1	1	0	15		Spike Surface Glycoprotein [Severe acute respiratory syndrome coronavirus 2]	HLA class II	0	1	1	1	1	1	1	1	1	0	0	0	0	0	0	0	0	0	0	0	0	0	0	0	0	0	0	0	0	0	0	0	0	0	0	0	0	0	0	0
STQDLFLPFFSNVTWFHA	P0DTC2	1	0	0	0	18		Spike Surface Glycoprotein [Severe acute respiratory syndrome coronavirus 2]	HLA class I	0	1	1	1	1	1	1	1	1	1	0	0	0	0	0	0	0	0	0	0	0	0	0	0	0	0	0	0	0	0	0	0	0	0	0	0	0	0	0	0
ANQFNSAIGKIQDSL	P0DTC2	1	0	0	0	15		Spike Surface Glycoprotein [Severe acute respiratory syndrome coronavirus 2]		0	1	1	1	1	1	1	1	1	0	0	0	0	0	0	0	0	0	0	0	0	0	0	0	0	0	0	0	0	0	0	0	0	0	0	0	0	0	0	0
VLQAVGACV	P0DTD1	1	0	1	0	9		ORF1ab polyprotein [Severe acute respiratory syndrome coronavirus 2]	HLA class I	0	0	0	0	0	0	0	0	0	0	0	0	0	0	0	1	0	0	0	0	0	0	0	0	0	0	0	0	0	0	0	0	0	0	0	0	0	1	0	1
LQGPPGTGKSHFAIG	P0DTD1	1	1	0	0	15		ORF1ab polyprotein [Severe acute respiratory syndrome coronavirus 2]	HLA class I,HLA class II	0	0	0	0	0	0	0	0	0	0	0	0	0	0	0	1	0	0	0	0	0	0	0	0	0	0	0	0	0	0	0	0	0	0	0	0	0	1	0	0
RLNQLESKM	P0DTC9	1	1	1	0	9		Nucleocapsid Phosphoprotein [Severe acute respiratory syndrome coronavirus 2]	HLA-A*02:01	0	0	0	0	0	0	0	0	0	0	0	0	0	0	0	0	0	0	0	0	0	0	0	0	0	0	0	0	0	0	0	0	0	0	0	0	0	0	1	0
QGLPNNTASW	P0DTC9	1	1	1	0	10		Nucleocapsid Phosphoprotein [Severe acute respiratory syndrome coronavirus 2]	HLA-B*57:01	0	0	0	0	0	0	0	0	0	0	0	0	0	0	0	0	0	0	0	0	0	0	0	0	0	0	0	0	0	0	0	0	0	0	0	0	0	0	0	0
NTPKDHIGTR	P0DTC9	1	1	1	0	10		Nucleoprotein [Severe acute respiratory syndrome coronavirus 2]	HLA-A*33:03	0	0	0	0	0	0	0	0	0	0	0	0	0	0	0	0	0	0	0	0	0	0	0	0	0	0	0	0	0	0	0	0	0	0	0	0	0	0	0	0
FQFCNDPFL	P0DTC2	1	1	1	0	9		Spike Surface Glycoprotein [Severe acute respiratory syndrome coronavirus 2]	HLA-A*02:01	0	1	1	1	1	1	1	1	1	0	0	0	0	0	0	0	0	0	0	0	0	0	0	0	0	0	0	0	0	0	0	0	0	0	0	0	0	0	0	0
KLFDRYFKY	P0DTD1	1	0	1	0	9		ORF1ab polyprotein [Severe acute respiratory syndrome coronavirus 2]	HLA-A*03:01	0	0	0	0	0	0	0	0	0	0	0	0	0	0	0	0	0	0	0	0	0	0	0	0	0	0	0	0	0	0	0	0	0	0	0	0	0	0	0	0
FVDGVPFVV	P0DTD1	1	0	1	0	9		ORF1ab polyprotein [Severe acute respiratory syndrome coronavirus 2]	HLA class I,HLA-A*02:01	0	0	0	0	0	0	0	0	0	0	0	0	0	0	0	1	1	0	0	0	0	0	0	0	0	0	0	0	0	0	0	0	0	0	0	0	0	1	0	1
GKGQQQQGQTVTKKS	P0DTC9	0	1	1	0	15		Nucleocapsid Phosphoprotein [Severe acute respiratory syndrome coronavirus 2]	HLA class II	0	0	0	0	0	0	0	0	0	0	0	0	0	0	0	0	0	0	0	0	0	0	0	0	0	0	0	0	0	0	0	0	0	0	0	0	0	0	0	0
ALCTFLLNK	P0DTD1	1	0	1	0	9		Replicase polyprotein 1a	HLA-A*11:01	0	0	0	0	0	0	0	0	0	0	0	0	0	0	0	0	0	0	0	0	0	0	0	0	0	0	0	0	0	0	0	0	0	0	0	0	0	0	0	0
EVTPSGTWLTY	P0DTC9	1	1	1	0	11		Nucleocapsid Phosphoprotein [Severe acute respiratory syndrome coronavirus 2]	HLA-A*26:01	0	0	0	0	0	0	0	0	0	0	0	0	0	0	0	0	0	0	0	0	0	0	0	0	0	0	0	0	0	0	0	0	0	0	0	0	0	0	0	0
FSAVGNICY	P0DTD1	1	0	0	0	9		ORF1ab polyprotein [Severe acute respiratory syndrome coronavirus 2]	HLA-A*01:01	0	0	0	0	0	0	0	0	0	0	0	0	0	0	0	0	0	0	0	0	0	0	0	0	0	0	0	0	0	0	0	0	0	0	0	0	0	0	0	0
NTNSSPDDQIGYY	P0DTC9	1	0	1	0	13		Nucleocapsid Phosphoprotein [Severe acute respiratory syndrome coronavirus 2]	HLA class I,HLA-A*01:01	0	0	0	0	0	0	0	0	0	0	0	0	0	0	0	0	0	0	0	0	0	0	0	0	0	0	0	0	0	0	0	0	0	0	0	0	0	0	0	0
RIAGHHLGR	P0DTC5	1	1	1	0	9		Membrane Glycoprotein [Severe acute respiratory syndrome coronavirus 2]	HLA-A*03:01	0	0	0	0	0	0	0	0	0	0	0	0	0	0	0	0	0	0	0	0	0	0	0	0	0	0	0	0	0	0	0	0	0	0	0	0	0	0	0	1
ISGINASVVNIQKEI	P0DTC2	1	0	0	0	15		Spike Surface Glycoprotein [Severe acute respiratory syndrome coronavirus 2]		0	1	1	1	1	1	1	1	1	1	0	0	0	0	0	0	0	0	0	0	0	0	0	0	0	0	0	0	0	0	0	0	0	0	0	0	0	0	0	0
FCDLKGKYV	P0DTD1	1	0	1	0	9		Replicase polyprotein 1a	HLA-A*02:07	0	0	0	0	0	0	0	0	0	0	0	0	0	0	0	0	0	0	0	0	0	0	0	0	0	0	0	0	0	0	0	0	0	0	0	0	0	0	0	0
NYYKKDNSY	P0DTD1	1	0	0	0	9		ORF1ab polyprotein [Severe acute respiratory syndrome coronavirus 2]	HLA-C*07:02	0	0	0	0	0	0	0	0	0	0	0	0	0	0	0	0	0	0	0	0	0	0	0	0	0	0	0	0	0	0	0	0	0	0	0	0	0	0	0	0
IVGVALLAVF	P0DTC3	1	0	1	0	10		ORF3a protein [Severe acute respiratory syndrome coronavirus 2]	HLA class I	0	0	0	0	0	0	0	0	0	0	0	0	0	0	0	0	1	0	0	0	0	0	0	0	0	0	0	0	0	0	0	0	0	0	0	0	0	0	0	0
FKIYSKHTPINLVRD	P0DTC2	0	1	1	0	15		Spike Surface Glycoprotein [Severe acute respiratory syndrome coronavirus 2]	HLA class II,HLA-DRB1*13:01,HLA-DRB1*07:01	0	1	1	1	1	1	1	1	1	0	0	0	0	0	0	0	0	0	0	0	0	0	0	0	0	0	0	0	0	0	0	0	0	0	0	0	0	0	0	0
SEETGTLIV	P0DTC4	1	1	1	0	9		Envelope Protein [Severe acute respiratory syndrome coronavirus 2]	HLA class I	0	0	0	0	0	0	0	0	0	0	0	0	0	0	0	0	0	0	0	0	0	0	0	0	0	0	0	0	0	0	0	0	0	0	0	0	0	0	0	0
NATNVVIKV	P0DTC2	1	1	1	0	9		Spike Surface Glycoprotein [Severe acute respiratory syndrome coronavirus 2]	HLA-A*02:01,HLA-B*07:02	0	1	1	1	1	1	1	1	1	0	0	0	0	0	0	0	0	0	0	0	0	0	0	0	0	0	0	0	0	0	0	0	0	0	0	0	0	0	0	0
DSLSSTASALGKLQDVV	P0DTC2	0	1	0	0	17		Spike Surface Glycoprotein [Severe acute respiratory syndrome coronavirus 2]	HLA-DR4,HLA class II	0	1	1	1	1	1	1	1	1	0	0	0	0	0	0	0	0	0	0	0	0	0	0	0	0	0	0	0	0	0	0	0	0	0	0	0	0	0	0	0
VTPSGTWLTY	P0DTC9	1	1	1	0	10		Nucleocapsid Phosphoprotein [Severe acute respiratory syndrome coronavirus 2]	HLA-A*30:02	0	0	0	0	0	0	0	0	0	0	0	0	0	0	0	0	0	0	0	0	0	0	0	0	0	0	0	0	0	0	0	0	0	0	0	0	0	0	0	0
CTDDNALAYY	P0DTD1	1	0	1	1	10		ORF1ab polyprotein [Severe acute respiratory syndrome coronavirus 2]	HLA-A*01:01	0	0	0	0	0	0	0	0	0	0	0	0	0	0	0	0	0	0	0	0	0	0	0	0	0	0	0	0	0	0	0	0	0	0	0	0	0	0	0	0
KLDGFMGRI	P0DTD1	1	0	1	0	9		Replicase polyprotein 1a	HLA-A*02:07	0	0	0	0	0	0	0	0	0	0	0	0	0	0	0	0	0	0	0	0	0	0	0	0	0	0	0	0	0	0	0	0	0	0	0	0	0	0	0	0
IATNGPLKVGGSCVL	P0DTD1	0	1	1	0	15		ORF1ab polyprotein [Severe acute respiratory syndrome coronavirus 2]	HLA class II,HLA-DRB1*13:02	0	0	0	0	0	0	0	0	0	0	0	0	0	0	0	0	0	0	0	0	0	0	0	0	0	0	0	0	0	0	0	0	0	0	0	0	0	0	0	0
YADSFVIRGDEVRQIAPGQT	P0DTC2	0	1	1	0	20		Spike Surface Glycoprotein [Severe acute respiratory syndrome coronavirus 2]	HLA class II	0	1	1	1	1	1	1	1	1	1	0	0	0	0	0	0	0	0	0	0	0	0	0	0	0	0	0	0	0	0	0	0	0	0	0	0	0	0	0	0
RISNCVADY	P0DTC2	1	1	1	0	9		Spike Surface Glycoprotein [Severe acute respiratory syndrome coronavirus 2]	HLA class I	0	1	1	1	1	1	1	1	1	1	0	0	0	0	0	0	0	0	0	0	0	0	0	0	0	0	0	0	0	0	0	0	0	0	0	0	0	0	0	0
FLAFVVFLL	P0DTC4	1	1	1	0	9		Envelope Protein [Severe acute respiratory syndrome coronavirus 2]	HLA-A*02:01,HLA-A*02:07	0	0	0	0	0	0	0	0	0	0	0	0	0	0	0	1	1	0	0	0	0	0	0	0	0	0	0	0	0	0	0	0	0	0	0	0	0	1	1	1
ILTSLLVLV	P0DTD1	1	0	0	0	9		ORF1ab polyprotein [Severe acute respiratory syndrome coronavirus 2]	HLA-A*02:01	0	0	0	0	0	0	0	0	0	0	0	0	0	0	0	0	1	1	1	0	0	0	0	0	0	0	0	0	0	0	0	0	0	0	0	0	0	0	1	1
TPSGTWLTY	P0DTC9	1	1	1	0	9		Nucleocapsid Phosphoprotein [Severe acute respiratory syndrome coronavirus 2]	HLA-B*35:01	0	0	0	0	0	0	0	0	0	0	0	0	0	0	0	0	0	0	0	0	0	0	0	0	0	0	0	0	0	0	0	0	0	0	0	0	0	0	0	0
LVKPSFYVY	P0DTC4	1	1	1	0	9	1	Envelope Protein [Severe acute respiratory syndrome coronavirus 2]	HLA-C*07:02	1	0	0	0	0	0	0	0	0	0	0	0	0	0	0	0	1	1	1	0	0	0	0	0	0	0	0	0	0	0	0	0	0	0	0	0	0	0	0	0
FPQSAPHGV	P0DTC2	1	0	1	0	9		Spike Surface Glycoprotein [Severe acute respiratory syndrome coronavirus 2]	HLA-B*07:02,HLA-B*53:01	0	1	1	1	1	1	1	1	1	1	0	0	0	0	0	0	0	0	0	0	0	0	0	0	0	0	0	0	0	0	0	0	0	0	0	0	0	0	0	0
TTVAAFHQECSLQSC	P0DTC8	0	1	1	0	15		ORF8 protein [Severe acute respiratory syndrome coronavirus 2]	HLA class II,HLA-DQB1*05:02	0	0	0	0	0	0	0	0	0	0	0	0	0	0	0	0	0	0	0	0	0	0	0	0	0	0	0	0	0	0	0	0	0	0	0	0	0	0	0	0
AAGLEAPFLYLY	P0DTC3	1	1	1	0	12		ORF3a protein [Severe acute respiratory syndrome coronavirus 2]	HLA-B*44:02	0	0	0	0	0	0	0	0	0	0	0	0	0	0	0	0	0	0	0	0	0	0	0	0	0	0	0	0	0	0	0	0	0	0	0	0	0	0	0	0
TFYLTNDVSFL	P0DTD1	1	1	1	0	11		ORF1ab polyprotein [Severe acute respiratory syndrome coronavirus 2]	HLA class I	0	0	0	0	0	0	0	0	0	0	0	0	0	0	0	0	0	0	0	0	0	0	0	0	0	0	0	0	0	0	0	0	0	0	0	0	0	0	0	0
KSAAEASKK	P0DTC9	1	1	1	0	9		Nucleocapsid Phosphoprotein [Severe acute respiratory syndrome coronavirus 2]	HLA-A*11:01	0	0	0	0	0	0	0	0	0	0	0	0	0	0	0	0	0	0	0	1	0	0	0	0	0	0	0	0	0	0	0	0	0	0	0	0	0	0	0	1
MDLFMRIFTIGTVTLKQGEIKDATPSDFVRATATIPIQ	P0DTC3	1	0	0	0	38		ORF3a protein [Severe acute respiratory syndrome coronavirus 2]	HLA class I	0	0	0	0	0	0	0	0	0	0	0	0	0	0	0	0	0	0	0	0	0	0	0	0	0	0	0	0	0	0	0	0	0	0	0	0	0	0	0	0
YADVFHLYL	P0DTD1	1	0	0	0	9		ORF1ab polyprotein [Severe acute respiratory syndrome coronavirus 2]	HLA-C*07:02	0	0	0	0	0	0	0	0	0	0	0	0	0	0	0	0	0	0	0	0	0	0	0	0	0	0	0	0	0	0	0	0	0	0	0	0	0	0	0	0
ITLKKRWQL	P0DTC3	1	1	1	0	9		ORF3a protein [Severe acute respiratory syndrome coronavirus 2]	HLA-B*08:01,HLA-B*57:01	0	0	0	0	0	0	0	0	0	0	0	0	0	0	0	0	0	0	0	0	0	0	0	0	0	0	0	0	0	0	0	0	0	0	0	0	0	0	0	0
ICLLQFAYANRNRFLYI	P0DTC5	0	0	0	0	17		Membrane Glycoprotein [Severe acute respiratory syndrome coronavirus 2]		0	0	0	0	0	0	0	0	0	0	0	0	0	0	0	0	0	0	0	0	0	0	0	0	0	0	0	0	0	0	0	0	0	0	0	0	0	0	0	0
SEDAQGMDNL	P0DTD1	1	0	1	0	10		ORF1ab polyprotein [Severe acute respiratory syndrome coronavirus 2]	HLA-B*40:01	0	0	0	0	0	0	0	0	0	0	0	0	0	0	0	0	0	0	0	0	0	0	0	0	0	0	0	0	0	0	0	0	0	0	0	0	0	0	0	0
IFFITGNTL	P0DTD1	1	0	0	0	9		ORF1ab polyprotein [Severe acute respiratory syndrome coronavirus 2]	HLA-A*24:02	0	0	0	0	0	0	0	0	0	0	0	0	0	0	0	0	0	0	0	0	0	0	0	0	0	0	0	0	0	0	0	0	0	0	0	0	0	0	0	0
TDEMIAQYTSALLAG	P0DTC2	0	1	1	0	15		Spike Surface Glycoprotein [Severe acute respiratory syndrome coronavirus 2]	HLA class II,HLA-DRB1*04:04,HLA-DRB1*15:01,HLA-DQB1*06:02	0	1	1	1	1	1	1	1	1	0	0	0	0	0	0	0	0	0	0	0	0	0	0	0	0	0	0	0	0	0	0	0	0	0	0	0	0	0	0	0
NVLFSTVFPPTSFGP	P0DTD1	0	1	1	0	15		ORF1ab polyprotein [Severe acute respiratory syndrome coronavirus 2]	HLA class II,HLA-DQB1*02:02	0	0	0	0	0	0	0	0	0	0	0	0	0	0	0	0	0	0	0	0	0	0	0	0	0	0	0	0	0	0	0	0	0	0	0	0	0	0	0	0
VTKKSAAEASKKPRQ	P0DTC9	0	1	1	0	15		Nucleoprotein [Severe acute respiratory syndrome coronavirus 2]	HLA class II	0	0	0	0	0	0	0	0	0	0	0	0	0	0	0	0	0	0	0	0	0	0	0	0	0	0	0	0	0	0	0	0	0	0	0	0	0	0	0	0
RMAGNGGDAALALLLLDRL	P0DTC9	0	1	1	0	19		Nucleocapsid Phosphoprotein [Severe acute respiratory syndrome coronavirus 2]	HLA class II	0	0	0	0	0	0	0	0	0	0	0	0	0	0	0	0	0	0	0	0	0	0	0	0	0	0	0	0	0	0	0	0	0	0	0	0	0	0	0	0
KPFERDISTEI	P0DTC2	1	1	1	0	11		Spike Surface Glycoprotein [Severe acute respiratory syndrome coronavirus 2]	HLA-B*07:02	0	1	1	1	1	1	1	1	1	0	0	0	0	0	0	0	0	0	0	0	0	0	0	0	0	0	0	0	0	0	0	0	0	0	0	0	0	0	0	0
VGYLQPRTFL	P0DTC2	1	1	1	0	10		Spike Surface Glycoprotein [Severe acute respiratory syndrome coronavirus 2]	HLA-A*24:02	0	1	1	1	1	1	1	1	1	0	0	0	0	0	0	0	0	0	0	0	0	0	0	0	0	0	0	0	0	0	0	0	0	0	0	0	0	0	0	0
FTSDYYQLY	P0DTC3	1	1	1	1	9		ORF3a protein [Severe acute respiratory syndrome coronavirus 2]	HLA-A*01:01,HLA-A*24:02	0	0	0	0	0	0	0	0	0	0	0	0	0	0	0	0	0	0	0	0	0	0	0	0	0	0	0	0	0	0	0	0	0	0	0	0	0	0	0	0
KRTATKAYNVTQAFG	P0DTC9	0	1	1	0	15		Nucleocapsid Phosphoprotein [Severe acute respiratory syndrome coronavirus 2]	HLA-DQB1*06:02,HLA-DQB1*06:03,HLA class II	0	0	0	0	0	0	0	0	0	0	0	0	0	0	0	0	0	0	0	0	0	0	0	0	0	0	0	0	0	0	0	0	0	0	0	0	0	0	0	0
TPINLVRDL	P0DTC2	1	1	1	0	9		Spike Surface Glycoprotein [Severe acute respiratory syndrome coronavirus 2]	HLA class I,HLA-B*07:02	0	1	1	1	1	1	1	1	1	0	0	0	0	0	0	0	0	0	0	0	0	0	0	0	0	0	0	0	0	0	0	0	0	0	0	0	0	0	0	0
IASFRLFAR	P0DTC5	1	1	1	0	9		Membrane Glycoprotein [Severe acute respiratory syndrome coronavirus 2]	HLA-A*33:01	0	0	0	0	0	0	0	0	0	0	0	0	0	0	0	0	1	0	0	0	0	0	0	0	0	0	0	0	0	0	0	0	0	0	0	0	0	0	0	0
FAMQMAYRF	P0DTC2	1	1	1	0	9		Spike Surface Glycoprotein [Severe acute respiratory syndrome coronavirus 2]	HLA-B*35:01,HLA class I	0	1	1	1	1	1	1	1	1	1	0	0	0	0	0	0	0	0	0	0	0	0	0	0	0	0	0	0	0	0	0	0	0	0	0	0	0	0	0	0
YPQVNGLTSI	P0DTD1	1	0	1	0	10		ORF1ab polyprotein [Severe acute respiratory syndrome coronavirus 2]	HLA-B*51:01	0	0	0	0	0	0	0	0	0	0	0	0	0	0	0	0	0	0	0	0	0	0	0	0	0	0	0	0	0	0	0	0	0	0	0	0	0	0	0	0
VAKSHNIAL	P0DTD1	1	0	0	0	9		ORF1ab polyprotein [Severe acute respiratory syndrome coronavirus 2]	HLA-B*07:02	0	0	0	0	0	0	0	0	0	0	0	0	0	0	0	0	0	0	0	0	0	0	0	0	0	0	0	0	0	0	0	0	0	0	0	0	0	0	0	0
FLCLFLLPSLATV	P0DTD1	1	0	1	0	13		ORF1ab polyprotein [Severe acute respiratory syndrome coronavirus 2]	HLA class I	0	0	0	0	0	0	0	0	0	0	0	0	0	0	0	0	0	0	0	0	0	0	0	0	0	0	0	0	0	0	0	0	0	0	0	0	0	0	0	0
LLLLDRLNQL	P0DTC9	1	1	1	0	10		Nucleocapsid Phosphoprotein [Severe acute respiratory syndrome coronavirus 2]	HLA-A*02:01	0	0	0	0	0	0	0	0	0	0	0	0	0	0	0	0	1	0	0	0	0	0	0	0	0	0	0	0	0	0	0	0	0	0	0	1	1	0	0	0
SALNHTKKW	P0DTD1	1	1	1	0	9		ORF1ab polyprotein [Severe acute respiratory syndrome coronavirus 2]	HLA-B*57:01	0	0	0	0	0	0	0	0	0	0	0	0	0	0	0	0	0	0	0	0	0	0	0	0	0	0	0	0	0	0	0	0	0	0	0	0	0	0	0	0
GVYYHKNNK	P0DTC2	1	1	1	0	9		Spike Surface Glycoprotein [Severe acute respiratory syndrome coronavirus 2]	HLA-A*03:01,HLA-A*11:01	0	1	1	1	1	1	1	1	1	0	0	0	0	0	0	0	0	0	0	0	0	0	0	0	0	0	0	0	0	0	0	0	0	0	0	0	0	0	0	0
MFTPLVPFW	P0DTD1	1	1	1	0	9		ORF1ab polyprotein [Severe acute respiratory syndrome coronavirus 2]	HLA-A*24:02	0	0	0	0	0	0	0	0	0	0	0	0	0	0	0	0	0	0	0	0	0	0	0	0	0	0	0	0	0	0	0	0	0	0	0	0	0	0	0	0
VYYPDKVFRSSVLHSTQD	P0DTC2	1	0	0	0	18		Spike Surface Glycoprotein [Severe acute respiratory syndrome coronavirus 2]	HLA class I	0	1	1	1	1	1	1	1	1	0	0	0	0	0	0	0	0	0	0	0	0	0	0	0	0	0	0	0	0	0	0	0	0	0	0	0	0	0	0	0
IEVNSFSGY	P0DTD1	1	0	1	0	9		ORF1ab polyprotein [Severe acute respiratory syndrome coronavirus 2]	HLA-B*44:02	0	0	0	0	0	0	0	0	0	0	0	0	0	0	0	0	0	0	0	0	0	0	0	0	0	0	0	0	0	0	0	0	0	0	0	0	0	0	0	0
NPIQLSSYSL	P0DTD1	1	0	1	0	10		ORF1ab polyprotein [Severe acute respiratory syndrome coronavirus 2]	HLA-B*07:02	0	0	0	0	0	0	0	0	0	0	0	0	0	0	0	0	0	0	0	0	0	0	0	0	0	0	0	0	0	0	0	0	0	0	0	0	0	0	0	0
ITDVFYKENSY	P0DTD1	1	0	1	0	11		ORF1ab polyprotein [Severe acute respiratory syndrome coronavirus 2]	HLA-A*01:01	0	0	0	0	0	0	0	0	0	0	0	0	0	0	0	0	0	0	0	0	0	0	0	0	0	0	0	0	0	0	0	0	0	0	0	0	0	0	0	0
LKPFERDISTEIYQA	P0DTC2	0	1	1	0	15		Spike Surface Glycoprotein [Severe acute respiratory syndrome coronavirus 2]	HLA class II,HLA-DRB1	0	1	1	1	1	1	1	1	1	0	0	0	0	0	0	0	0	0	0	0	0	0	0	0	0	0	0	0	0	0	0	0	0	0	0	0	0	0	0	0
VPGLPGTILRTTNGD	P0DTD1	0	1	1	0	15		ORF1ab polyprotein [Severe acute respiratory syndrome coronavirus 2]	HLA class II	0	0	0	0	0	0	0	0	0	0	0	0	0	0	0	0	0	0	0	0	0	0	0	0	0	0	0	0	0	0	0	0	0	0	0	0	0	0	0	0
GNYTVSCLPFTI	P0DTC8	1	1	1	0	12		ORF8 protein [Severe acute respiratory syndrome coronavirus 2]	HLA class I	0	0	0	0	0	0	0	0	0	0	0	0	0	0	0	0	0	0	0	0	0	0	0	0	0	0	0	0	0	0	0	0	0	0	0	0	0	0	0	0
GAEHVNNSYECDIPIGA	P0DTC2	1	1	0	0	17		Spike Surface Glycoprotein [Severe acute respiratory syndrome coronavirus 2]	HLA-DQA1*02:01/DQB1*02:02	0	1	1	1	1	1	1	1	1	1	0	0	0	0	0	0	0	0	0	0	0	0	0	0	0	0	0	0	0	0	0	0	0	0	0	0	0	0	0	0
RPQGLPNNTA	P0DTC9	1	1	1	0	10		Nucleocapsid Phosphoprotein [Severe acute respiratory syndrome coronavirus 2]	HLA-B*07:02	0	0	0	0	0	0	0	0	0	0	0	0	0	0	0	0	0	0	0	0	0	0	0	0	0	0	0	0	0	0	0	0	0	0	0	0	0	0	0	0
AYCCNIVNVSLVKPS	P0DTC4	0	1	1	0	15		Envelope Protein [Severe acute respiratory syndrome coronavirus 2]	HLA class II	0	0	0	0	0	0	0	0	0	0	0	0	0	0	0	0	0	0	0	0	0	0	0	0	0	0	0	0	0	0	0	0	0	0	0	0	0	0	0	0
FLGRYMSAL	P0DTD1	1	1	1	0	9		ORF1ab polyprotein [Severe acute respiratory syndrome coronavirus 2]	HLA class I	0	0	0	0	0	0	0	0	0	0	0	0	0	0	0	0	1	0	0	0	0	0	0	0	0	0	0	0	0	0	0	0	0	0	0	0	0	0	0	1
TLSYYKLGASQRVAGD	P0DTC5	0	0	0	0	16		Membrane Glycoprotein [Severe acute respiratory syndrome coronavirus 2]		0	0	0	0	0	0	0	0	0	0	0	0	0	0	0	0	0	0	0	0	0	0	0	0	0	0	0	0	0	0	0	0	0	0	0	0	0	0	0	0
RPQIGVVREF	P0DTD1	1	0	1	0	10		ORF1ab polyprotein [Severe acute respiratory syndrome coronavirus 2]	HLA-B*15:01	0	0	0	0	0	0	0	0	0	0	0	0	0	0	0	0	0	0	0	0	0	0	0	0	0	0	0	0	0	0	0	0	0	0	0	0	0	0	0	0
FKNLREFVF	P0DTC2	1	1	1	0	9		Spike Surface Glycoprotein [Severe acute respiratory syndrome coronavirus 2]	HLA-C*07:01	0	1	1	1	1	1	1	1	1	1	0	0	0	0	0	0	0	0	0	0	0	0	0	0	0	0	0	0	0	0	0	0	0	0	0	0	0	0	0	0
IPARARVEC	P0DTD1	1	0	0	0	9		ORF1ab polyprotein [Severe acute respiratory syndrome coronavirus 2]	HLA-B*07:02	0	0	0	0	0	0	0	0	0	0	0	0	0	0	0	1	0	0	0	0	0	0	0	0	0	0	0	0	0	0	0	0	0	0	0	0	0	1	0	0
RVDFCGKGY	P0DTC2	1	0	1	0	9		Spike Surface Glycoprotein [Severe acute respiratory syndrome coronavirus 2]	HLA class I	0	1	1	1	1	1	1	1	1	1	0	0	0	0	0	0	0	0	0	0	0	0	0	0	0	0	0	0	0	0	0	0	0	0	0	0	0	0	0	0
AFFGMSRIGMEVTPSGTW	P0DTC9	0	0	0	0	18		Nucleocapsid Phosphoprotein [Severe acute respiratory syndrome coronavirus 2]		0	0	0	0	0	0	0	0	0	0	0	0	0	0	0	0	0	0	0	0	0	0	0	0	0	0	0	0	0	0	0	0	0	0	0	0	0	0	0	0
ISTKHFYW	P0DTD1	1	1	1	0	8		ORF1ab polyprotein [Severe acute respiratory syndrome coronavirus 2]	HLA-B*57:01	0	0	0	0	0	0	0	0	0	0	0	0	0	0	0	0	0	0	0	0	0	0	0	0	0	0	0	0	0	0	0	0	0	0	0	0	0	0	0	0
LTDEMIAQYTSALLA	P0DTC2	0	1	1	0	15		Spike Surface Glycoprotein [Severe acute respiratory syndrome coronavirus 2]	HLA class II	0	1	1	1	1	1	1	1	1	0	0	0	0	0	0	0	0	0	0	0	0	0	0	0	0	0	0	0	0	0	0	0	0	0	0	0	0	0	0	0
GVAMPNLYK	P0DTD1	1	0	1	0	9		ORF1ab polyprotein [Severe acute respiratory syndrome coronavirus 2]	HLA class I	0	0	0	0	0	0	0	0	0	0	0	0	0	0	0	0	1	1	1	0	0	0	0	0	0	0	0	0	0	0	0	0	0	0	0	0	0	0	0	0
HTQVVDMSMTY	P0DTD1	1	0	0	0	11		ORF1ab polyprotein [Severe acute respiratory syndrome coronavirus 2]	HLA-A*01:01	0	0	0	0	0	0	0	0	0	0	0	0	0	0	0	0	0	0	0	0	0	0	0	0	0	0	0	0	0	0	0	0	0	0	0	0	0	0	0	0
NQKLIANQF	P0DTC2	1	1	1	0	9		Spike Surface Glycoprotein [Severe acute respiratory syndrome coronavirus 2]	HLA class I,HLA-B*15:01	0	1	1	1	1	1	1	1	1	1	1	1	1	0	0	1	0	0	0	0	0	0	0	0	0	0	0	0	0	0	0	0	0	0	0	0	0	1	0	0
NPANNAAIVL	P0DTC9	1	0	1	0	10		Nucleocapsid Phosphoprotein [Severe acute respiratory syndrome coronavirus 2]	HLA-B*07:02	0	0	0	0	0	0	0	0	0	0	0	0	0	0	0	0	0	0	0	0	0	0	0	0	0	0	0	0	0	0	0	0	0	0	0	0	0	0	1	0
HIDAYKTFPPTEPKK	P0DTC9	0	1	1	0	15		Nucleocapsid Phosphoprotein [Severe acute respiratory syndrome coronavirus 2]	HLA class II	0	0	0	0	0	0	0	0	0	0	0	0	0	0	0	0	0	0	0	0	0	0	0	0	0	0	0	0	0	0	0	0	0	0	0	0	0	0	0	0
YEQYIKWPWYI	P0DTC2	1	1	1	0	11		Spike Surface Glycoprotein [Severe acute respiratory syndrome coronavirus 2]	HLA class I,HLA-A*24:02	0	1	1	1	1	1	1	1	1	1	1	1	1	0	0	1	0	0	0	0	0	0	0	0	0	0	0	0	0	0	0	0	0	0	0	0	0	1	0	0
NQRNAPRITFGGPSDSTG	P0DTC9	1	0	1	0	18		Nucleocapsid Phosphoprotein [Severe acute respiratory syndrome coronavirus 2]	HLA-B*27:05,HLA-B*27:06	0	0	0	0	0	0	0	0	0	0	0	0	0	0	0	0	0	0	0	0	0	0	0	0	0	0	0	0	0	0	0	0	0	0	0	0	0	0	0	0
LREFVFKNIDGYFKIYSKHTPINLVRD	P0DTC2	0	1	1	0	27		Spike Surface Glycoprotein [Severe acute respiratory syndrome coronavirus 2]	HLA class II	0	1	1	1	1	1	1	1	1	0	0	0	0	0	0	0	0	0	0	0	0	0	0	0	0	0	0	0	0	0	0	0	0	0	0	0	0	0	0	0
ESEFRVYSSANNCTFEYV	P0DTC2	1	0	0	0	18		Spike Surface Glycoprotein [Severe acute respiratory syndrome coronavirus 2]		0	1	1	1	1	1	1	1	1	0	0	0	0	0	0	0	0	0	0	0	0	0	0	0	0	0	0	0	0	0	0	0	0	0	0	0	0	0	0	0
FYSKWYIRVGARKSA	P0DTC8	0	1	1	0	15		ORF8 protein [Severe acute respiratory syndrome coronavirus 2]	HLA class II,HLA-DQB1*06:01,HLA-DRB1*14:01,HLA-DRB1*13:03,HLA-DRB1*11:04,HLA-DRB1*11:01,HLA-DRB1*07:01,HLA-DRB1*04:02,HLA-DRB1*14:06,HLA-DRB1*15:01,HLA-DRB1*15:02,HLA-DRB1*16:01,HLA-DRB1*16:02	0	0	0	0	0	0	0	0	0	0	0	0	0	0	0	0	0	0	0	0	0	0	0	0	0	0	0	0	0	0	0	0	0	0	0	0	0	0	0	0
VLLSVLQQL	P0DTD1	1	0	1	0	9		Replicase polyprotein 1a	HLA-A*02:01	0	0	0	0	0	0	0	0	0	0	0	0	0	0	0	0	0	0	0	0	0	0	0	0	0	0	0	0	0	0	0	0	0	0	1	0	1	0	0	1
IAGHHLGRCDIKDLP	P0DTC5	0	1	1	0	15		Membrane Glycoprotein [Severe acute respiratory syndrome coronavirus 2]	HLA class II	0	0	0	0	0	0	0	0	0	0	0	0	0	0	0	0	0	0	0	0	0	0	0	0	0	0	0	0	0	0	0	0	0	0	0	0	0	0	0	0
NIADYNYKL	P0DTC2	1	0	1	0	9		Spike Surface Glycoprotein [Severe acute respiratory syndrome coronavirus 2]	HLA-A*02:01	0	1	1	1	1	1	1	1	1	1	0	0	0	0	0	0	1	0	0	0	0	0	0	0	0	0	0	0	0	0	0	0	0	0	0	0	0	0	0	0
QECVRGTTVL	P0DTC7	1	0	1	0	10		ORF7a protein [Severe acute respiratory syndrome coronavirus 2]	HLA class I	0	0	0	0	0	0	0	0	0	0	0	0	0	0	0	0	0	0	0	0	0	0	0	0	0	0	0	0	0	0	0	0	0	0	0	0	0	0	0	0
WIFGTTLDSK	P0DTC2	1	1	1	0	10		Spike Surface Glycoprotein [Severe acute respiratory syndrome coronavirus 2]	HLA class I	0	1	1	1	1	1	1	1	1	0	0	0	0	0	0	0	0	0	0	0	0	0	0	0	0	0	0	0	0	0	0	0	0	0	0	0	0	0	0	0
RIRGGDGKMK	P0DTC9	1	1	1	0	10		Nucleocapsid Phosphoprotein [Severe acute respiratory syndrome coronavirus 2]	HLA class I	0	0	0	0	0	0	0	0	0	0	0	0	0	0	0	0	0	0	0	0	0	0	0	0	0	0	0	0	0	0	0	0	0	0	0	0	0	0	0	0
STFNVPMEK	P0DTD1	1	0	1	0	9		ORF1ab polyprotein [Severe acute respiratory syndrome coronavirus 2]	HLA-A*11:01	0	0	0	0	0	0	0	0	0	0	0	0	0	0	0	0	0	0	0	0	0	0	0	0	0	0	0	0	0	0	0	0	0	0	0	0	0	0	0	0
ATSRTLSYYK	P0DTC5	1	1	1	1	10		Membrane Glycoprotein [Severe acute respiratory syndrome coronavirus 2]	HLA-A*11:01,HLA-A*30:01	0	0	0	0	0	0	0	0	0	0	0	0	0	0	0	0	0	0	0	0	0	0	0	0	0	0	0	0	0	0	0	0	0	0	0	0	0	0	0	0
SMWALIISV	P0DTD1	1	0	1	0	9		ORF1ab polyprotein [Severe acute respiratory syndrome coronavirus 2]	HLA-A*02:01	1	0	0	0	0	0	0	0	0	0	0	0	0	0	0	0	1	0	0	0	0	0	0	0	0	0	0	0	0	0	0	0	0	0	0	0	0	0	0	0
QEVFAQVKQIYK	P0DTC2	1	1	1	0	12		Spike Surface Glycoprotein [Severe acute respiratory syndrome coronavirus 2]	HLA class I	0	1	1	1	1	1	1	1	1	1	0	0	0	0	0	0	0	0	0	0	0	0	0	0	0	0	0	0	0	0	0	0	0	0	0	0	0	0	0	0
SYSLFDMSKF	P0DTD1	1	0	0	0	10		ORF1ab polyprotein [Severe acute respiratory syndrome coronavirus 2]	HLA-A*24:02	0	0	0	0	0	0	0	0	0	0	0	0	0	0	0	1	0	0	0	0	0	0	0	0	0	0	0	0	0	0	0	0	0	0	0	0	0	1	0	0
VWHVNNATNKATYKP	P0DTD1	0	1	1	0	15		ORF1ab polyprotein [Severe acute respiratory syndrome coronavirus 2]	HLA class II	0	0	0	0	0	0	0	0	0	0	0	0	0	0	0	0	0	0	0	0	0	0	0	0	0	0	0	0	0	0	0	0	0	0	0	0	0	0	0	0
YYRRATRRIR	P0DTC9	1	1	1	0	10		Nucleocapsid Phosphoprotein [Severe acute respiratory syndrome coronavirus 2]	HLA class I	0	0	0	0	0	0	0	0	0	0	0	0	0	0	0	0	0	0	0	0	0	0	0	0	0	0	0	0	0	0	0	0	0	0	0	0	0	0	0	0
VDDPCPIHFY	P0DTC8	1	1	1	0	10		ORF8 protein [Severe acute respiratory syndrome coronavirus 2]	HLA-A*01:01	0	0	0	0	0	0	0	0	0	0	0	0	0	0	0	0	0	0	0	0	0	0	0	0	0	0	0	0	0	0	0	0	0	0	0	0	0	0	0	0
YERHSLSHF	P0DTD1	1	0	1	0	9		ORF1ab polyprotein [Severe acute respiratory syndrome coronavirus 2]	HLA-B*44:02	0	0	0	0	0	0	0	0	0	0	0	0	0	0	0	0	0	0	0	0	0	0	0	0	0	0	0	0	0	0	0	0	0	0	0	0	0	0	0	0
KAHFPREGVFVSNGT	P0DTC2	0	1	0	0	15		Spike Surface Glycoprotein [Severe acute respiratory syndrome coronavirus 2]	HLA class II	0	1	1	1	1	1	1	1	1	1	0	0	0	0	0	0	0	0	0	0	0	0	0	0	0	0	0	0	0	0	0	0	0	0	0	0	0	0	0	0
QEEVQELYSPIFLIV	P0DTC7	0	1	1	0	15		ORF7a protein [Severe acute respiratory syndrome coronavirus 2]	HLA-DR	0	0	0	0	0	0	0	0	0	0	0	0	0	0	0	0	0	0	0	0	0	0	0	0	0	0	0	0	0	0	0	0	0	0	0	0	0	0	0	0
CPFGEVFNATRFASVYAWNR	P0DTC2	0	1	1	0	20		Spike Surface Glycoprotein [Severe acute respiratory syndrome coronavirus 2]	HLA class II	0	1	1	1	1	1	1	1	1	1	0	0	0	0	0	0	0	0	0	0	0	0	0	0	0	0	0	0	0	0	0	0	0	0	0	0	0	0	0	0
YRYNLPTMC	P0DTD1	1	0	0	0	9		ORF1ab polyprotein [Severe acute respiratory syndrome coronavirus 2]	HLA-C*06:02	0	0	0	0	0	0	0	0	0	0	0	0	0	0	0	1	0	0	0	0	0	0	0	0	0	0	0	0	0	0	0	0	0	0	0	0	0	1	0	0
LNQLTGYKKPASREL	P0DTD1	0	1	1	0	15		ORF1ab polyprotein [Severe acute respiratory syndrome coronavirus 2]	HLA class II	0	0	0	0	0	0	0	0	0	0	0	0	0	0	0	0	0	0	0	0	0	0	0	0	0	0	0	0	0	0	0	0	0	0	0	0	0	0	0	0
GVSPTKLNDLCFTNV	P0DTC2	0	1	1	0	15		Spike Surface Glycoprotein [Severe acute respiratory syndrome coronavirus 2]	HLA class II	0	1	1	1	1	1	1	1	1	1	0	0	0	0	0	0	0	0	0	0	0	0	0	0	0	0	0	0	0	0	0	0	0	0	0	0	0	0	0	0
QALNTLVKQLSSNFG	P0DTC2	0	1	1	0	15		Spike Surface Glycoprotein [Severe acute respiratory syndrome coronavirus 2]	HLA class II	0	1	1	1	1	1	1	1	1	1	0	0	0	0	0	0	0	0	0	0	0	0	0	0	0	0	0	0	0	0	0	0	0	0	0	0	0	0	0	0
FIERYKLEGY	P0DTD1	1	0	0	0	10		ORF1ab polyprotein [Severe acute respiratory syndrome coronavirus 2]	HLA-A*01:01	0	0	0	0	0	0	0	0	0	0	0	0	0	0	0	0	0	0	0	0	0	0	0	0	0	0	0	0	0	0	0	0	0	0	0	0	0	0	0	0
AAVYRINW	P0DTC5	1	1	1	0	8		Membrane Glycoprotein [Severe acute respiratory syndrome coronavirus 2]	HLA-B*57:01	0	0	0	0	0	0	0	0	0	0	0	0	0	0	0	0	1	0	0	0	0	0	0	0	0	0	0	0	0	0	0	0	0	0	0	0	0	0	1	1
SYQTQTNSPRRARSVA	P0DTC2	1	0	1	0	16		Spike Surface Glycoprotein [Severe acute respiratory syndrome coronavirus 2]	HLA class I	0	1	1	1	1	1	1	1	1	0	0	0	0	0	0	0	0	0	0	0	0	0	0	0	0	0	0	0	0	0	0	0	0	0	0	0	0	0	0	0
FNCYFPLQSYGFQPTNGVGY	P0DTC2	0	1	1	0	20		Spike Surface Glycoprotein [Severe acute respiratory syndrome coronavirus 2]	HLA class II	0	1	1	1	1	1	1	1	0	0	0	0	0	0	0	0	0	0	0	0	0	0	0	0	0	0	0	0	0	0	0	0	0	0	0	0	0	0	0	0
ILLNKHIDA	P0DTC9	1	1	1	0	9		Nucleocapsid Phosphoprotein [Severe acute respiratory syndrome coronavirus 2]	HLA class I,HLA-A*02:01	0	0	0	0	0	0	0	0	0	0	0	0	0	0	0	0	0	0	0	0	0	0	0	0	0	0	0	1	0	0	1	0	0	0	0	0	1	0	1	0
NVKDFMSL	P0DTD1	1	0	0	0	8		ORF1ab polyprotein [Severe acute respiratory syndrome coronavirus 2]	HLA-B*08:01	0	0	0	0	0	0	0	0	0	0	0	0	0	0	0	0	0	0	0	1	0	0	0	0	0	0	0	0	0	0	0	0	0	0	0	0	0	0	0	0
NLYDKLVSSFL	P0DTD1	1	1	1	0	11		ORF1ab polyprotein [Severe acute respiratory syndrome coronavirus 2]	HLA-A*02:01	0	0	0	0	0	0	0	0	0	0	0	0	0	0	0	0	0	0	0	0	0	0	0	0	0	0	0	0	0	0	0	0	0	0	0	0	0	0	0	0
TICAPLTVF	P0DTD1	1	0	1	0	9		ORF1ab polyprotein [Severe acute respiratory syndrome coronavirus 2]	HLA-B*15:01	0	0	0	0	0	0	0	0	0	0	0	0	0	0	0	0	0	0	0	0	0	0	0	0	0	0	0	0	0	0	0	0	0	0	0	0	0	0	0	0
EYVSQPFLM	P0DTC2	1	1	1	0	9		Spike Surface Glycoprotein [Severe acute respiratory syndrome coronavirus 2]	HLA-A*24:02	0	1	1	1	1	1	1	1	1	0	0	0	0	0	0	0	0	0	0	0	0	0	0	0	0	0	0	0	0	0	0	0	0	0	0	0	0	0	0	0
PANNAAIVLQLPQGT	P0DTC9	0	1	1	0	15		Nucleoprotein [Severe acute respiratory syndrome coronavirus 2]	HLA class II	0	0	0	0	0	0	0	0	0	0	0	0	0	0	0	0	0	0	0	0	0	0	0	0	0	0	0	0	0	0	0	0	0	0	0	0	0	0	0	0
DDYQGKPLEF	P0DTD1	1	0	1	0	10		ORF1ab polyprotein [Severe acute respiratory syndrome coronavirus 2]	HLA-A*24:02	0	0	0	0	0	0	0	0	0	0	0	0	0	0	0	0	0	0	0	0	0	0	0	0	0	0	0	0	0	0	0	0	0	0	0	0	0	0	0	0
SFTRGVYYPDKVFRS	P0DTC2	1	1	0	0	15		Spike Surface Glycoprotein [Severe acute respiratory syndrome coronavirus 2]	HLA class II	0	1	1	1	1	1	1	1	1	0	0	0	0	0	0	0	0	0	0	0	0	0	0	0	0	0	0	0	0	0	0	0	0	0	0	0	0	0	0	0
LYNSASFSTF	P0DTC2	1	1	1	0	10		Spike Surface Glycoprotein [Severe acute respiratory syndrome coronavirus 2]	HLA-A*24:02,HLA class II	0	1	1	1	1	1	1	1	0	1	0	0	0	0	0	0	0	0	0	0	0	0	0	0	0	0	0	0	0	0	0	0	0	0	0	0	0	0	0	0
GPKVKYLYF	P0DTD1	1	0	0	0	9		ORF1ab polyprotein [Severe acute respiratory syndrome coronavirus 2]	HLA-B*08:01	0	0	0	0	0	0	0	0	0	0	0	0	0	0	0	1	0	0	0	0	0	0	0	0	0	0	0	0	0	0	0	0	0	0	0	0	0	1	0	0
QQGQTVTKKSAAEAS	P0DTC9	0	1	1	0	15		Nucleoprotein [Severe acute respiratory syndrome coronavirus 2]	HLA class II	0	0	0	0	0	0	0	0	0	0	0	0	0	0	0	0	0	0	0	0	0	0	0	0	0	0	0	0	0	0	0	0	0	0	0	0	0	0	0	0
YIATNGPLK	P0DTD1	1	1	1	0	9		ORF1ab polyprotein [Severe acute respiratory syndrome coronavirus 2]	HLA-A*11:01	0	0	0	0	0	0	0	0	0	0	0	0	0	0	0	1	0	0	0	0	0	0	0	0	0	0	0	0	0	0	0	0	0	0	0	0	0	1	0	0
FAYANRNRF	P0DTC5	1	1	1	0	9		Membrane Glycoprotein [Severe acute respiratory syndrome coronavirus 2]	HLA-B*35:01,HLA-B*15:01,HLA class II	0	0	0	0	0	0	0	0	0	0	0	0	0	0	0	0	0	0	0	0	0	0	0	0	0	0	0	0	0	0	0	0	0	0	0	0	0	0	0	0
IHADQLTPTW	P0DTC2	1	0	1	0	10		Spike Surface Glycoprotein [Severe acute respiratory syndrome coronavirus 2]	HLA-B*53:01	0	1	1	1	1	1	1	1	1	1	0	0	0	0	0	0	0	0	0	0	0	0	0	0	0	0	0	0	0	0	0	0	0	0	0	0	0	0	0	0
KASMPTTIA	P0DTD1	1	1	1	0	9		ORF1ab polyprotein [Severe acute respiratory syndrome coronavirus 2]	HLA-A*30:01	0	0	0	0	0	0	0	0	0	0	0	0	0	0	0	0	0	0	0	0	0	0	0	0	0	0	0	0	0	0	0	0	0	0	0	0	0	0	0	1
FTYASALWEI	P0DTD1	1	0	1	0	10		ORF1ab polyprotein [Severe acute respiratory syndrome coronavirus 2]	HLA class I	0	0	0	0	0	0	0	0	0	0	0	0	0	0	0	0	0	0	0	0	0	0	0	0	0	0	0	0	0	0	0	0	0	0	0	0	0	0	0	0
RMAGNGGDAALALLL	P0DTC9	0	1	1	0	15		Nucleocapsid Phosphoprotein [Severe acute respiratory syndrome coronavirus 2]	HLA class II	0	0	0	0	0	0	0	0	0	0	0	0	0	0	0	0	0	0	0	0	0	0	0	0	0	0	0	0	0	0	0	0	0	0	0	0	0	0	0	0
RRGPEQTQGNFGDQE	P0DTC9	0	1	1	0	15		Nucleocapsid Phosphoprotein [Severe acute respiratory syndrome coronavirus 2]	HLA class II	0	0	0	0	0	0	0	0	0	0	0	0	0	0	0	0	0	0	0	0	0	0	0	0	0	0	0	0	0	0	0	0	0	0	0	0	0	0	0	0
ENLLLYIDINGNLHP	P0DTD1	0	1	0	0	15		ORF1ab polyprotein [Severe acute respiratory syndrome coronavirus 2]	HLA class II	0	0	0	0	0	0	0	0	0	0	0	0	0	0	0	0	0	0	0	0	0	0	0	0	0	0	0	0	0	0	0	0	0	0	0	0	0	0	0	0
TSDLATNNLVVMAY	P0DTD1	1	0	1	0	14		ORF1ab polyprotein [Severe acute respiratory syndrome coronavirus 2]	HLA class I	0	0	0	0	0	0	0	0	0	0	0	0	0	0	0	0	0	0	0	0	0	0	0	0	0	0	0	0	0	0	0	0	0	0	0	0	0	0	0	0
KFLPFQQFGR	P0DTC2	1	0	1	0	10		Spike Surface Glycoprotein [Severe acute respiratory syndrome coronavirus 2]	HLA-A*31:01	0	1	1	1	1	1	1	1	1	1	0	0	0	0	0	0	0	0	0	0	0	0	0	0	0	0	0	0	0	0	0	0	0	0	0	0	0	0	0	0
GSLIYSTAALGVLMS	P0DTD1	0	1	0	0	15		ORF1ab polyprotein [Severe acute respiratory syndrome coronavirus 2]	HLA class II	0	0	0	0	0	0	0	0	0	0	0	0	0	0	0	0	0	0	0	0	0	0	0	0	0	0	0	0	0	0	0	0	0	0	0	0	0	0	0	0
QEILGTVSW	P0DTD1	1	0	1	0	9		ORF1ab polyprotein [Severe acute respiratory syndrome coronavirus 2]	HLA-B*44:03	0	0	0	0	0	0	0	0	0	0	0	0	0	0	0	0	0	0	0	0	0	0	0	0	0	0	0	0	0	0	0	0	0	0	0	0	0	0	0	0
MLAHAEETR	P0DTD1	1	0	1	0	9		ORF1ab polyprotein [Severe acute respiratory syndrome coronavirus 2]	HLA-A*68:01	0	0	0	0	0	0	0	0	0	0	0	0	0	0	0	0	0	0	0	0	0	0	0	0	0	0	0	0	0	0	0	0	0	0	0	0	0	0	0	0
LIRQGTDYKHWPQIA	P0DTC9	0	1	1	0	15		Nucleocapsid Phosphoprotein [Severe acute respiratory syndrome coronavirus 2]	HLA class II	0	0	0	0	0	0	0	0	0	0	0	0	0	0	0	0	0	0	0	0	0	0	0	0	0	0	0	0	0	0	0	0	0	0	0	0	0	0	0	0
AEIRASANL	P0DTC2	1	1	1	0	9		Spike Surface Glycoprotein [Severe acute respiratory syndrome coronavirus 2]	HLA-B*44:02,HLA-B*44:03,HLA-B*40:01	0	1	1	1	1	1	1	1	1	1	0	0	0	0	0	0	0	0	0	0	0	0	0	0	0	0	0	0	0	0	0	0	0	0	0	0	0	0	0	1
QFAYANRNRFLYIIK	P0DTC5	1	1	1	0	15		Membrane Glycoprotein [Severe acute respiratory syndrome coronavirus 2]	HLA class I,HLA-DRB1*14:01,HLA class II	0	0	0	0	0	0	0	0	0	0	0	0	0	0	0	0	0	0	0	0	0	0	0	0	0	0	0	0	0	0	0	0	0	0	0	0	0	0	0	0
YYHKNNKSW	P0DTC2	1	1	1	0	9		Spike Surface Glycoprotein [Severe acute respiratory syndrome coronavirus 2]	HLA-A*24:02	0	1	1	1	1	1	1	1	1	0	0	0	0	0	0	0	0	0	0	0	0	0	0	0	0	0	0	0	0	0	0	0	0	0	0	0	0	0	0	0
MEVTPSGTW	P0DTC9	1	1	1	1	9		Nucleocapsid Phosphoprotein [Severe acute respiratory syndrome coronavirus 2]	HLA-B*44:03	0	0	0	0	0	0	0	0	0	0	0	0	0	0	0	0	0	0	0	0	0	0	0	0	0	0	0	0	0	0	0	0	0	0	0	0	0	0	0	0
RVVVLSFELLHAPAT	P0DTC2	1	1	1	0	15		Spike Surface Glycoprotein [Severe acute respiratory syndrome coronavirus 2]	HLA-B*50:02	0	1	1	1	1	1	1	1	1	1	0	0	0	0	0	0	0	0	0	0	0	0	0	0	0	0	0	0	0	0	0	0	0	0	0	0	0	0	0	0
NLYDKLVSSFLEMKS	P0DTD1	0	1	1	0	15		ORF1ab polyprotein [Severe acute respiratory syndrome coronavirus 2]	HLA class II,HLA-DRB1*14:01,HLA-DQB1*05:02	0	0	0	0	0	0	0	0	0	0	0	0	0	0	0	0	0	0	0	0	0	0	0	0	0	0	0	0	0	0	0	0	0	0	0	0	0	0	0	0
QTVKPGNFNK	P0DTD1	1	0	1	0	10		ORF1ab polyprotein [Severe acute respiratory syndrome coronavirus 2]	HLA-A*11:01	0	0	0	0	0	0	0	0	0	0	0	0	0	0	0	1	0	0	0	0	0	0	0	0	0	0	0	0	0	0	0	0	0	0	0	0	0	1	0	0
ANRNRFLYI	P0DTC5	1	1	1	0	9		Membrane Glycoprotein [Severe acute respiratory syndrome coronavirus 2]	HLA-B*08:01	0	0	0	0	0	0	0	0	0	0	0	0	0	0	0	0	0	0	0	0	0	0	0	0	0	0	0	0	0	0	0	0	0	0	0	0	0	0	0	0
LLKEPCSSGTY	P0DTC7	1	0	1	0	11		ORF7a protein [Severe acute respiratory syndrome coronavirus 2]	HLA-B*15:01	0	0	0	0	0	0	0	0	0	0	0	0	0	0	0	0	1	1	1	0	0	0	0	0	0	0	0	0	0	0	0	0	0	0	0	0	0	0	0	0
KPRQKRTAT	P0DTC9	1	1	1	0	9		Nucleocapsid Phosphoprotein [Severe acute respiratory syndrome coronavirus 2]	HLA-B*07:02,HLA-B*08:01	0	0	0	0	0	0	0	0	0	0	0	0	0	0	0	1	0	0	0	0	0	0	0	0	0	0	0	0	0	0	0	0	0	0	0	0	0	1	0	0
STGSNVFQTR	P0DTC2	1	0	1	0	10		Spike Surface Glycoprotein [Severe acute respiratory syndrome coronavirus 2]	HLA-A*31:01,HLA-A*68:01	0	1	1	1	1	1	1	1	1	1	0	0	0	0	0	0	0	0	0	0	0	0	0	0	0	0	0	0	0	0	0	0	0	0	0	0	0	0	0	0
QVILLNKHIDAYKTF	P0DTC9	1	1	1	0	15		Nucleocapsid Phosphoprotein [Severe acute respiratory syndrome coronavirus 2]	HLA class I,HLA class II	0	0	0	0	0	0	0	0	0	0	0	0	0	0	0	0	0	0	0	0	0	0	0	0	0	0	0	0	0	0	0	0	0	0	0	0	0	0	0	0
ELHLSWEVGKPRPPL	P0DTD1	0	1	1	0	15		ORF1ab polyprotein [Severe acute respiratory syndrome coronavirus 2]	HLA class II	0	0	0	0	0	0	0	0	0	0	0	0	0	0	0	0	0	0	0	0	0	0	0	0	0	0	0	0	0	0	0	0	0	0	0	0	0	0	0	0
AAEASKKPRQKRTAT	P0DTC9	0	1	1	0	15		Nucleocapsid Phosphoprotein [Severe acute respiratory syndrome coronavirus 2]	HLA class II	0	0	0	0	0	0	0	0	0	0	0	0	0	0	0	0	0	0	0	0	0	0	0	0	0	0	0	0	0	0	0	0	0	0	0	0	0	0	0	0
SRTLSYYKLGASQRV	P0DTC5	0	1	1	0	15		Membrane Glycoprotein [Severe acute respiratory syndrome coronavirus 2]	HLA-DRB5*01:02,HLA-DRB5*01:01	0	0	0	0	0	0	0	0	0	0	0	0	0	0	0	0	0	0	0	0	0	0	0	0	0	0	0	0	0	0	0	0	0	0	0	0	0	0	0	0
DVVAIDYKHY	P0DTD1	1	1	1	0	10		ORF1ab polyprotein [Severe acute respiratory syndrome coronavirus 2]	HLA-A*26:01	0	0	0	0	0	0	0	0	0	0	0	0	0	0	0	0	0	0	0	0	0	0	0	0	0	0	0	0	0	0	0	0	0	0	0	0	0	0	0	0
AIMQLFFSY	P0DTD1	1	0	1	0	9		Replicase polyprotein 1a	HLA-A*11:01	0	0	0	0	0	0	0	0	0	0	0	0	0	0	0	0	0	0	0	0	0	0	0	0	0	0	0	0	0	0	0	0	0	0	0	0	0	0	0	0
SYFIASFRLFA	P0DTC5	1	1	1	0	11		Membrane Glycoprotein [Severe acute respiratory syndrome coronavirus 2]	HLA class I	0	0	0	0	0	0	0	0	0	0	0	0	0	0	0	0	0	0	0	0	0	0	0	0	0	0	0	0	0	0	0	0	0	1	0	0	1	0	0	0
TKLNDLCFTNVYADS	P0DTC2	0	1	1	0	15		Spike Surface Glycoprotein [Severe acute respiratory syndrome coronavirus 2]	HLA class II	0	1	1	1	1	1	1	1	1	1	0	0	0	0	0	0	0	0	0	0	0	0	0	0	0	0	0	0	0	0	0	0	0	0	0	0	0	0	0	0
RLNEVAKNL	P0DTC2	1	0	1	0	9		Spike Surface Glycoprotein [Severe acute respiratory syndrome coronavirus 2]	HLA class I,HLA-A*02:01	0	1	1	1	1	1	1	1	1	1	0	0	0	0	0	0	1	1	0	0	0	0	0	0	0	0	0	0	0	0	0	0	0	0	0	0	0	0	0	0
SPFHPLADNKFAL	P0DTC7	1	0	1	0	13		ORF7a protein [Severe acute respiratory syndrome coronavirus 2]	HLA class I	0	0	0	0	0	0	0	0	0	0	0	0	0	0	0	0	0	0	0	0	0	0	0	0	0	0	0	0	0	0	0	0	0	0	0	0	0	0	0	0
FLEYHDVRV	P0DTC8	1	1	1	0	9		ORF8 protein [Severe acute respiratory syndrome coronavirus 2]	HLA-A*02:07	0	0	0	0	0	0	0	0	0	0	0	0	0	0	0	0	0	0	0	0	0	0	0	0	0	0	0	0	0	0	0	0	0	0	0	0	0	0	0	0
KPRSQMEIDF	P0DTD1	1	0	0	0	10		ORF1ab polyprotein [Severe acute respiratory syndrome coronavirus 2]	HLA-B*07:02	0	0	0	0	0	0	0	0	0	0	0	0	0	0	0	0	0	0	0	0	0	0	0	0	0	0	0	0	0	0	0	0	0	0	0	0	0	0	0	0
IYSKHTPINL	P0DTC2	1	1	1	0	10		Spike Surface Glycoprotein [Severe acute respiratory syndrome coronavirus 2]	HLA class I	0	1	1	1	1	1	1	1	1	0	0	0	0	0	0	0	0	0	0	0	0	0	0	0	0	0	0	0	0	0	0	0	0	0	0	0	0	0	0	0
QASSRSSSRSRNSSR	P0DTC9	0	1	1	0	15		Nucleoprotein [Severe acute respiratory syndrome coronavirus 2]	HLA class II	0	0	0	0	0	0	0	0	0	0	0	0	0	0	0	0	0	0	0	0	0	0	0	0	0	0	0	0	0	0	0	0	0	0	0	0	0	0	0	0
TECSNLLLQY	P0DTC2	1	1	1	0	10		Spike Surface Glycoprotein [Severe acute respiratory syndrome coronavirus 2]	HLA-B*44:02,HLA-B*44:03	0	1	1	1	1	1	1	1	1	1	0	0	0	0	0	0	0	0	0	0	0	0	0	0	0	0	0	0	0	0	0	0	0	0	0	0	0	0	0	0
SRGGSQASSRSSSRS	P0DTC9	0	1	1	0	15		Nucleoprotein [Severe acute respiratory syndrome coronavirus 2]	HLA class II	0	0	0	0	0	0	0	0	0	0	0	0	0	0	0	0	0	0	0	0	0	0	0	0	0	0	0	0	0	0	0	0	0	0	0	0	0	0	0	0
ELVIGAVILR	P0DTC5	1	1	1	0	10		Membrane Glycoprotein [Severe acute respiratory syndrome coronavirus 2]	HLA-A*68:01	0	0	0	0	0	0	0	0	0	0	0	0	0	0	0	0	0	0	0	0	0	0	0	0	0	0	0	0	0	0	0	0	0	0	0	0	0	0	0	0
LPYPDPSRI	P0DTD1	1	0	1	0	9		ORF1ab polyprotein [Severe acute respiratory syndrome coronavirus 2]	HLA-B*51:01	0	0	0	0	0	0	0	0	0	0	0	0	0	0	0	1	1	0	0	0	0	0	0	0	0	0	0	0	0	0	0	0	0	0	0	0	0	1	0	0
VLAAECTIF	P0DTD1	1	0	0	0	9		ORF1ab polyprotein [Severe acute respiratory syndrome coronavirus 2]	HLA-B*15:01	0	0	0	0	0	0	0	0	0	0	0	0	0	0	0	0	0	0	0	0	0	0	0	0	0	0	0	0	0	0	0	0	0	0	0	0	0	0	0	0
YVMHANYIF	P0DTD1	1	0	1	0	9		ORF1ab polyprotein [Severe acute respiratory syndrome coronavirus 2]	HLA-A*32:01	0	0	0	0	0	0	0	0	0	0	0	0	0	0	0	1	0	0	0	0	0	0	0	0	0	0	0	0	0	0	0	0	0	0	0	0	0	1	0	0
HWFVTQRNFYEPQIITTDN	P0DTC2	0	1	1	0	19		Spike Surface Glycoprotein [Severe acute respiratory syndrome coronavirus 2]	HLA class II	0	1	1	1	1	1	1	1	1	1	0	0	0	0	0	0	0	0	0	0	0	0	0	0	0	0	0	0	0	0	0	0	0	0	0	0	0	0	0	0
VYAWNRKRIS	P0DTC2	0	1	1	0	10		Spike Surface Glycoprotein [Severe acute respiratory syndrome coronavirus 2]	HLA-DR	0	1	1	1	1	1	1	1	1	1	0	0	0	0	0	0	0	0	0	0	0	0	0	0	0	0	0	0	0	0	0	0	0	0	0	0	0	0	0	0
ANVYLKHGGGVAGAL	P0DTC1	1	1	0	0	15		NSP3 [Severe acute respiratory syndrome coronavirus 2]	HLA class I,HLA class II	0	0	0	0	0	0	0	0	0	0	0	0	0	0	0	0	0	0	0	0	0	0	0	0	0	0	0	0	0	0	0	0	0	0	0	0	0	0	0	0
SASFSTFKCY	P0DTC2	1	1	1	0	10		Spike Surface Glycoprotein [Severe acute respiratory syndrome coronavirus 2]	HLA-A*01:01	0	1	1	1	1	1	1	1	0	1	0	0	0	0	0	0	0	0	0	0	0	0	0	0	0	0	0	0	0	0	0	0	0	0	0	0	0	0	0	0
ITGRLQSLQTY	P0DTC2	1	1	1	0	11		Spike Surface Glycoprotein [Severe acute respiratory syndrome coronavirus 2]	HLA-A*01:01	0	1	1	1	1	1	1	1	1	1	0	0	0	0	0	0	0	0	0	0	0	0	0	0	0	0	0	0	0	0	0	0	0	0	0	0	0	0	0	0
CCHLAKALNDFSNSG	P0DTD1	0	1	1	0	15		ORF1ab polyprotein [Severe acute respiratory syndrome coronavirus 2]	HLA class II	0	0	0	0	0	0	0	0	0	0	0	0	0	0	0	0	0	0	0	0	0	0	0	0	0	0	0	0	0	0	0	0	0	0	0	0	0	0	0	0
PINLVRDLPQGFSAL	P0DTC2	0	1	1	0	15		Spike Surface Glycoprotein [Severe acute respiratory syndrome coronavirus 2]	HLA-DRB1*03:01,HLA-DRB3*01:01,HLA class II	0	1	1	1	1	1	1	1	1	0	0	0	0	0	0	0	0	0	0	0	0	0	0	0	0	0	0	0	0	0	0	0	0	0	0	0	0	0	0	0
ELPDEFVVV		1	0	1	0	9		ORF9b protein [Severe acute respiratory syndrome coronavirus 2]	HLA-A*02:01,HLA-B*07:02	0	0	0	0	0	0	0	0	0	0	0	0	0	0	0	0	0	0	0	0	0	0	0	0	0	0	0	0	0	0	0	0	0	0	0	0	0	0	0	1
IAATRGATV	P0DTD1	1	1	1	0	9		ORF1ab polyprotein [Severe acute respiratory syndrome coronavirus 2]	HLA-B*51:01	0	0	0	0	0	0	0	0	0	0	0	0	0	0	0	1	1	0	0	1	0	0	0	0	0	0	0	0	0	0	0	0	0	0	0	0	0	1	1	1
LDAYNMMISAGFSLW	P0DTD1	0	1	1	0	15		ORF1ab polyprotein [Severe acute respiratory syndrome coronavirus 2]	HLA-DRB1	0	0	0	0	0	0	0	0	0	0	0	0	0	0	0	0	0	0	0	0	0	0	0	0	0	0	0	0	0	0	0	0	0	0	0	0	0	0	0	0
GWTAGAAAYYVGYLQ	P0DTC2	1	1	1	0	15		Spike Surface Glycoprotein [Severe acute respiratory syndrome coronavirus 2]	HLA class I,HLA class II	0	1	1	1	1	1	1	1	1	0	0	0	0	0	0	0	0	0	0	0	0	0	0	0	0	0	0	0	0	0	0	0	0	0	0	0	0	0	0	0
LEMELTPVV	P0DTD1	1	0	1	0	9		ORF1ab polyprotein [Severe acute respiratory syndrome coronavirus 2]	HLA-B*40:01	0	0	0	0	0	0	0	0	0	0	0	0	0	0	0	0	1	0	0	0	0	0	0	0	0	0	0	0	0	0	0	0	0	0	1	0	1	0	0	0
FYAYLRKHF	P0DTD1	1	1	1	0	9		ORF1ab polyprotein [Severe acute respiratory syndrome coronavirus 2]	HLA-A*24:02	0	0	0	0	0	0	0	0	0	0	0	0	0	0	0	1	0	0	0	0	0	0	0	0	0	0	0	0	0	0	0	0	0	0	0	0	0	1	0	0
WICLLQFAYANRNRF	P0DTC5	0	1	1	0	15		Membrane Glycoprotein [Severe acute respiratory syndrome coronavirus 2]	HLA class II,HLA-DRB1*03:01,HLA-DRB1*14:01,HLA-DQB1*05:03	0	0	0	0	0	0	0	0	0	0	0	0	0	0	0	0	0	0	0	0	0	0	0	0	0	0	0	0	0	0	0	0	0	0	0	0	0	0	0	0
FLAFVVFLLVTLAIL	P0DTC4	0	1	1	0	15		Envelope Protein [Severe acute respiratory syndrome coronavirus 2]	HLA-DRB1	0	0	0	0	0	0	0	0	0	0	0	0	0	0	0	0	0	0	0	0	0	0	0	0	0	0	0	0	0	0	0	0	0	0	0	0	0	0	0	0
VVYRAFDIY	P0DTD1	1	0	0	0	9		ORF1ab polyprotein [Severe acute respiratory syndrome coronavirus 2]	HLA-B*15:01	0	0	0	0	0	0	0	0	0	0	0	0	0	0	0	1	0	0	0	0	0	0	0	0	0	0	0	0	0	0	0	0	0	0	0	0	0	1	0	1
NVYADSFVIR	P0DTC2	1	1	1	0	10		Spike Surface Glycoprotein [Severe acute respiratory syndrome coronavirus 2]	HLA-A*68:01,HLA-A*33:03	0	1	1	1	1	1	1	1	1	1	0	0	0	0	0	0	0	0	0	0	0	0	0	0	0	0	0	0	0	0	0	0	0	0	0	0	0	0	0	0
IQITISSFK	P0DTD1	1	0	0	0	9		ORF1ab polyprotein [Severe acute respiratory syndrome coronavirus 2]	HLA-A*03:01	0	0	0	0	0	0	0	0	0	0	0	0	0	0	0	0	0	0	0	0	0	0	0	0	0	0	0	0	0	0	0	0	0	0	0	0	0	0	0	0
LPPLLTDEM	P0DTC2	1	1	1	0	9		Spike Surface Glycoprotein [Severe acute respiratory syndrome coronavirus 2]	HLA-B*35:01	0	1	1	1	1	1	1	1	1	1	0	0	0	0	0	0	0	0	0	0	0	0	0	0	0	0	0	0	0	0	0	0	0	0	0	0	0	0	0	1
MYKGLPWNV	P0DTD1	1	1	0	0	9		ORF1ab polyprotein [Severe acute respiratory syndrome coronavirus 2]	HLA-C*06:02	0	0	0	0	0	0	0	0	0	0	0	0	0	0	0	0	0	0	0	0	0	0	0	0	0	0	0	0	0	0	0	0	0	0	0	0	0	0	0	0
KEELDKYFKNHTSPD	P0DTC2	0	1	1	0	15		Spike Surface Glycoprotein [Severe acute respiratory syndrome coronavirus 2]	HLA class II	0	1	1	1	1	1	1	1	1	1	0	0	0	0	0	0	0	0	0	0	0	0	0	0	0	0	0	0	0	0	0	0	0	0	0	0	0	0	0	0
DLSPRWYFYYLGTGP	P0DTC9	1	1	1	0	15		Nucleoprotein [Severe acute respiratory syndrome coronavirus 2]	HLA class I,HLA class II	0	0	0	0	0	0	0	0	0	0	0	0	0	0	0	1	0	0	0	0	0	0	0	0	0	0	0	0	0	0	0	0	0	0	0	0	0	1	0	0
TTDPSFLGRY	P0DTD1	1	1	1	1	10		ORF1ab polyprotein [Severe acute respiratory syndrome coronavirus 2]	HLA-A*01:01,HLA-A*03:01	0	0	0	0	0	0	0	0	0	0	0	0	0	0	0	0	0	0	0	0	0	0	0	0	0	0	0	0	0	0	0	0	0	0	0	0	0	0	0	0
STNVTIATY	P0DTD1	1	0	1	0	9		ORF1ab polyprotein [Severe acute respiratory syndrome coronavirus 2]	HLA-A*01:01,HLA-A*32:01	0	0	0	0	0	0	0	0	0	0	0	0	0	0	0	0	0	0	0	0	0	0	0	0	0	0	0	0	0	0	0	0	0	0	0	0	0	0	0	0
FDAYVNTFSSTFNVP	P0DTD1	0	1	0	0	15		ORF1ab polyprotein [Severe acute respiratory syndrome coronavirus 2]	HLA class II	0	0	0	0	0	0	0	0	0	0	0	0	0	0	0	0	0	0	0	0	0	0	0	0	0	0	0	0	0	0	0	0	0	0	0	0	0	0	0	0
YGANKDGIIW	P0DTC9	1	1	1	0	10		Nucleocapsid Phosphoprotein [Severe acute respiratory syndrome coronavirus 2]	HLA-B*57:01	0	0	0	0	0	0	0	0	0	0	0	0	0	0	0	0	0	0	0	0	0	0	0	0	0	0	0	0	0	0	0	0	0	0	0	0	0	0	0	0
TLIVNSVLLF	P0DTC4	1	1	0	0	10		Envelope Protein [Severe acute respiratory syndrome coronavirus 2]	HLA-A*24:02	0	0	0	0	0	0	0	0	0	0	0	0	0	0	0	0	0	0	0	0	0	0	0	0	0	0	0	0	0	0	0	0	0	0	0	0	0	0	0	0
GPPGTGKSHFAIGLA	P0DTD1	1	1	0	0	15		Helicase [Severe acute respiratory syndrome coronavirus 2]	HLA class I,HLA class II	0	0	0	0	0	0	0	0	0	0	0	0	0	0	0	1	0	0	0	0	0	0	0	0	0	0	0	0	0	0	0	0	0	0	0	0	0	1	0	0
RAMPNMLRIMASLVL	P0DTD1	0	1	1	0	15		ORF1ab polyprotein [Severe acute respiratory syndrome coronavirus 2]	HLA class II,HLA-DRB1*15:01,HLA-DQB1*06:02	0	0	0	0	0	0	0	0	0	0	0	0	0	0	0	1	0	0	0	0	0	0	0	0	0	0	0	0	0	0	0	0	0	0	0	0	0	1	0	0
GNYNYLYRLF	P0DTC2	1	1	1	0	10		Spike Surface Glycoprotein [Severe acute respiratory syndrome coronavirus 2]	HLA-A*24:02	0	1	1	1	1	1	1	1	1	0	0	0	0	0	0	0	0	0	0	0	0	0	0	0	0	0	0	0	0	0	0	0	0	0	0	0	0	0	0	0
YAWNRKRI	P0DTC2	1	1	1	0	8		Spike Surface Glycoprotein [Severe acute respiratory syndrome coronavirus 2]	HLA-B*51:01	0	1	1	1	1	1	1	1	1	1	0	0	0	0	0	0	1	1	1	0	0	0	0	0	0	0	0	0	0	0	0	0	0	0	0	0	0	0	1	1
SLLMPILTLTRALTA	P0DTD1	0	1	0	0	15		ORF1ab polyprotein [Severe acute respiratory syndrome coronavirus 2]	HLA class II	0	0	0	0	0	0	0	0	0	0	0	0	0	0	0	0	0	0	0	0	0	0	0	0	0	0	0	0	0	0	0	0	0	0	0	0	0	0	0	0
AEIRASANLAATKMSECV	P0DTC2	1	0	0	0	18		Spike Surface Glycoprotein [Severe acute respiratory syndrome coronavirus 2]	HLA class I	0	1	1	1	1	1	1	1	1	1	0	0	0	0	0	0	0	0	0	0	0	0	0	0	0	0	0	0	0	0	0	0	0	0	0	0	0	0	0	0
LTIKKPNEL	P0DTD1	1	0	0	0	9		ORF1ab polyprotein [Severe acute respiratory syndrome coronavirus 2]	HLA-B*08:01	0	0	0	0	0	0	0	0	0	0	0	0	0	0	0	0	0	0	0	0	0	0	0	0	0	0	0	0	0	0	0	0	0	0	0	0	0	0	0	0
TRFASVYAWNRKRISNCVADYSVLYNS	P0DTC2	0	1	1	0	27		Spike Surface Glycoprotein [Severe acute respiratory syndrome coronavirus 2]	HLA class II	0	1	1	1	1	1	1	1	1	1	0	0	0	0	0	0	0	0	0	0	0	0	0	0	0	0	0	0	0	0	0	0	0	0	0	0	0	0	0	0
YLKHGGGVAGALNKA	P0DTC1	1	1	0	0	15		NSP3 [Severe acute respiratory syndrome coronavirus 2]	HLA class I,HLA class II	0	0	0	0	0	0	0	0	0	0	0	0	0	0	0	0	0	0	0	0	0	0	0	0	0	0	0	0	0	0	0	0	0	0	0	0	0	0	0	0
KIFPPTEPK	P0DTC9	1	0	1	0	9		Nucleocapsid Phosphoprotein [Severe acute respiratory syndrome coronavirus 2]	HLA-A*11:01	0	0	0	0	0	0	0	0	0	0	0	0	0	0	0	0	0	0	0	0	0	0	0	0	0	0	0	0	0	0	0	0	0	0	0	0	0	0	0	0
TDEMIAQY	P0DTC2	1	1	1	0	8		Spike Surface Glycoprotein [Severe acute respiratory syndrome coronavirus 2]	HLA-A*01:01	0	1	1	1	1	1	1	1	1	1	0	0	0	0	0	0	1	1	1	0	0	0	0	0	0	0	0	0	0	0	0	0	0	0	0	0	0	0	0	1
SWMESEFRV	P0DTC2	1	1	1	0	9		Spike Surface Glycoprotein [Severe acute respiratory syndrome coronavirus 2]	HLA-A*24:02	0	1	1	1	0	1	1	1	1	0	0	0	0	0	0	0	0	0	0	0	0	0	0	0	0	0	0	0	0	0	0	0	0	0	0	0	0	0	0	0
YRSLPGVF	P0DTD1	1	0	1	0	8		ORF1ab polyprotein [Severe acute respiratory syndrome coronavirus 2]	HLA-C*07:01	0	0	0	0	0	0	0	0	0	0	0	0	0	0	0	1	1	1	1	1	0	0	0	0	0	0	0	0	0	0	0	0	0	1	0	0	1	1	1	1
KPYIKWDLL	P0DTD1	1	0	0	0	9		ORF1ab polyprotein [Severe acute respiratory syndrome coronavirus 2]	HLA-B*07:02	0	0	0	0	0	0	0	0	0	0	0	0	0	0	0	0	0	0	0	0	0	0	0	0	0	0	0	0	0	0	0	0	0	0	0	0	0	0	0	0
EEIAIILASF	P0DTD1	1	1	1	0	10		ORF1ab polyprotein [Severe acute respiratory syndrome coronavirus 2]	HLA-B*44:03	0	0	0	0	0	0	0	0	0	0	0	0	0	0	0	0	0	0	0	0	0	0	0	0	0	0	0	0	0	0	0	0	0	0	0	0	0	0	0	0
LAAVYRINW	P0DTC5	1	1	1	0	9		Membrane Glycoprotein [Severe acute respiratory syndrome coronavirus 2]	HLA-B*57:01	0	0	0	0	0	0	0	0	0	0	0	0	0	0	0	0	0	0	0	0	0	0	0	0	0	0	0	0	0	0	0	0	0	0	0	0	0	0	0	0
SSTFNVPMEKLK	P0DTD1	1	0	1	0	12		ORF1ab polyprotein [Severe acute respiratory syndrome coronavirus 2]	HLA class I	0	0	0	0	0	0	0	0	0	0	0	0	0	0	0	0	0	0	0	0	0	0	0	0	0	0	0	0	0	0	0	0	0	0	0	0	0	0	0	0
MFTPLVPFWITIAYI	P0DTD1	0	1	1	0	15		ORF1ab polyprotein [Severe acute respiratory syndrome coronavirus 2]	HLA class II,HLA-DRB1*15:01	0	0	0	0	0	0	0	0	0	0	0	0	0	0	0	0	0	0	0	0	0	0	0	0	0	0	0	0	0	0	0	0	0	0	0	0	0	0	0	0
ERHSLSHFV	P0DTD1	1	0	0	0	9		ORF1ab polyprotein [Severe acute respiratory syndrome coronavirus 2]	HLA-C*06:02	0	0	0	0	0	0	0	0	0	0	0	0	0	0	0	0	0	0	0	0	0	0	0	0	0	0	0	0	0	0	0	0	0	0	0	0	0	0	0	0
ALDPLSETK	P0DTC2	1	0	1	0	9		Spike Surface Glycoprotein [Severe acute respiratory syndrome coronavirus 2]	HLA-A*03:01	0	1	1	1	1	1	1	1	1	0	0	0	0	0	0	0	0	0	0	0	0	0	0	0	0	0	0	0	0	0	0	0	0	0	0	0	0	0	0	0
DEFVVVTV		1	0	1	0	8		ORF9b protein [Severe acute respiratory syndrome coronavirus 2]	HLA-A*02:01,HLA-B*07:02	0	0	0	0	0	0	0	0	0	0	0	0	0	0	0	0	1	1	1	0	0	0	0	0	0	0	0	0	0	0	0	0	0	0	1	0	1	0	1	1
LWLLWPVTL	P0DTC5	1	1	1	0	9		Membrane Glycoprotein [Severe acute respiratory syndrome coronavirus 2]	HLA-A*24:02	0	0	0	0	0	0	0	0	0	0	0	0	0	0	0	1	0	0	0	0	0	0	0	0	0	0	0	0	0	0	0	0	0	0	0	0	0	1	0	0
YLATALLTL	P0DTD1	1	0	1	0	9		ORF1ab polyprotein [Severe acute respiratory syndrome coronavirus 2]	HLA-A*02:01	0	0	0	0	0	0	0	0	0	0	0	0	0	0	0	0	1	0	0	0	0	0	0	0	0	0	0	0	0	0	0	0	0	0	0	0	0	0	1	1
NFRVQPTESIVRFPN	P0DTC2	1	1	1	0	15		Spike Surface Glycoprotein [Severe acute respiratory syndrome coronavirus 2]	HLA-A*25:02,HLA class II	0	1	1	1	1	1	1	1	1	0	0	0	0	0	0	0	0	0	0	0	0	0	0	0	0	0	0	0	0	0	0	0	0	0	0	0	0	0	0	0
VLNEKCSAY	P0DTD1	1	0	1	0	9		ORF1ab polyprotein [Severe acute respiratory syndrome coronavirus 2]	HLA-B*15:01	0	0	0	0	0	0	0	0	0	0	0	0	0	0	0	0	0	0	0	0	0	0	0	0	0	0	0	0	0	0	0	0	0	0	0	0	0	0	0	0
FQPTNGVGY	P0DTC2	1	1	1	0	9		Spike Surface Glycoprotein [Severe acute respiratory syndrome coronavirus 2]	HLA class I	0	1	1	1	1	1	1	1	0	0	0	0	0	0	0	0	0	0	0	0	0	0	0	0	0	0	0	0	0	0	0	0	0	0	0	0	0	0	0	0
TYKNTCDGTTF	P0DTD1	1	0	0	0	11		ORF1ab polyprotein [Severe acute respiratory syndrome coronavirus 2]	HLA-A*24:02	0	0	0	0	0	0	0	0	0	0	0	0	0	0	0	0	0	0	0	0	0	0	0	0	0	0	0	0	0	0	0	0	0	0	0	0	0	0	0	0
YMHHMELPTGV	P0DTD1	1	0	1	0	11		ORF1ab polyprotein [Severe acute respiratory syndrome coronavirus 2]	HLA-A*02:01	0	0	0	0	0	0	0	0	0	0	0	0	0	0	0	0	0	0	0	0	0	0	0	0	0	0	0	0	0	0	0	0	0	0	0	0	0	0	0	0
TVATSRTLSYYK	P0DTC5	1	1	1	0	12		Membrane Glycoprotein [Severe acute respiratory syndrome coronavirus 2]	HLA class I	0	0	0	0	0	0	0	0	0	0	0	0	0	0	0	0	0	0	0	0	0	0	0	0	0	0	0	0	0	0	0	0	0	0	0	0	0	0	0	0
SAPPAQYEL	P0DTD1	1	0	1	0	9		ORF1ab polyprotein [Severe acute respiratory syndrome coronavirus 2]	HLA-C*07:01	0	0	0	0	0	0	0	0	0	0	0	0	0	0	0	0	0	0	0	0	0	0	0	0	0	0	0	0	0	0	0	0	0	0	0	0	0	0	0	1
FLPRVFSAV	P0DTD1	1	1	1	0	9		ORF1ab polyprotein [Severe acute respiratory syndrome coronavirus 2]	HLA class I,HLA-A*02:01	0	0	0	0	0	0	0	0	0	0	0	0	0	0	0	0	0	0	0	0	0	0	0	0	0	0	0	0	0	0	0	0	0	0	0	0	0	0	1	0
RPLLESEL	P0DTC5	1	1	1	0	8		Membrane Glycoprotein [Severe acute respiratory syndrome coronavirus 2]	HLA-B*07:02	0	0	0	0	0	0	0	0	0	0	0	0	0	0	0	0	1	1	1	1	0	0	0	0	0	0	0	0	0	0	0	0	0	1	0	1	1	0	1	1
GELGDVRETMSYLF	P0DTD1	1	0	1	0	14		ORF1ab polyprotein [Severe acute respiratory syndrome coronavirus 2]	HLA-B*44:02	0	0	0	0	0	0	0	0	0	0	0	0	0	0	0	0	0	0	0	0	0	0	0	0	0	0	0	0	0	0	0	0	0	0	0	0	0	0	0	0
GYLQPRTFLL	P0DTC2	1	1	1	0	10		Spike Surface Glycoprotein [Severe acute respiratory syndrome coronavirus 2]	HLA-A*24:02	0	1	1	1	1	1	1	1	1	0	0	0	0	0	0	0	0	0	0	0	0	0	0	0	0	0	0	0	0	0	0	0	0	0	0	0	0	0	0	0
TQQLIRAAEIRASANLAA	P0DTC2	1	0	0	0	18		Spike Surface Glycoprotein [Severe acute respiratory syndrome coronavirus 2]	HLA class I	0	1	1	1	1	1	1	1	1	1	0	0	0	0	0	0	0	0	0	0	0	0	0	0	0	0	0	0	0	0	0	0	0	0	0	0	0	0	0	0
YTTTIKPVTY	P0DTD1	1	0	1	0	10		ORF1ab polyprotein [Severe acute respiratory syndrome coronavirus 2]	HLA-A*26:01,HLA-A*01:01	0	0	0	0	0	0	0	0	0	0	0	0	0	0	0	0	0	0	0	0	0	0	0	0	0	0	0	0	0	0	0	0	0	0	0	0	0	0	0	0
YYRSLPGVF	P0DTD1	1	0	1	0	9		Replicase polyprotein 1a	HLA-A*24:02	0	0	0	0	0	0	0	0	0	0	0	0	0	0	0	1	0	0	0	0	0	0	0	0	0	0	0	0	0	0	0	0	0	0	0	0	0	1	0	0
SEYTGNYQCGHY	P0DTD1	1	0	1	0	12		ORF1ab polyprotein [Severe acute respiratory syndrome coronavirus 2]	HLA-B*44:02	0	0	0	0	0	0	0	0	0	0	0	0	0	0	0	0	0	0	0	0	0	0	0	0	0	0	0	0	0	0	0	0	0	0	0	0	0	0	0	0
NGVGYQPYR	P0DTC2	1	1	1	0	9		Spike Surface Glycoprotein [Severe acute respiratory syndrome coronavirus 2]	HLA-A*33:03,HLA class II	0	1	1	1	1	1	1	1	1	1	0	0	0	0	0	0	0	0	0	0	0	0	0	0	0	0	0	0	0	0	0	0	0	0	0	0	0	0	0	1
CLEASFNYL	P0DTD1	1	0	1	0	9		ORF1ab polyprotein [Severe acute respiratory syndrome coronavirus 2]	HLA-A*02:01	0	0	0	0	0	0	0	0	0	0	0	0	0	0	0	0	0	0	0	0	0	0	0	0	0	0	0	0	0	0	0	0	0	0	0	0	0	0	0	0
KNLREFVFK	P0DTC2	1	1	1	0	9		Spike Surface Glycoprotein [Severe acute respiratory syndrome coronavirus 2]	HLA-A*30:01	0	1	1	1	1	1	1	1	1	1	0	0	0	0	0	0	0	0	0	0	0	0	0	0	0	0	0	0	0	0	0	0	0	0	0	0	0	0	0	0
ARAGEAANF	P0DTD1	1	0	1	0	9		ORF1ab polyprotein [Severe acute respiratory syndrome coronavirus 2]	HLA-C*07:01	0	0	0	0	0	0	0	0	0	0	0	0	0	0	0	0	1	0	0	0	0	0	0	0	0	0	0	0	0	0	0	0	0	0	0	0	0	0	0	1
IASFRLFARTRSMWSFN	P0DTC5	0	0	0	0	17		Membrane Glycoprotein [Severe acute respiratory syndrome coronavirus 2]		0	0	0	0	0	0	0	0	0	0	0	0	0	0	0	0	0	0	0	0	0	0	0	0	0	0	0	0	0	0	0	0	0	0	0	0	0	0	0	0
GTITVEELK	P0DTC5	1	1	1	0	9		Membrane Glycoprotein [Severe acute respiratory syndrome coronavirus 2]	HLA class I,HLA-A*68:01	0	0	0	0	0	0	0	0	0	0	0	0	0	0	0	0	0	0	0	0	0	0	0	0	0	0	0	0	0	0	0	0	0	0	1	0	1	0	0	1
YEQYIKWPW	P0DTC2	1	1	1	0	9		Spike Surface Glycoprotein [Severe acute respiratory syndrome coronavirus 2]	HLA-B*44:03,HLA-B*44:02	0	1	1	1	1	1	1	1	1	1	0	1	1	0	1	1	0	0	0	0	0	0	0	0	0	0	0	0	0	0	0	0	0	0	0	0	0	1	0	0
ELDERIDKV	P0DTD1	1	0	1	0	9		ORF1ab polyprotein [Severe acute respiratory syndrome coronavirus 2]	HLA-A*02:01	0	0	0	0	0	0	0	0	0	0	0	0	0	0	0	0	0	0	0	0	0	0	0	0	0	0	0	0	0	0	0	0	0	0	0	0	0	0	0	1
DAVRDPQTL	P0DTC2	1	0	1	0	9		Spike Surface Glycoprotein [Severe acute respiratory syndrome coronavirus 2]	HLA-B*51:01	0	1	1	1	1	1	1	1	1	0	0	0	0	0	0	0	0	0	0	0	0	0	0	0	0	0	0	0	0	0	0	0	0	0	0	0	0	0	1	1
SEIIGYKAI	P0DTD1	1	0	1	0	9		ORF1ab polyprotein [Severe acute respiratory syndrome coronavirus 2]	HLA-B*40:01	0	0	0	0	0	0	0	0	0	0	0	0	0	0	0	0	0	0	0	0	0	0	0	0	0	0	0	0	0	0	0	0	0	0	0	0	0	0	1	0
TNFTISVTTEILPVS	P0DTC2	0	1	1	0	15		Spike Surface Glycoprotein [Severe acute respiratory syndrome coronavirus 2]	HLA class II,HLA-DQB1*06:03,HLA-DRB1*07:01,HLA-DRB1*14:01,HLA-DQB1*02:02	0	1	1	1	1	1	1	1	1	0	0	0	0	0	0	0	0	0	0	0	0	0	0	0	0	0	0	0	0	0	0	0	0	0	0	0	0	0	0	0
DYKHYTPSF	P0DTD1	1	0	1	0	9		ORF1ab polyprotein [Severe acute respiratory syndrome coronavirus 2]	HLA-A*24:02	0	0	0	0	0	0	0	0	0	0	0	0	0	0	0	0	0	0	0	0	0	0	0	0	0	0	0	0	0	0	0	0	0	0	0	0	0	0	0	0
GPKKSTNLVKNKCVNFNFNG	P0DTC2	0	1	1	0	20		Spike Surface Glycoprotein [Severe acute respiratory syndrome coronavirus 2]	HLA class II	0	1	1	1	1	1	1	1	1	1	0	0	0	0	0	0	0	0	0	0	0	0	0	0	0	0	0	0	0	0	0	0	0	0	0	0	0	0	0	0
APHGHVMVEL	P0DTD1	1	0	1	0	10		ORF1ab polyprotein [Severe acute respiratory syndrome coronavirus 2]	HLA-B*07:02,HLA-A*02:01	0	0	0	0	0	0	0	0	0	0	0	0	0	0	0	0	0	0	0	0	0	0	0	0	0	0	0	0	0	0	0	0	0	0	0	0	0	0	0	0
GGNYNYLYRLFRKSN	P0DTC2	1	1	1	0	15		Spike Surface Glycoprotein [Severe acute respiratory syndrome coronavirus 2]	HLA class I,HLA class II	0	1	1	1	1	1	1	1	1	0	0	0	0	0	0	0	0	0	0	0	0	0	0	0	0	0	0	0	0	0	0	0	0	0	0	0	0	0	0	0
HCANFNVLFSTVFPP	P0DTD1	0	1	1	0	15		ORF1ab polyprotein [Severe acute respiratory syndrome coronavirus 2]	HLA class II,HLA-DQB1*06:02,HLA-DRB1*07:01,HLA-DQB1*02:02	0	0	0	0	0	0	0	0	0	0	0	0	0	0	0	0	0	0	0	0	0	0	0	0	0	0	0	0	0	0	0	0	0	0	0	0	0	0	0	0
MYASAVVLL	P0DTD1	1	0	1	0	9		ORF1ab polyprotein [Severe acute respiratory syndrome coronavirus 2]	HLA-C*07:02,HLA-A*24:02	0	0	0	0	0	0	0	0	0	0	0	0	0	0	0	0	0	0	0	0	0	0	0	0	0	0	0	0	0	0	0	0	0	0	0	0	0	0	0	1
LPFFSNVTWFHAIHV	P0DTC2	0	1	1	0	15		Spike Surface Glycoprotein [Severe acute respiratory syndrome coronavirus 2]	HLA class II,HLA-DRB1*15:01,HLA-DRB1*16:01,HLA-DQB1*05:02	0	1	1	1	1	1	1	1	1	0	0	0	0	0	0	0	0	0	0	0	0	0	0	0	0	0	0	0	0	0	0	0	0	0	0	0	0	0	0	0
LKKLKKSL	P0DTD1	1	1	0	0	8		ORF1ab polyprotein [Severe acute respiratory syndrome coronavirus 2]	HLA-B*08:01	0	0	0	0	0	0	0	0	0	0	0	0	0	0	0	1	1	1	1	0	1	0	1	0	0	0	0	0	0	0	1	0	0	0	0	0	0	1	1	1
TNSFTRGVYYPDKVFRSS	P0DTC2	1	0	0	0	18		Spike Surface Glycoprotein [Severe acute respiratory syndrome coronavirus 2]	HLA class I	0	1	1	1	1	1	1	1	1	0	0	0	0	0	0	0	0	0	0	0	0	0	0	0	0	0	0	0	0	0	0	0	0	0	0	0	0	0	0	0
YLYRLFRKSNLKPFE	P0DTC2	1	1	1	0	15		Spike Surface Glycoprotein [Severe acute respiratory syndrome coronavirus 2]	HLA class I,HLA class II	0	1	1	1	1	1	1	1	1	0	0	0	0	0	0	0	0	0	0	0	0	0	0	0	0	0	0	0	0	0	0	0	0	0	0	0	0	0	0	0
YAWNRKRISNCVADYSVL	P0DTC2	1	1	1	0	18		Spike Surface Glycoprotein [Severe acute respiratory syndrome coronavirus 2]	HLA class I	0	1	1	1	1	1	1	1	1	1	0	0	0	0	0	0	0	0	0	0	0	0	0	0	0	0	0	0	0	0	0	0	0	0	0	0	0	0	0	0
LLLLDRLNQLESKMS	P0DTC9	0	1	1	0	15		Nucleocapsid Phosphoprotein [Severe acute respiratory syndrome coronavirus 2]	HLA class II,HLA-DR,HLA-DRB1*03:01,HLA-DRB1*15:01,HLA-DRB1*14:01,HLA-DRB1*12:01,HLA-DPB1*02:01,HLA-DPA1*01:03/DPB1*04:01,HLA-DQA1*05:01/DQB1*02:01,HLA-DQA1*03:01/DQB1*03:02,HLA-DQA1*01:01/DQB1*05:01,HLA-DQA1*01:02/DQB1*06:02,HLA-DRB1*01:01,HLA-DRB1*04:01,HLA-DRB1*04:05,HLA-DRB1*07:01,HLA-DRB1*08:02,HLA-DRB1*09:01,HLA-DRB1*11:01,HLA-DRB1*13:02,HLA-DRB3*01:01,HLA-DRB4*01:01,HLA-DRB5*01:01	0	0	0	0	0	0	0	0	0	0	0	0	0	0	0	0	0	0	0	0	0	0	0	0	0	0	0	0	0	0	0	0	0	0	0	0	0	0	0	0
YVVDDPCPIHFY	P0DTC8	1	1	1	0	12		ORF8 protein [Severe acute respiratory syndrome coronavirus 2]	HLA class I	0	0	0	0	0	0	0	0	0	0	0	0	0	0	0	0	0	0	0	0	0	0	0	0	0	0	0	0	0	0	0	0	0	0	0	0	0	0	0	0
GPKKSTNLVKNKCVN	P0DTC2	1	1	1	0	15		Spike Surface Glycoprotein [Severe acute respiratory syndrome coronavirus 2]	HLA-A*31:01	0	1	1	1	1	1	1	1	1	0	0	0	0	0	0	0	0	0	0	0	0	0	0	0	0	0	0	0	0	0	0	0	0	0	0	0	0	0	0	0
IPTITQMNL	P0DTD1	1	0	1	0	9	1	ORF1ab polyprotein [Severe acute respiratory syndrome coronavirus 2]	HLA-B*07:02	0	0	0	0	0	0	0	0	0	0	0	0	0	0	0	1	1	1	1	0	0	0	0	0	0	0	0	0	0	0	0	0	0	0	0	0	0	1	0	0
PFNDGVYFASTEKSNIIR	P0DTC2	1	0	0	0	18		Spike Surface Glycoprotein [Severe acute respiratory syndrome coronavirus 2]	HLA class I	0	1	1	1	1	1	1	1	1	0	0	0	0	0	0	0	0	0	0	0	0	0	0	0	0	0	0	0	0	0	0	0	0	0	0	0	0	0	0	0
ALRKVPTDNYITTY	P0DTD1	1	0	1	0	14		ORF1ab polyprotein [Severe acute respiratory syndrome coronavirus 2]	HLA class I	0	0	0	0	0	0	0	0	0	0	0	0	0	0	0	0	0	0	0	0	0	0	0	0	0	0	0	0	0	0	0	0	0	0	0	0	0	0	0	0
FLPFFSNVTWFHAI	P0DTC2	1	0	1	0	14		Spike Surface Glycoprotein [Severe acute respiratory syndrome coronavirus 2]	HLA class I	0	1	1	1	1	1	1	1	1	1	0	0	0	0	0	0	0	0	0	0	0	0	0	0	0	0	0	0	0	0	0	0	0	0	0	0	0	0	0	0
FHQECSLQSCTQHQP	P0DTC8	0	1	1	0	15		ORF8 protein [Severe acute respiratory syndrome coronavirus 2]	HLA class II	0	0	0	0	0	0	0	0	0	0	0	0	0	0	0	0	0	0	0	0	0	0	0	0	0	0	0	0	0	0	0	0	0	0	0	0	0	0	0	0
YQKVGMQKY	P0DTD1	1	0	1	0	9		ORF1ab polyprotein [Severe acute respiratory syndrome coronavirus 2]	HLA class I	0	0	0	0	0	0	0	0	0	0	0	0	0	0	0	0	0	0	0	0	0	0	0	0	0	0	0	0	0	0	0	0	0	0	0	0	0	0	0	0
CTFEYVSQPFLM	P0DTC2	1	1	1	0	12		Spike Surface Glycoprotein [Severe acute respiratory syndrome coronavirus 2]	HLA class I	0	1	1	1	1	1	1	1	1	0	0	0	0	0	0	0	0	0	0	0	0	0	0	0	0	0	0	0	0	0	0	0	0	0	0	0	0	0	0	0
QELGKYEQYIKWPWY	P0DTC2	0	1	1	0	15		Spike Surface Glycoprotein [Severe acute respiratory syndrome coronavirus 2]	HLA class II	0	1	1	1	1	1	1	1	1	1	0	0	0	0	0	0	0	0	0	0	0	0	0	0	0	0	0	0	0	0	0	0	0	0	0	0	0	0	0	0
YFMRFRRAF	P0DTD1	1	0	0	0	9		ORF1ab polyprotein [Severe acute respiratory syndrome coronavirus 2]	HLA-A*24:02	0	0	0	0	0	0	0	0	0	0	0	0	0	0	0	0	0	0	0	0	0	0	0	0	0	0	0	0	0	0	0	0	0	0	0	0	0	0	0	0
PKEITVATSRTLSYY	P0DTC5	0	0	0	0	15		Membrane Glycoprotein [Severe acute respiratory syndrome coronavirus 2]		0	0	0	0	0	0	0	0	0	0	0	0	0	0	0	0	0	0	0	0	0	0	0	0	0	0	0	0	0	0	0	0	0	0	0	0	0	0	0	0
IVNVSLVKPSFYVYS	P0DTC4	0	1	1	0	15		Envelope Protein [Severe acute respiratory syndrome coronavirus 2]	HLA class II	0	0	0	0	0	0	0	0	0	0	0	0	0	0	0	0	0	0	0	0	0	0	0	0	0	0	0	0	0	0	0	0	0	0	0	0	0	0	0	0
TRSMWSFNPETNILLNVPLHGTILTRPLLESELVIGAVILR	P0DTC5	1	0	0	0	41		Membrane Glycoprotein [Severe acute respiratory syndrome coronavirus 2]	HLA class I	0	0	0	0	0	0	0	0	0	0	0	0	0	0	0	0	0	0	0	0	0	0	0	0	0	0	0	0	0	0	0	0	0	0	0	0	0	0	0	0
VENMTPRDL	P0DTD1	1	0	1	0	9		ORF1ab polyprotein [Severe acute respiratory syndrome coronavirus 2]	HLA-B*44:03	0	0	0	0	0	0	0	0	0	0	0	0	0	0	0	0	0	0	0	0	0	0	0	0	0	0	0	0	0	0	0	0	0	0	0	0	0	0	0	0
LRGHLRIAGHHLGRC	P0DTC5	0	1	1	0	15		Membrane Glycoprotein [Severe acute respiratory syndrome coronavirus 2]	HLA-DRB1*11:04,HLA-DRB1*11:01	0	0	0	0	0	0	0	0	0	0	0	0	0	0	0	0	0	0	0	0	0	0	0	0	0	0	0	0	0	0	0	0	0	0	0	0	0	0	0	0
SLEDKAFQL		1	0	1	0	9		ORF9b protein [Severe acute respiratory syndrome coronavirus 2]	HLA-A*02:01,HLA-B*07:02	0	0	0	0	0	0	0	0	0	0	0	0	0	0	0	0	0	0	0	0	0	0	0	0	0	0	0	0	0	0	0	0	0	0	0	0	0	0	0	0
QPYRVVVLSF	P0DTC2	1	1	1	0	10		Spike Surface Glycoprotein [Severe acute respiratory syndrome coronavirus 2]	HLA-B*07:02	0	1	1	1	1	1	1	1	1	1	0	0	0	0	0	0	0	0	0	0	0	0	0	0	0	0	0	0	0	0	0	0	0	0	0	0	0	0	0	0
VVQQLPETY	P0DTD1	1	0	1	0	9		ORF1ab polyprotein [Severe acute respiratory syndrome coronavirus 2]	HLA-B*15:01	0	0	0	0	0	0	0	0	0	0	0	0	0	0	0	0	0	0	0	0	0	0	0	0	0	0	0	0	0	0	0	0	0	0	0	0	0	0	0	0
TWLTYTGAIKLDDKDPNF	P0DTC9	0	1	1	0	18		Nucleocapsid Phosphoprotein [Severe acute respiratory syndrome coronavirus 2]	HLA class II	0	0	0	0	0	0	0	0	0	0	0	0	0	0	0	0	0	0	0	0	0	0	0	0	0	0	0	0	0	0	0	0	0	0	0	0	0	0	0	0
SYYSLLMPI	P0DTD1	1	0	1	0	9		Replicase polyprotein 1ab	HLA-A*24:02	0	0	0	0	0	0	0	0	0	0	0	0	0	0	0	1	0	0	0	0	0	0	0	0	0	0	0	0	0	0	0	0	0	0	0	0	0	1	0	0
TRFQTLLALHRSYLT	P0DTC2	0	1	1	0	15		Spike Surface Glycoprotein [Severe acute respiratory syndrome coronavirus 2]	HLA class II,HLA-DRB1*12:01,HLA-DRB1*14:01,HLA-DQB1*05:03,HLA-DRB1*01:01,HLA-DRB1*04:01,HLA-DRB1*15:01,HLA-DRB1*15:02	0	1	1	1	1	0	1	1	1	0	0	0	0	0	0	0	0	0	0	0	0	0	0	0	0	0	0	0	0	0	0	0	0	0	0	0	0	0	0	0
LRVEAFEYY	P0DTD1	1	1	1	0	9		ORF1ab polyprotein [Severe acute respiratory syndrome coronavirus 2]	HLA-C*07:01	0	0	0	0	0	0	0	0	0	0	0	0	0	0	0	0	0	0	0	0	0	0	0	0	0	0	0	0	0	0	0	0	0	0	0	0	0	0	0	0
EPVLKGVKL	P0DTC2	1	0	1	0	9		Spike Surface Glycoprotein [Severe acute respiratory syndrome coronavirus 2]	HLA-B*07:02	0	1	1	1	1	1	1	1	1	1	0	0	0	0	0	0	1	1	1	0	0	0	0	0	0	0	0	0	0	0	0	0	0	0	0	0	0	0	0	0
FELDERIDKV	P0DTD1	1	0	1	0	10		ORF1ab polyprotein [Severe acute respiratory syndrome coronavirus 2]	HLA-A*02:01	0	0	0	0	0	0	0	0	0	0	0	0	0	0	0	0	0	0	0	0	0	0	0	0	0	0	0	0	0	0	0	0	0	0	0	0	0	0	0	0
ITGRLQSLQTYVTQQLIRAAEIRASANLAATKMSECV	P0DTC2	1	0	0	0	37		Spike Surface Glycoprotein [Severe acute respiratory syndrome coronavirus 2]	HLA class I	0	1	1	1	1	1	1	1	1	1	0	0	0	0	0	0	0	0	0	0	0	0	0	0	0	0	0	0	0	0	0	0	0	0	0	0	0	0	0	0
LWPVTLACF	P0DTC5	1	1	1	0	9		Membrane Glycoprotein [Severe acute respiratory syndrome coronavirus 2]	HLA-A*24:02	0	0	0	0	0	0	0	0	0	0	0	0	0	0	0	0	1	0	0	0	0	0	0	0	0	0	0	0	0	0	0	0	0	0	0	0	0	0	0	0
EIYQAGSTPCNGVEG	P0DTC2	0	1	1	0	15		Spike Surface Glycoprotein [Severe acute respiratory syndrome coronavirus 2]	HLA class II	0	1	1	1	1	1	1	1	1	0	0	0	0	0	0	0	0	0	0	0	0	0	0	0	0	0	0	0	0	0	0	0	0	0	0	0	0	0	0	0
LLFLMSFTV	P0DTD1	1	1	1	0	9		Replicase polyprotein 1a	HLA-A*02:07	0	0	0	0	0	0	0	0	0	0	0	0	0	0	0	0	0	0	0	0	0	0	0	0	0	0	0	0	0	0	0	0	0	0	0	0	0	0	0	1
ALLADKFPV	P0DTD1	1	0	1	0	9		ORF1ab polyprotein [Severe acute respiratory syndrome coronavirus 2]	HLA class I,HLA-A*02:01	0	0	0	0	0	0	0	0	0	0	0	0	0	0	0	0	1	0	0	0	0	0	0	0	0	0	0	0	0	0	0	0	0	0	0	0	0	0	0	1
QVVDMSMTY	P0DTD1	1	0	1	0	9		ORF1ab polyprotein [Severe acute respiratory syndrome coronavirus 2]	HLA-A*11:01,HLA-A*01:01	0	0	0	0	0	0	0	0	0	0	0	0	0	0	0	0	0	0	0	0	0	0	0	0	0	0	0	0	0	0	0	0	0	0	0	0	0	0	0	0
RLWLCWKCRSKNPLL	P0DTC3	0	1	1	0	15		ORF3a protein [Severe acute respiratory syndrome coronavirus 2]	HLA class II	0	0	0	0	0	0	0	0	0	0	0	0	0	0	0	0	0	0	0	0	0	0	0	0	0	0	0	0	0	0	0	0	0	0	0	0	0	0	0	0
ADETQALPQRQKKQQ	P0DTC9	0	1	1	0	15		Nucleoprotein [Severe acute respiratory syndrome coronavirus 2]	HLA class II	0	0	0	0	0	0	0	0	0	0	0	0	0	0	0	0	0	0	0	0	0	0	0	0	0	0	0	0	0	0	0	0	0	0	0	0	0	0	0	0
CTDDNALAY	P0DTD1	1	0	1	1	9		ORF1ab polyprotein [Severe acute respiratory syndrome coronavirus 2]	HLA-A*01:01	0	0	0	0	0	0	0	0	0	0	0	0	0	0	0	0	0	0	0	0	0	0	0	0	0	0	0	0	0	0	0	0	0	0	0	0	0	0	0	0
YSDVENPHLMGW	P0DTD1	1	0	1	0	12		ORF1ab polyprotein [Severe acute respiratory syndrome coronavirus 2]	HLA-B*44:02	0	0	0	0	0	0	0	0	0	0	0	0	0	0	0	0	0	0	0	0	0	0	0	0	0	0	0	0	0	0	0	0	0	0	0	0	0	0	0	0
QPYVFIKRSDARTAP	P0DTD1	1	0	0	0	15		ORF1ab polyprotein [Severe acute respiratory syndrome coronavirus 2]	HLA class I	0	0	0	0	0	0	0	0	0	0	0	0	0	0	0	0	0	0	0	0	0	0	0	0	0	0	0	0	0	0	0	0	0	0	0	0	0	0	0	0
TQAFGRRGPEQTQGN	P0DTC9	0	1	1	0	15		Nucleocapsid Phosphoprotein [Severe acute respiratory syndrome coronavirus 2]	HLA class II	0	0	0	0	0	0	0	0	0	0	0	0	0	0	0	0	0	0	0	0	0	0	0	0	0	0	0	0	0	0	0	0	0	0	0	0	0	0	0	0
FVRATATIPI	P0DTC3	1	1	1	0	10		ORF3a protein [Severe acute respiratory syndrome coronavirus 2]	HLA class I	0	0	0	0	0	0	0	0	0	0	0	0	0	0	0	0	0	0	0	0	0	0	0	0	0	0	0	0	0	0	0	0	0	0	0	0	0	0	0	0
ASFDNFKFV	P0DTD1	1	0	1	0	9		ORF1ab polyprotein [Severe acute respiratory syndrome coronavirus 2]	HLA-A*02:06,HLA-C*06:02	0	0	0	0	0	0	0	0	0	0	0	0	0	0	0	0	0	0	0	0	0	0	0	0	0	0	0	0	0	0	0	0	0	0	0	0	0	0	0	0
VASQSIIAY	P0DTC2	1	1	1	0	9		Spike Surface Glycoprotein [Severe acute respiratory syndrome coronavirus 2]	HLA-B*35:01,HLA-A*29:02,HLA-B*15:01	0	1	1	1	1	1	1	1	1	0	0	0	0	0	0	0	0	0	0	0	0	0	0	0	0	0	0	0	0	0	0	0	0	0	0	0	0	0	1	0
FLPFFSNVTW	P0DTC2	1	0	1	0	10		Spike Surface Glycoprotein [Severe acute respiratory syndrome coronavirus 2]	HLA-B*53:01	0	1	1	1	1	1	1	1	1	1	0	0	0	0	0	0	0	0	0	0	0	0	0	0	0	0	0	0	0	0	0	0	0	0	0	0	0	0	0	0
TPKDHIGTRNPANNA	P0DTC9	0	1	1	0	15		Nucleoprotein [Severe acute respiratory syndrome coronavirus 2]	HLA class II	0	0	0	0	0	0	0	0	0	0	0	0	0	0	0	0	0	0	0	0	0	0	0	0	0	0	0	0	0	0	0	0	0	0	0	0	0	0	0	0
AISDYDYYR	P0DTD1	1	0	1	0	9		ORF1ab polyprotein [Severe acute respiratory syndrome coronavirus 2]	HLA-A*11:01	0	0	0	0	0	0	0	0	0	0	0	0	0	0	0	1	0	0	0	0	0	0	0	0	0	0	0	0	0	0	0	0	0	0	0	0	0	1	0	0
QIDGYVMHANYIFWR	P0DTD1	1	0	0	0	15		ORF1ab polyprotein [Severe acute respiratory syndrome coronavirus 2]	HLA class I	0	0	0	0	0	0	0	0	0	0	0	0	0	0	0	1	0	0	0	0	0	0	0	0	0	0	0	0	0	0	0	0	0	0	0	0	0	1	0	0
STDTGVEHVTFFIYNK	P0DTC3	1	0	1	0	16		ORF3a protein [Severe acute respiratory syndrome coronavirus 2]	HLA class I	0	0	0	0	0	0	0	0	0	0	0	0	0	0	0	0	0	0	0	0	0	0	0	0	0	0	0	0	0	0	0	0	0	0	0	0	0	0	0	0
NIDGYFKIYSKHTPI	P0DTC2	0	1	1	0	15		Spike Surface Glycoprotein [Severe acute respiratory syndrome coronavirus 2]	HLA class II,HLA-DRB1*07:01,HLA-DRB1*16:01,HLA-DRB1*15:01	0	1	1	1	1	1	1	1	1	0	0	0	0	0	0	0	0	0	0	0	0	0	0	0	0	0	0	0	0	0	0	0	0	0	0	0	0	0	0	0
QLRARSVSPK	P0DTC7	1	1	1	0	10		ORF7a protein [Severe acute respiratory syndrome coronavirus 2]	HLA-A*03:01	0	0	0	0	0	0	0	0	0	0	0	0	0	0	0	0	0	0	0	0	0	0	0	0	0	0	0	0	0	0	0	0	0	0	0	0	0	0	0	0
IRQEEVQEL	P0DTC7	1	0	1	0	9		ORF7a protein [Severe acute respiratory syndrome coronavirus 2]	HLA-A*02:01,HLA-B*07:02	0	0	0	0	0	0	0	0	0	0	0	0	0	0	0	0	0	0	0	0	0	0	0	0	0	0	0	0	0	0	0	0	0	0	0	0	0	0	0	0
VYMPASWVM	P0DTD1	1	0	1	0	9		ORF1ab polyprotein [Severe acute respiratory syndrome coronavirus 2]	HLA-A*24:02	0	0	0	0	0	0	0	0	0	0	0	0	0	0	0	0	0	0	0	0	0	0	0	0	0	0	0	0	0	0	0	0	0	0	0	0	0	0	0	0
TQLCQYLNTLTLAVP	P0DTD1	0	1	0	0	15		ORF1ab polyprotein [Severe acute respiratory syndrome coronavirus 2]	HLA class II	0	0	0	0	0	0	0	0	0	0	0	0	0	0	0	1	0	0	0	0	0	0	0	0	0	0	0	0	0	0	0	0	0	0	0	0	0	1	0	0
NRYFRLTLGVYDYLV	P0DTD1	0	1	0	0	15		ORF1ab polyprotein [Severe acute respiratory syndrome coronavirus 2]	HLA class II	0	0	0	0	0	0	0	0	0	0	0	0	0	0	0	0	0	0	0	0	0	0	0	0	0	0	0	0	0	0	0	0	0	0	0	0	0	0	0	0
LLFNKVTLA	P0DTC2	1	1	1	0	9		Spike Surface Glycoprotein [Severe acute respiratory syndrome coronavirus 2]	HLA class I,HLA-A*02:01	0	1	1	1	1	1	1	1	1	1	1	0	0	0	0	0	0	0	0	0	0	0	0	0	0	0	0	0	0	0	0	0	0	0	0	0	0	0	1	0
QEVFAQVKQIY	P0DTC2	1	1	1	0	11		Spike Surface Glycoprotein [Severe acute respiratory syndrome coronavirus 2]	HLA-B*44:02,HLA-B*44:03	0	1	1	1	1	1	1	1	1	1	0	0	0	0	0	0	1	0	0	0	0	0	0	0	0	0	0	0	0	0	0	0	0	0	0	0	0	0	0	0
VNNATNVVIKVCEFQFC	P0DTC2	0	1	0	0	17		Spike Surface Glycoprotein [Severe acute respiratory syndrome coronavirus 2]	HLA-DRB3*02:02	0	1	1	1	1	1	1	1	1	0	0	0	0	0	0	0	0	0	0	0	0	0	0	0	0	0	0	0	0	0	0	0	0	0	0	0	0	0	0	0
ILLNKHID	P0DTC9	1	1	1	0	8		Nucleocapsid Phosphoprotein [Severe acute respiratory syndrome coronavirus 2]	HLA-A*02:01	0	0	0	0	0	0	0	0	0	0	0	0	0	0	0	0	1	1	1	1	0	0	0	0	0	0	0	1	0	1	1	0	0	0	0	0	1	0	1	0
SLDNVLSTF	P0DTD1	1	0	1	0	9		ORF1ab polyprotein [Severe acute respiratory syndrome coronavirus 2]	HLA-A*32:01	0	0	0	0	0	0	0	0	0	0	0	0	0	0	0	0	0	0	0	0	0	0	0	0	0	0	0	0	0	0	0	0	0	0	0	0	0	0	1	1
PNMLRIMASLVLARK	P0DTD1	0	1	1	0	15		ORF1ab polyprotein [Severe acute respiratory syndrome coronavirus 2]	HLA-DRB1	0	0	0	0	0	0	0	0	0	0	0	0	0	0	0	1	0	0	0	0	0	0	0	0	0	0	0	0	0	0	0	0	0	0	0	0	0	1	0	0
WFVTQRNFY	P0DTC2	1	1	1	0	9		Spike Surface Glycoprotein [Severe acute respiratory syndrome coronavirus 2]	HLA-A*29:02	0	1	1	1	1	1	1	1	1	1	0	0	0	0	0	0	0	0	0	0	0	0	0	0	0	0	0	0	0	0	0	0	0	0	0	0	0	0	0	0
MFVFLVLLPLVSS	P0DTC2	0	1	1	0	13		Spike Surface Glycoprotein [Severe acute respiratory syndrome coronavirus 2]	HLA-DRB1	0	1	1	1	1	1	1	1	1	0	0	0	0	0	0	0	0	0	0	0	0	0	0	0	0	0	0	0	0	0	0	0	0	0	0	0	0	0	0	0
NNATNVVIKVCEFQF	P0DTC2	0	1	0	0	15		Spike Surface Glycoprotein [Severe acute respiratory syndrome coronavirus 2]	HLA class II	0	1	1	1	1	1	1	1	1	0	0	0	0	0	0	0	0	0	0	0	0	0	0	0	0	0	0	0	0	0	0	0	0	0	0	0	0	0	0	0
EYVSQPFLMDLEGKQ	P0DTC2	0	0	0	0	15		Spike Surface Glycoprotein [Severe acute respiratory syndrome coronavirus 2]		0	1	1	1	1	1	1	1	1	0	0	0	0	0	0	0	0	0	0	0	0	0	0	0	0	0	0	0	0	0	0	0	0	0	0	0	0	0	0	0
QPTESIVRFPNITNL	P0DTC2	1	1	1	0	15		Spike Surface Glycoprotein [Severe acute respiratory syndrome coronavirus 2]	HLA class I,HLA class II	0	1	1	1	1	1	1	1	1	0	0	0	0	0	0	0	0	0	0	0	0	0	0	0	0	0	0	0	0	0	0	0	0	0	0	0	0	0	0	0
QFCNDPFLGVYHKNNK	P0DTC2	0	1	1	0	16		Spike Surface Glycoprotein [Severe acute respiratory syndrome coronavirus 2]	HLA class II	0	1	1	1	1	1	1	1	1	0	0	0	0	0	0	0	0	0	0	0	0	0	0	0	0	0	0	0	0	0	0	0	0	0	0	0	0	0	0	0
TSNPTTFHL	P0DTD1	1	0	1	0	9		ORF1ab polyprotein [Severe acute respiratory syndrome coronavirus 2]	HLA-B*57:01	0	0	0	0	0	0	0	0	0	0	0	0	0	0	0	0	0	0	0	0	0	0	0	0	0	0	0	0	0	0	0	0	0	0	0	0	0	0	0	0
IPYNSVTSSI	P0DTC3	1	0	1	0	10		ORF3a protein [Severe acute respiratory syndrome coronavirus 2]	HLA class I	0	0	0	0	0	0	0	0	0	0	0	0	0	0	0	0	0	0	0	0	0	0	0	0	0	0	0	0	0	0	0	0	0	0	0	0	0	0	0	0
KQLIKVTLVF	P0DTD1	1	0	1	0	10		ORF1ab polyprotein [Severe acute respiratory syndrome coronavirus 2]	HLA-B*15:01	0	0	0	0	0	0	0	0	0	0	0	0	0	0	0	0	1	0	0	0	0	0	0	0	0	0	0	0	0	0	0	0	0	0	0	0	0	0	0	0
QLYLGGMSYY	P0DTD1	1	0	0	0	10		ORF1ab polyprotein [Severe acute respiratory syndrome coronavirus 2]	HLA-B*15:01	0	0	0	0	0	0	0	0	0	0	0	0	0	0	0	1	0	0	0	0	0	0	0	0	0	0	0	0	0	0	0	0	0	0	0	0	0	1	0	0
YIDIGNYTV	P0DTC8	1	1	1	0	9		ORF8 protein [Severe acute respiratory syndrome coronavirus 2]	HLA-A*02:01	0	0	0	0	0	0	0	0	0	0	0	0	0	0	0	0	0	0	0	0	0	0	0	0	0	0	0	0	0	0	0	0	0	0	0	0	0	0	0	0
HLKDGTCGL	P0DTD1	1	0	0	0	9		ORF1ab polyprotein [Severe acute respiratory syndrome coronavirus 2]	HLA-B*08:01	0	0	0	0	0	0	0	0	0	0	0	0	0	0	0	0	0	0	0	0	0	0	0	0	0	0	0	0	0	0	0	0	0	0	0	0	0	0	0	0
MIELSLIDFYLCFLAFLLFLVLIML	P0DTD8	1	0	1	0	25		ORF7b [Severe acute respiratory syndrome coronavirus 2]	HLA class I	0	0	0	0	0	0	0	0	0	0	0	0	0	0	0	0	0	0	0	0	0	0	0	0	0	0	0	0	0	0	0	0	0	0	0	0	0	0	0	0
TVYEKLKPV	P0DTD1	1	0	0	0	9		ORF1ab polyprotein [Severe acute respiratory syndrome coronavirus 2]	HLA-A*02:01	0	0	0	0	0	0	0	0	0	0	0	0	0	0	0	0	0	0	0	0	0	0	0	0	0	0	0	0	0	0	0	0	0	0	0	0	0	0	0	0
FNICQAVTANVNALL	P0DTD1	0	1	1	0	15		ORF1ab polyprotein [Severe acute respiratory syndrome coronavirus 2]	HLA class II,HLA-DRB1*14:01,HLA-DQB1*03:01	0	0	0	0	0	0	0	0	0	0	0	0	0	0	0	1	0	0	0	0	0	0	0	0	0	0	0	0	0	0	0	0	0	0	0	0	0	1	0	0
ITILDGISQY	P0DTD1	1	1	0	0	10		ORF1ab polyprotein [Severe acute respiratory syndrome coronavirus 2]	HLA-B*15:01	0	0	0	0	0	0	0	0	0	0	0	0	0	0	0	0	0	0	0	0	0	0	0	0	0	0	0	0	0	0	0	0	0	0	0	0	0	0	0	0
LGAENSVAYSNN	P0DTC2	1	0	1	0	12		Spike Surface Glycoprotein [Severe acute respiratory syndrome coronavirus 2]	HLA class I	0	1	1	1	1	1	1	1	1	1	0	0	0	0	0	0	0	0	0	0	0	0	0	0	0	0	0	0	0	0	0	0	0	0	0	0	0	0	0	0
YIRVGARKSAPLIEL	P0DTC8	0	1	1	0	15		ORF8 protein [Severe acute respiratory syndrome coronavirus 2]	HLA class II,HLA-DRB1*11:04,HLA-DRB1*13:02,HLA-DRB1*15:01,HLA-DRB1*16:01,HLA-DQB1*03:01	0	0	0	0	0	0	0	0	0	0	0	0	0	0	0	0	0	0	0	0	0	0	0	0	0	0	0	0	0	0	0	0	0	0	0	0	0	0	0	0
SSSRSRNSSRNSTPG	P0DTC9	0	1	1	0	15		Nucleoprotein [Severe acute respiratory syndrome coronavirus 2]	HLA class II	0	0	0	0	0	0	0	0	0	0	0	0	0	0	0	0	0	0	0	0	0	0	0	0	0	0	0	0	0	0	0	0	0	0	0	0	0	0	0	0
YLQPRTFLL	P0DTC2	1	1	1	1	9		Spike Surface Glycoprotein [Severe acute respiratory syndrome coronavirus 2]	HLA-A*02:01,HLA-B*08:01,HLA-A*24:02,HLA class I,HLA-B*07:02	0	1	1	1	1	1	1	1	1	0	1	0	0	0	0	0	0	0	0	0	0	0	0	0	0	0	0	0	0	0	0	0	0	0	0	0	0	0	0	0
LATNNLVVM	P0DTD1	1	0	1	0	9		Replicase polyprotein 1a	HLA-A*02:01,HLA-B*07:02	0	0	0	0	0	0	0	0	0	0	0	0	0	0	0	0	0	0	0	0	0	0	0	0	0	0	0	0	0	0	0	0	0	0	0	0	0	0	0	0
RASANLAATK	P0DTC2	1	1	1	0	10		Spike Surface Glycoprotein [Severe acute respiratory syndrome coronavirus 2]	HLA-A*03:01	0	1	1	1	1	1	1	1	1	1	0	0	0	0	0	0	0	0	0	0	0	0	0	0	0	0	0	0	0	0	0	0	0	0	0	0	0	0	0	0
SNQNGERSGARSKQR	P0DTC9	0	1	1	0	15		Nucleoprotein [Severe acute respiratory syndrome coronavirus 2]	HLA class II	0	0	0	0	0	0	0	0	0	0	0	0	0	0	0	0	0	0	0	0	0	0	0	0	0	0	0	0	0	0	0	0	0	0	0	0	0	0	0	0
EHVTFFIYNKIVDEP	P0DTC3	0	1	1	0	15		ORF3a protein [Severe acute respiratory syndrome coronavirus 2]	HLA class II,HLA-DQB1*05:01,HLA-DRB1*08:01,HLA-DRB1*11:01,HLA-DQB1*02:01	0	0	0	0	0	0	0	0	0	0	0	0	0	0	0	0	0	0	0	0	0	0	0	0	0	0	0	0	0	0	0	0	0	0	0	0	0	0	0	0
FERDISTEIY	P0DTC2	1	1	1	0	10		Spike Surface Glycoprotein [Severe acute respiratory syndrome coronavirus 2]	HLA-B*44:03,HLA-B*15:01	0	1	1	1	1	1	1	1	1	0	0	0	0	0	0	0	0	0	0	0	0	0	0	0	0	0	0	0	0	0	0	0	0	0	0	0	0	0	0	0
RLQSLQTY	P0DTC2	1	1	1	0	8		Spike Surface Glycoprotein [Severe acute respiratory syndrome coronavirus 2]	HLA-B*15:01	0	1	1	1	1	1	1	1	1	1	0	0	0	0	0	0	1	0	0	0	0	0	0	0	0	0	0	0	0	0	0	0	0	1	0	0	1	0	1	1
LEDKAFQL		1	0	1	0	8		ORF9b protein [Severe acute respiratory syndrome coronavirus 2]	HLA-A*02:01,HLA-B*07:02	0	0	0	0	0	0	0	0	0	0	0	0	0	0	0	1	1	0	0	0	0	0	0	0	0	0	0	0	0	0	0	0	0	0	1	0	1	1	1	1
RFASVYAWNR	P0DTC2	1	1	1	0	10		Spike Surface Glycoprotein [Severe acute respiratory syndrome coronavirus 2]	HLA-A*31:01	0	1	1	1	1	1	1	1	1	0	0	0	0	0	0	0	0	0	0	0	0	0	0	0	0	0	0	0	0	0	0	0	0	0	0	0	0	0	0	0
SYQTQTNSPRRARSVASQ	P0DTC2	1	0	0	0	18		Spike Surface Glycoprotein [Severe acute respiratory syndrome coronavirus 2]	HLA class I	0	1	1	1	1	1	1	1	1	0	0	0	0	0	0	0	0	0	0	0	0	0	0	0	0	0	0	0	0	0	0	0	0	0	0	0	0	0	0	0
TLDSKTQSL	P0DTC2	1	1	1	0	9		Spike Surface Glycoprotein [Severe acute respiratory syndrome coronavirus 2]	HLA class I,HLA-A*02:01,HLA-B*08:01,HLA-C*07:02	0	1	1	1	1	1	1	1	1	0	0	0	0	0	0	0	0	0	0	0	0	0	0	0	0	0	0	0	0	0	0	0	0	0	0	0	0	0	0	0
PPAYTNSFTRGVYYP	P0DTC2	0	1	1	0	15		Spike Surface Glycoprotein [Severe acute respiratory syndrome coronavirus 2]	HLA class II	0	1	1	1	1	1	1	1	1	0	0	0	0	0	0	0	0	0	0	0	0	0	0	0	0	0	0	0	0	0	0	0	0	0	0	0	0	0	0	0
RIKIVQMLSDTLKNL	P0DTD1	0	1	1	0	15		ORF1ab polyprotein [Severe acute respiratory syndrome coronavirus 2]	HLA-DRB1	0	0	0	0	0	0	0	0	0	0	0	0	0	0	0	0	0	0	0	0	0	0	0	0	0	0	0	0	0	0	0	0	0	0	0	0	0	0	0	0
PFMIDVQQW	P0DTD1	1	0	0	0	9		ORF1ab polyprotein [Severe acute respiratory syndrome coronavirus 2]	HLA-A*24:02	0	0	0	0	0	0	0	0	0	0	0	0	0	0	0	0	0	0	0	0	0	0	0	0	0	0	0	0	0	0	0	0	0	0	0	0	0	0	0	0
SYFIASFRL	P0DTC5	1	1	1	0	9		Membrane Glycoprotein [Severe acute respiratory syndrome coronavirus 2]	HLA-A*24:02	0	0	0	0	0	0	0	0	0	0	0	0	0	0	0	0	0	0	0	0	0	0	0	0	0	0	0	0	0	0	0	0	0	0	0	0	0	0	0	0
KPRQKRTATKAYNVI	P0DTC9	0	0	0	0	15		Nucleocapsid Phosphoprotein [Severe acute respiratory syndrome coronavirus 2]		0	0	0	0	0	0	0	0	0	0	0	0	0	0	0	0	0	0	0	0	0	0	0	0	0	0	0	0	0	0	0	0	0	0	0	0	0	0	0	0
DGVYFASTEK	P0DTC2	1	1	1	0	10		Spike Surface Glycoprotein [Severe acute respiratory syndrome coronavirus 2]	HLA-A*68:01	0	1	1	1	1	1	1	1	1	1	0	0	0	0	0	0	0	0	0	0	0	0	0	0	0	0	0	0	0	0	0	0	0	0	0	0	0	0	0	0
YTNSFTRGVY	P0DTC2	1	1	1	0	10		Spike Surface Glycoprotein [Severe acute respiratory syndrome coronavirus 2]	HLA-A*01:01,HLA-A*26:01	0	1	1	1	1	1	1	1	1	0	0	0	0	0	0	0	0	0	0	0	0	0	0	0	0	0	0	0	0	0	0	0	0	0	0	0	0	0	0	0
SAMVRMYIF	P0DTD1	1	0	0	0	9		ORF1ab polyprotein [Severe acute respiratory syndrome coronavirus 2]	HLA-B*08:01	0	0	0	0	0	0	0	0	0	0	0	0	0	0	0	0	0	0	0	0	0	0	0	0	0	0	0	0	0	0	0	0	0	0	0	0	0	0	0	0
ITLKKRWQLAL	P0DTC3	1	1	1	0	11		ORF3a protein [Severe acute respiratory syndrome coronavirus 2]	HLA class I	0	0	0	0	0	0	0	0	0	0	0	0	0	0	0	0	0	1	0	0	0	0	0	0	0	0	0	0	0	0	0	0	0	0	0	0	0	0	0	0
YTMSLGAENSVAY	P0DTC2	1	0	1	0	13		Spike Surface Glycoprotein [Severe acute respiratory syndrome coronavirus 2]	HLA-A*26:01	0	1	1	1	1	1	1	1	1	1	0	0	0	0	0	0	0	0	0	0	0	0	0	0	0	0	0	0	0	0	0	0	0	0	0	0	0	0	0	0
VENPDILRVY	P0DTD1	1	0	1	0	10		ORF1ab polyprotein [Severe acute respiratory syndrome coronavirus 2]	HLA-B*44:02	0	0	0	0	0	0	0	0	0	0	0	0	0	0	0	1	0	0	0	0	0	0	0	0	0	0	0	0	0	0	0	0	0	0	0	0	0	1	0	0
LRGTAVMSL	P0DTD1	1	0	0	0	9		ORF1ab polyprotein [Severe acute respiratory syndrome coronavirus 2]	HLA-C*07:01	0	0	0	0	0	0	0	0	0	0	0	0	0	0	0	0	1	0	0	0	0	0	0	0	0	0	0	0	0	0	0	0	0	1	0	0	1	0	0	0
AEHVNNSY	P0DTC2	1	1	1	0	8		Spike Surface Glycoprotein [Severe acute respiratory syndrome coronavirus 2]	HLA-B*44:02,HLA-B*44:03	0	1	1	1	1	1	1	1	1	1	0	0	0	0	0	0	0	0	0	0	0	0	0	0	0	0	0	0	0	0	0	0	0	0	0	0	0	0	1	0
GIYQTSNFRVQPTES	P0DTC2	0	1	0	0	15		Spike Surface Glycoprotein [Severe acute respiratory syndrome coronavirus 2]	HLA class II	0	1	1	1	1	1	1	1	1	1	0	0	0	0	0	0	0	0	0	0	0	0	0	0	0	0	0	0	0	0	0	0	0	0	0	0	0	0	0	0
FVVSTGYHFR	P0DTD1	1	0	1	0	10		ORF1ab polyprotein [Severe acute respiratory syndrome coronavirus 2]	HLA-A*68:01	0	0	0	0	0	0	0	0	0	0	0	0	0	0	0	0	0	0	0	0	0	0	0	0	0	0	0	0	0	0	0	0	0	0	0	0	0	0	0	0
NTLLFLMSFTVLCLT	P0DTD1	0	1	0	0	15		ORF1ab polyprotein [Severe acute respiratory syndrome coronavirus 2]	HLA class II	0	0	0	0	0	0	0	0	0	0	0	0	0	0	0	0	0	0	0	0	0	0	0	0	0	0	0	0	0	0	0	0	0	0	0	0	0	0	0	0
WESGVKDCVVLHSYFTSDYYQLYSTQLSTDTGVEHVTF	P0DTC3	1	0	0	0	38		ORF3a protein [Severe acute respiratory syndrome coronavirus 2]	HLA class I	0	0	0	0	0	0	0	0	0	0	0	0	0	0	0	0	0	0	0	0	0	0	0	0	0	0	0	0	0	0	0	0	0	0	0	0	0	0	0	0
FNGIGVTQNVLYENQKLIANQFNSAIGKIQDSLSSTASALGKL	P0DTC2	1	0	0	0	43		Spike Surface Glycoprotein [Severe acute respiratory syndrome coronavirus 2]	HLA class I	0	1	1	1	1	1	1	1	1	1	0	0	0	0	0	0	0	0	0	0	0	0	0	0	0	0	0	0	0	0	0	0	0	0	0	0	0	0	0	0
FYLITPVHV	P0DTD1	1	1	0	0	9		ORF1ab polyprotein [Severe acute respiratory syndrome coronavirus 2]	HLA-C*07:02	0	0	0	0	0	0	0	0	0	0	0	0	0	0	0	0	0	0	0	0	0	0	0	0	0	0	0	0	0	0	0	0	0	0	0	0	0	0	0	0
VLQLPQGTTL	P0DTC9	1	1	1	0	10		Nucleocapsid Phosphoprotein [Severe acute respiratory syndrome coronavirus 2]	HLA-A*02:01	0	0	0	0	0	0	0	0	0	0	0	0	0	0	0	0	0	0	0	0	0	0	0	0	0	0	0	0	0	0	0	0	0	0	0	0	0	0	0	0
EVKPFITESK	P0DTD1	1	0	1	0	10		ORF1ab polyprotein [Severe acute respiratory syndrome coronavirus 2]	HLA-A*68:01	0	0	0	0	0	0	0	0	0	0	0	0	0	0	0	0	0	0	0	0	0	0	0	0	0	0	0	0	0	0	0	0	0	0	0	0	0	0	0	0
EPKLGSLVV	P0DTC8	1	1	1	0	9		ORF8 protein [Severe acute respiratory syndrome coronavirus 2]	HLA-B*07:02	0	0	0	0	0	0	0	0	0	0	0	0	0	0	0	0	0	0	0	0	0	0	0	0	0	0	0	0	0	0	0	0	0	0	0	0	0	0	0	0
FLLPSLATV	P0DTD1	1	1	1	0	9		ORF1ab polyprotein [Severe acute respiratory syndrome coronavirus 2]	HLA-A*02:01,HLA-C*07:01	0	0	0	0	0	0	0	0	0	0	0	0	0	0	0	0	0	0	0	0	0	0	0	0	0	0	0	0	0	0	0	0	0	0	0	0	0	0	0	1
KMQRMLLEK	P0DTD1	1	0	0	0	9		ORF1ab polyprotein [Severe acute respiratory syndrome coronavirus 2]	HLA class I	0	0	0	0	0	0	0	0	0	0	0	0	0	0	0	0	0	0	0	0	0	0	0	0	0	0	0	0	0	0	0	0	0	0	0	0	0	0	0	1
QNCVLKLKVDTANPK	P0DTD1	0	1	0	0	15		ORF1ab polyprotein [Severe acute respiratory syndrome coronavirus 2]	HLA class II	0	0	0	0	0	0	0	0	0	0	0	0	0	0	0	0	0	0	0	0	0	0	0	0	0	0	0	0	0	0	0	0	0	0	0	0	0	0	0	0
MSNLGMPSY	P0DTD1	1	0	1	0	9		ORF1ab polyprotein [Severe acute respiratory syndrome coronavirus 2]	HLA-B*57:01,HLA-B*15:01	0	0	0	0	0	0	0	0	0	0	0	0	0	0	0	0	0	0	0	0	0	0	0	0	0	0	0	0	0	0	0	0	0	0	0	0	0	0	0	0
QYIKWPWYI	P0DTC2	1	1	1	1	9		Spike Surface Glycoprotein [Severe acute respiratory syndrome coronavirus 2]	HLA-A*24:02,HLA-C*06:02,HLA-A24	0	1	1	1	1	1	1	1	1	1	1	0	0	0	0	0	0	0	0	0	0	0	0	0	0	0	0	0	0	0	0	0	0	0	0	0	0	0	0	0
LSSTASALGK	P0DTC2	1	1	1	0	10		Spike Surface Glycoprotein [Severe acute respiratory syndrome coronavirus 2]	HLA class I	0	1	1	1	1	1	1	1	1	0	0	0	0	0	0	0	0	0	0	0	0	0	0	0	0	0	0	0	0	0	0	0	0	0	0	0	0	0	0	0
FLHFLPRVFSAVGNI	P0DTD1	0	1	1	0	15		ORF1ab polyprotein [Severe acute respiratory syndrome coronavirus 2]	HLA class II,HLA-DRB1*15:01	0	0	0	0	0	0	0	0	0	0	0	0	0	0	0	0	0	0	0	0	0	0	0	0	0	0	0	0	0	0	0	0	0	0	0	0	0	0	0	0
GIVNNTVYDPLQPEL	P0DTC2	0	1	1	0	15		Spike Surface Glycoprotein [Severe acute respiratory syndrome coronavirus 2]	HLA class II,HLA-DQB1*03:02,HLA-DQB1*02:02	0	1	1	1	1	1	1	1	1	1	0	0	0	0	0	0	0	0	0	0	0	0	0	0	0	0	0	0	0	0	0	0	0	0	0	0	0	0	0	0
YMSALNHTK	P0DTD1	1	1	1	0	9		ORF1ab polyprotein [Severe acute respiratory syndrome coronavirus 2]	HLA-A*03:01	0	0	0	0	0	0	0	0	0	0	0	0	0	0	0	0	0	0	0	0	0	0	0	0	0	0	0	0	0	0	0	0	0	0	0	0	0	0	0	0
IAMACLVGL	P0DTC5	1	1	1	0	9		Membrane glycoprotein [Severe acute respiratory syndrome coronavirus 2]	HLA-A*02:06	0	0	0	0	0	0	0	0	0	0	0	0	0	0	0	0	0	0	0	0	0	0	0	0	0	0	0	0	0	0	0	0	0	0	0	0	0	0	0	1
VPANSTVL	P0DTD1	1	0	0	0	8		ORF1ab polyprotein [Severe acute respiratory syndrome coronavirus 2]	HLA-B*07:02	1	0	0	0	0	0	0	0	0	0	0	0	0	0	0	0	1	1	0	1	0	0	0	0	0	0	0	1	0	0	1	0	0	0	0	0	1	0	1	1
ELDKYFKNHTSPDVD	P0DTC2	0	1	1	0	15		Spike Surface Glycoprotein [Severe acute respiratory syndrome coronavirus 2]	HLA class II,HLA-DR4	0	1	1	1	1	1	1	1	1	1	0	0	0	0	0	0	0	0	0	0	0	0	0	0	0	0	0	0	0	0	0	0	0	0	0	0	0	0	0	0
FEYVSQPFLM	P0DTC2	1	1	1	0	10		Spike Surface Glycoprotein [Severe acute respiratory syndrome coronavirus 2]	HLA-B*40:01	0	1	1	1	1	1	1	1	1	0	0	0	0	0	0	0	0	0	0	0	0	0	0	0	0	0	0	0	0	0	0	0	0	0	0	0	0	0	0	0
QELIRQGTDYKHWPQIAQF	P0DTC9	0	1	1	0	19		Nucleocapsid Phosphoprotein [Severe acute respiratory syndrome coronavirus 2]	HLA class II	0	0	0	0	0	0	0	0	0	0	0	0	0	0	0	0	0	0	0	0	0	0	0	0	0	0	0	0	0	0	0	0	0	0	0	0	0	0	0	0
TQLNRALTGIAVEQDKNTQ	P0DTC2	0	1	1	0	19		Spike Surface Glycoprotein [Severe acute respiratory syndrome coronavirus 2]	HLA class II	0	1	1	1	1	1	1	1	1	1	0	0	0	0	0	0	0	0	0	0	0	0	0	0	0	0	0	0	0	0	0	0	0	0	0	0	0	0	0	0
FACPDGVKHVY	P0DTC7	1	0	1	0	11		ORF7a protein [Severe acute respiratory syndrome coronavirus 2]	HLA-A*01:01	0	0	0	0	0	0	0	0	0	0	0	0	0	0	0	0	0	0	0	0	0	0	0	0	0	0	0	0	0	0	0	0	0	0	0	0	0	0	0	0
ELGKYEQYIKWPWYIWLGFIAGLIAIVMVTIMLCCMTSCCSCL	P0DTC2	1	0	0	0	43		Spike Surface Glycoprotein [Severe acute respiratory syndrome coronavirus 2]	HLA class I	0	1	1	1	1	1	1	1	1	1	0	0	0	0	0	0	0	0	0	0	0	0	0	0	0	0	0	0	0	0	0	0	0	0	0	0	0	0	0	0
CSLSHRFYR	P0DTD1	1	1	0	0	9		Replicase polyprotein 1ab	HLA-A*11:01,HLA class II	0	0	0	0	0	0	0	0	0	0	0	0	0	0	0	1	0	0	0	0	0	0	0	0	0	0	0	0	0	0	0	0	0	0	0	0	0	1	0	0
SVLYNSASF	P0DTC2	1	1	1	0	9		Spike Surface Glycoprotein [Severe acute respiratory syndrome coronavirus 2]	HLA-DR	0	1	1	1	1	1	1	1	1	1	0	0	0	0	0	0	0	0	0	0	0	0	0	0	0	0	0	0	0	0	0	0	0	0	0	0	0	0	0	0
SYFTSDYYQLY	P0DTC3	1	0	1	0	11		ORF3a protein [Severe acute respiratory syndrome coronavirus 2]	HLA-A*24:02	0	0	0	0	0	0	0	0	0	0	0	0	0	0	0	0	0	0	0	0	0	0	0	0	0	0	0	0	0	0	0	0	0	0	0	0	0	0	0	0
SVASQSIIAYTMSLG	P0DTC2	1	0	0	0	15		Spike Surface Glycoprotein [Severe acute respiratory syndrome coronavirus 2]	HLA class I	0	1	1	1	1	1	1	1	1	0	0	0	0	0	0	0	0	0	0	0	0	0	0	0	0	0	0	0	0	0	0	0	0	0	0	0	0	0	0	0
SLRPDTRYVL	P0DTD1	1	0	1	0	10		ORF1ab polyprotein [Severe acute respiratory syndrome coronavirus 2]	HLA-C*07:02	0	0	0	0	0	0	0	0	0	0	0	0	0	0	0	0	0	0	0	0	0	0	0	0	0	0	0	0	0	0	0	0	0	0	0	0	0	0	0	1
IPIQASLPF	P0DTC3	1	0	1	0	9		ORF3a protein [Severe acute respiratory syndrome coronavirus 2]	HLA class I,HLA-B*35:01,HLA-B*51:01	0	0	0	0	0	0	0	0	0	0	0	0	0	0	0	0	0	0	0	0	0	0	0	0	0	0	0	0	0	0	0	0	0	0	0	0	0	0	0	1
NSSPDDQIGYY	P0DTC9	1	1	1	0	11		Nucleocapsid Phosphoprotein [Severe acute respiratory syndrome coronavirus 2]	HLA-A*01:01	0	0	0	0	0	0	0	0	0	0	0	0	0	0	0	0	0	0	0	0	0	0	0	0	0	0	0	0	0	0	0	0	0	0	0	0	0	0	0	0
VMYASAVVLL	P0DTD1	1	0	0	0	10		ORF1ab polyprotein [Severe acute respiratory syndrome coronavirus 2]	HLA-A*24:02	0	0	0	0	0	0	0	0	0	0	0	0	0	0	0	0	0	0	0	0	0	0	0	0	0	0	0	0	0	0	0	0	0	0	0	0	0	0	0	1
FIYNKIVDEPEEHVQ	P0DTC3	0	1	1	0	15		ORF3a protein [Severe acute respiratory syndrome coronavirus 2]	HLA class II,HLA-DRB1*08:01,HLA-DQB1*05:01	0	0	0	0	0	0	0	0	0	0	0	0	0	0	0	0	0	0	0	0	0	0	0	0	0	0	0	0	0	0	0	0	0	0	0	0	0	0	0	0
TETDLTKGPHEF	P0DTD1	1	0	1	0	12		ORF1ab polyprotein [Severe acute respiratory syndrome coronavirus 2]	HLA-B*44:02	0	0	0	0	0	0	0	0	0	0	0	0	0	0	0	1	0	0	0	0	0	0	0	0	0	0	0	0	0	0	0	0	0	0	0	0	0	1	0	0
YTGAIKLDDKDPNFK	P0DTC9	0	1	1	0	15		Nucleocapsid Phosphoprotein [Severe acute respiratory syndrome coronavirus 2]	HLA class II	0	0	0	0	0	0	0	0	0	0	0	0	0	0	0	0	0	0	0	0	0	0	0	0	0	0	0	0	0	0	0	0	0	0	0	0	0	0	0	0
SSSDNIALL	P0DTC5	1	1	1	0	9		Membrane Glycoprotein [Severe acute respiratory syndrome coronavirus 2]	HLA-A*68:02	0	0	0	0	0	0	0	0	0	0	0	0	0	0	0	0	0	0	0	0	0	0	0	0	0	0	0	0	0	0	0	0	0	0	0	0	0	0	0	0
KNIDGYFKIY	P0DTC2	1	1	1	0	10		Spike Surface Glycoprotein [Severe acute respiratory syndrome coronavirus 2]	HLA-A*02:01,HLA-B*07:02	0	1	1	1	1	1	1	1	1	0	0	0	0	0	0	0	0	0	0	0	0	0	0	0	0	0	0	0	0	0	0	0	0	0	0	0	0	0	0	0
EVFAQVKQI	P0DTC2	1	1	1	0	9		Spike Surface Glycoprotein [Severe acute respiratory syndrome coronavirus 2]	HLA-B*51:01	0	1	1	1	1	1	1	1	1	1	0	0	0	0	0	0	0	0	0	0	0	0	0	0	0	0	0	0	0	0	0	0	0	0	0	0	0	0	0	0
YYKLGASQR	P0DTC5	1	1	1	0	9		Membrane glycoprotein [Severe acute respiratory syndrome coronavirus 2]	HLA-A*33:03	0	0	0	0	0	0	0	0	0	0	0	0	0	0	0	0	0	0	0	0	0	0	0	0	0	0	0	0	0	0	0	0	0	0	0	0	0	0	0	0
ERSGARSKQRRPQGL	P0DTC9	0	1	1	0	15		Nucleoprotein [Severe acute respiratory syndrome coronavirus 2]	HLA class II	0	0	0	0	0	0	0	0	0	0	0	0	0	0	0	0	0	0	0	0	0	0	0	0	0	0	0	0	0	0	0	0	0	0	0	0	0	0	0	0
NTLVKQLSSNFGAISSV	P0DTC2	0	1	0	0	17		Spike Surface Glycoprotein [Severe acute respiratory syndrome coronavirus 2]	HLA-DRB3*02:02	0	1	1	1	1	1	1	1	1	1	0	0	0	0	0	0	0	0	0	0	0	0	0	0	0	0	0	0	0	0	0	0	0	0	0	0	0	0	0	0
KLVNKFLAL	P0DTD1	1	1	1	0	9		ORF1ab polyprotein [Severe acute respiratory syndrome coronavirus 2]	HLA-A*02:01	0	0	0	0	0	0	0	0	0	0	0	0	0	0	0	0	0	0	0	0	0	0	0	0	0	0	0	0	0	0	0	0	0	0	0	0	0	0	1	0
WLLWPVTLA	P0DTC5	1	1	1	0	9		Membrane Glycoprotein [Severe acute respiratory syndrome coronavirus 2]	HLA-A*02:01	0	0	0	0	0	0	0	0	0	0	0	0	0	0	0	1	0	0	0	0	0	0	0	0	0	0	0	0	0	0	0	0	0	0	0	0	0	1	0	0
LEFGATSAAL	P0DTD1	1	0	1	0	10		ORF1ab polyprotein [Severe acute respiratory syndrome coronavirus 2]	HLA-B*40:01	0	0	0	0	0	0	0	0	0	0	0	0	0	0	0	0	0	0	0	0	0	0	0	0	0	0	0	0	0	0	0	0	0	0	0	0	0	0	0	0
RVAGDSGFAAYSRYR	P0DTC5	1	1	1	0	15		Membrane Glycoprotein [Severe acute respiratory syndrome coronavirus 2]	HLA class I,HLA class II	0	0	0	0	0	0	0	0	0	0	0	0	0	0	0	0	0	0	0	0	0	0	0	0	0	0	0	0	0	0	0	0	0	0	0	0	0	0	0	0
RALTGIAVEQDKNTQ	P0DTC2	0	1	1	0	15		Spike Surface Glycoprotein [Severe acute respiratory syndrome coronavirus 2]	HLA class II	0	1	1	1	1	1	1	1	1	0	0	0	0	0	0	0	0	0	0	0	0	0	0	0	0	0	0	0	0	0	0	0	0	0	0	0	0	0	0	0
SEFSSLPSYAAFATA	P0DTD1	0	1	0	0	15		ORF1ab polyprotein [Severe acute respiratory syndrome coronavirus 2]	HLA-DRB1*01:01,HLA-DRB1*04:01,HLA-DRB1*15:01	0	0	0	0	0	0	0	0	0	0	0	0	0	0	0	0	0	0	0	0	0	0	0	0	0	0	0	0	0	0	0	0	0	0	0	0	0	0	0	0
TPVVQTIEV	P0DTD1	1	0	0	0	9		ORF1ab polyprotein [Severe acute respiratory syndrome coronavirus 2]	HLA-B*07:02	0	0	0	0	0	0	0	0	0	0	0	0	0	0	0	0	1	0	0	0	0	0	0	0	0	0	0	0	0	0	0	0	0	0	0	0	0	0	1	0
LYLQYIRKL	P0DTD1	1	1	1	0	9		ORF1ab polyprotein [Severe acute respiratory syndrome coronavirus 2]	HLA-C*07:02	0	0	0	0	0	0	0	0	0	0	0	0	0	0	0	0	0	0	0	0	0	0	0	0	0	0	0	0	0	0	0	0	0	0	0	0	0	0	0	1
QLEMELTPV	P0DTD1	1	0	1	0	9		Replicase polyprotein 1a	HLA-A*02:07	0	0	0	0	0	0	0	0	0	0	0	0	0	0	0	0	1	1	1	0	0	0	0	0	0	0	0	0	0	0	0	0	0	0	0	0	0	0	0	0
LQELGKYEQY	P0DTC2	1	0	1	0	10		Spike Surface Glycoprotein [Severe acute respiratory syndrome coronavirus 2]	HLA-A*01:01	0	1	1	1	1	1	1	1	1	1	0	0	0	0	0	0	0	0	0	0	0	0	0	0	0	0	0	0	0	0	0	0	0	0	0	0	0	0	0	0
YADSFVIRGDEVRQI	P0DTC2	0	1	1	0	15		Spike Surface Glycoprotein [Severe acute respiratory syndrome coronavirus 2]	HLA class II,HLA-DRB1*13:01,HLA-DQB1*02:02	0	1	1	1	1	1	1	1	1	1	0	0	0	0	0	0	0	0	0	0	0	0	0	0	0	0	0	0	0	0	0	0	0	0	0	0	0	0	0	0
HSYFTSDYY	P0DTC3	1	0	1	0	9		ORF3a protein [Severe acute respiratory syndrome coronavirus 2]	HLA-A*29:02	0	0	0	0	0	0	0	0	0	0	0	0	0	0	0	0	0	0	0	0	0	0	0	0	0	0	0	0	0	0	0	0	0	0	0	0	0	0	0	0
TVKNGSIHLY	P0DTD1	1	0	1	0	10		ORF1ab polyprotein [Severe acute respiratory syndrome coronavirus 2]	HLA-A*26:01	0	0	0	0	0	0	0	0	0	0	0	0	0	0	0	0	0	0	0	0	0	0	0	0	0	0	0	0	0	0	0	0	0	0	0	0	0	0	0	0
LALLLLDRL	P0DTC9	1	1	1	0	9	1	Nucleocapsid Phosphoprotein [Severe acute respiratory syndrome coronavirus 2]	HLA-A*02:01,HLA-A*02:06,HLA class II	0	0	0	0	0	0	0	0	0	0	0	0	0	0	0	0	1	1	1	1	0	0	0	0	0	0	0	1	0	0	1	0	0	0	1	1	1	0	1	1
KQGDDYVYL	P0DTD1	1	0	1	0	9		ORF1ab polyprotein [Severe acute respiratory syndrome coronavirus 2]	HLA-A*02:01	0	0	0	0	0	0	0	0	0	0	0	0	0	0	0	0	1	0	0	0	0	0	0	0	0	0	0	0	0	0	0	0	0	0	0	0	0	0	0	0
HLMSFPQSA	P0DTC2	1	0	1	0	9		Spike Surface Glycoprotein [Severe acute respiratory syndrome coronavirus 2]	HLA-A*02:01	0	1	1	1	1	1	1	1	1	1	0	0	0	0	0	0	0	0	0	0	0	0	0	0	0	0	0	0	0	0	0	0	0	0	0	0	0	0	0	0
LMIERFVSLAIDAYP	P0DTD1	0	1	1	0	15		ORF1ab polyprotein [Severe acute respiratory syndrome coronavirus 2]	HLA class II,HLA-DQB1*02:02,HLA-DRB1*15:01,HLA-DRB1*13:02,HLA-DRB1*10:01,HLA-DRB1*07:01,HLA-DRB1*04:04,HLA-DRB1*01:01,HLA-DQB1*06:04,HLA-DQB1*05:01,HLA-DQB1*04:02,HLA-DQB1*03:02	0	0	0	0	0	0	0	0	0	0	0	0	0	0	0	1	0	0	0	0	0	0	0	0	0	0	0	0	0	0	0	0	0	0	0	0	0	1	0	0
RVAGDSGFAAY	P0DTC5	1	1	1	0	11		Membrane Glycoprotein [Severe acute respiratory syndrome coronavirus 2]	HLA-B*15:01,HLA-A*01:01	0	0	0	0	0	0	0	0	0	0	0	0	0	0	0	0	0	0	0	0	0	0	0	0	0	0	0	0	0	0	0	0	0	0	0	0	0	0	0	1
DLSPRWYFYYL	P0DTC9	1	1	1	0	11		Nucleoprotein [Severe acute respiratory syndrome coronavirus 2]	HLA-A2,HLA-A29	0	0	0	0	0	0	0	0	0	0	0	0	0	0	0	1	0	0	0	0	0	0	0	0	0	0	0	0	0	0	0	0	0	0	0	0	0	1	0	0
KLLEQWNLV	P0DTC5	1	1	1	0	9		Membrane Glycoprotein [Severe acute respiratory syndrome coronavirus 2]	HLA-A*02:01,HLA class II	0	0	0	0	0	0	0	0	0	0	0	0	0	0	0	0	0	0	0	0	0	0	0	0	0	0	0	0	0	0	0	0	0	0	0	0	0	0	0	0
VVYRGTTTY	P0DTD1	1	0	1	0	9		ORF1ab polyprotein [Severe acute respiratory syndrome coronavirus 2]	HLA class I	0	0	0	0	0	0	0	0	0	0	0	0	0	0	0	1	0	0	0	0	0	0	0	0	0	0	0	0	0	0	0	0	0	0	0	0	0	1	0	0
FDNPVLPFNDGVYF	P0DTC2	1	0	1	0	14		Spike Surface Glycoprotein [Severe acute respiratory syndrome coronavirus 2]	HLA-B*35:01	0	1	1	1	1	1	1	1	1	0	0	0	0	0	0	0	0	0	0	0	0	0	0	0	0	0	0	0	0	0	0	0	0	0	0	0	0	0	0	0
NSVTSSIVITSGDGTTSPISEHDYQIGGYTEKWESGVK	P0DTC3	1	0	0	0	38		ORF3a protein [Severe acute respiratory syndrome coronavirus 2]	HLA class I	0	0	0	0	0	0	0	0	0	0	0	0	0	0	0	0	0	0	0	0	0	0	0	0	0	0	0	0	0	0	0	0	0	0	0	0	0	0	0	0
KLPDDFTGCV	P0DTC2	1	1	1	0	10		Spike Surface Glycoprotein [Severe acute respiratory syndrome coronavirus 2]	HLA class I,HLA-A*02:01	0	1	1	1	1	1	1	1	1	1	0	0	0	0	0	0	0	0	0	0	0	0	0	0	0	0	0	0	0	0	0	0	0	0	0	0	0	0	0	0
IMLIIFWFSL	P0DTD8	1	0	1	0	10		ORF7b [Severe acute respiratory syndrome coronavirus 2]	HLA class I	0	0	0	0	0	0	0	0	0	0	0	0	0	0	0	0	0	0	0	0	0	0	0	0	0	0	0	0	0	0	0	0	0	0	0	0	0	0	0	0
GTWLTYTGAIKLDDK	P0DTC9	0	1	1	0	15		Nucleocapsid Phosphoprotein [Severe acute respiratory syndrome coronavirus 2]	HLA-DR	0	0	0	0	0	0	0	0	0	0	0	0	0	0	0	0	0	0	0	0	0	0	0	0	0	0	0	0	0	0	0	0	0	0	0	0	0	0	0	0
GLTVLPPLL	P0DTC2	1	1	1	0	9		Spike Surface Glycoprotein [Severe acute respiratory syndrome coronavirus 2]	HLA-A*02:01	0	1	1	1	1	1	1	1	1	1	0	0	1	0	0	1	1	0	0	0	0	0	0	0	0	0	0	0	0	0	0	0	0	0	0	0	0	1	1	1
MLDMYSVML	P0DTD1	1	1	0	0	9		Replicase polyprotein 1ab	HLA-A*02:01,HLA class II	0	0	0	0	0	0	0	0	0	0	0	0	0	0	0	0	0	0	0	0	0	0	0	0	0	0	0	0	0	0	0	0	0	0	0	0	0	0	0	0
VLQLPQGTTLPKGFYA	P0DTC9	1	0	1	0	16		Nucleocapsid Phosphoprotein [Severe acute respiratory syndrome coronavirus 2]	HLA class I	0	0	0	0	0	0	0	0	0	0	0	0	0	0	0	0	0	0	0	0	0	0	0	0	0	0	0	0	0	0	0	0	0	0	0	0	0	0	0	0
SDFVRATATIPIQAS	P0DTC3	0	1	0	0	15		ORF3a protein [Severe acute respiratory syndrome coronavirus 2]	HLA class II	0	0	0	0	0	0	0	0	0	0	0	0	0	0	0	0	0	0	0	0	0	0	0	0	0	0	0	0	0	0	0	0	0	0	0	0	0	0	0	0
GSTPCNGVEGFNCYFPLQSY	P0DTC2	0	1	1	0	20		Spike Surface Glycoprotein [Severe acute respiratory syndrome coronavirus 2]	HLA class II	0	1	1	1	1	1	1	1	1	0	0	0	0	0	0	0	0	0	0	0	0	0	0	0	0	0	0	0	0	0	0	0	0	0	0	0	0	0	0	0
NLDSKVGGNY	P0DTC2	1	1	1	0	10		Spike Surface Glycoprotein [Severe acute respiratory syndrome coronavirus 2]	HLA class I	0	1	1	1	1	1	1	1	1	0	0	0	0	0	0	0	0	0	0	0	0	0	0	0	0	0	0	0	0	0	0	0	0	0	0	0	0	0	0	0
DLSPRWYFYYLGTGPEAGLPYGANKDGIIWVATEGALN	P0DTC9	1	0	0	0	38		Nucleocapsid Phosphoprotein [Severe acute respiratory syndrome coronavirus 2]	HLA class I	0	0	0	0	0	0	0	0	0	0	0	0	0	0	0	0	0	0	0	0	0	0	0	0	0	0	0	0	0	0	0	0	0	0	0	0	0	0	0	0
SEFSSLPSY	P0DTD1	1	1	1	0	9		ORF1ab polyprotein [Severe acute respiratory syndrome coronavirus 2]	HLA-B*44:03,HLA-A*02:01,HLA-B*07:02	0	0	0	0	0	0	0	0	0	0	0	0	0	0	0	0	0	0	0	0	0	0	0	0	0	0	0	0	0	0	0	0	0	0	0	0	0	0	0	0
ALPQRQKKQQTVTLL	P0DTC9	0	1	1	0	15		Nucleoprotein [Severe acute respiratory syndrome coronavirus 2]	HLA class II	0	0	0	0	0	0	0	0	0	0	0	0	0	0	0	0	0	0	0	0	0	0	0	0	0	0	0	0	0	0	0	0	0	0	0	0	0	0	0	0
SVASQSIIAY	P0DTC2	1	1	1	0	10		Spike Surface Glycoprotein [Severe acute respiratory syndrome coronavirus 2]	HLA-A*26:01,HLA-A*29:02	0	1	1	1	1	1	1	1	1	0	0	0	0	0	0	0	0	0	0	0	0	0	0	0	0	0	0	0	0	0	0	0	0	0	0	0	0	0	0	0
SLFFFLYENAFLPFA	P0DTD1	0	1	0	0	15		ORF1ab polyprotein [Severe acute respiratory syndrome coronavirus 2]	HLA class II	0	0	0	0	0	0	0	0	0	0	0	0	0	0	0	0	0	0	0	0	0	0	0	0	0	0	0	0	0	0	0	0	0	0	0	0	0	0	0	0
NSASFSTFK	P0DTC2	1	1	1	0	9		Spike Surface Glycoprotein [Severe acute respiratory syndrome coronavirus 2]	HLA-A*68:01,HLA-A*11:01	0	1	1	1	1	1	1	1	0	1	0	0	0	0	0	0	0	0	0	0	0	0	0	0	0	0	0	0	0	0	0	0	0	0	0	0	0	0	0	0
DKKKKADETQALPQR	P0DTC9	0	1	1	0	15		Nucleoprotein [Severe acute respiratory syndrome coronavirus 2]	HLA class II	0	0	0	0	0	0	0	0	0	0	0	0	0	0	0	0	0	0	0	0	0	0	0	0	0	0	0	0	0	0	0	0	0	0	0	0	0	0	0	0
VLLPLVSSQCVNLTT	P0DTC2	0	1	0	0	15		Spike Surface Glycoprotein [Severe acute respiratory syndrome coronavirus 2]	HLA class II	0	1	1	1	1	1	1	1	1	0	0	0	0	0	0	0	0	0	0	0	0	0	0	0	0	0	0	0	0	0	0	0	0	0	0	0	0	0	0	0
RLDKVEAEV	P0DTC2	1	1	1	0	9		Spike Surface Glycoprotein [Severe acute respiratory syndrome coronavirus 2]	HLA class I,HLA-A*02:01	0	1	1	1	1	1	1	1	1	1	0	0	0	0	0	0	1	0	0	0	0	0	0	0	0	0	0	0	0	0	0	0	0	0	0	0	0	0	0	0
KFADDLNQL	P0DTD1	1	0	0	0	9		ORF1ab polyprotein [Severe acute respiratory syndrome coronavirus 2]	HLA-C*07:02	0	0	0	0	0	0	0	0	0	0	0	0	0	0	0	0	0	0	0	1	0	0	0	0	0	0	0	0	0	0	0	0	0	0	0	0	0	0	1	0
VLTESNKKF	P0DTC2	1	1	1	0	9		Spike Surface Glycoprotein [Severe acute respiratory syndrome coronavirus 2]	HLA-B*15:01	0	1	1	1	1	1	1	1	1	0	0	0	0	0	0	0	0	0	0	0	0	0	0	0	0	0	0	0	0	0	0	0	0	0	0	0	0	0	0	0
QEYADVFHLY	P0DTD1	1	0	1	0	10		ORF1ab polyprotein [Severe acute respiratory syndrome coronavirus 2]	HLA-B*44:03,HLA-A*29:02	0	0	0	0	0	0	0	0	0	0	0	0	0	0	0	0	0	0	0	0	0	0	0	0	0	0	0	0	0	0	0	0	0	0	0	0	0	0	0	0
FAVSKGFFK	P0DTD1	1	0	1	0	9		ORF1ab polyprotein [Severe acute respiratory syndrome coronavirus 2]	HLA-A*11:01	0	0	0	0	0	0	0	0	0	0	0	0	0	0	0	0	0	0	0	0	0	0	0	0	0	0	0	0	0	0	0	0	0	0	0	0	0	0	0	0
VLPFNDGVYFA	P0DTC2	1	1	1	0	11		Spike Surface Glycoprotein [Severe acute respiratory syndrome coronavirus 2]	HLA-A*02:01	0	1	1	1	1	1	1	1	1	1	0	0	0	0	0	0	0	0	0	0	0	0	0	0	0	0	0	0	0	0	0	0	0	0	0	0	0	0	0	1
NFGAISSVLNDILSR	P0DTC2	0	1	1	0	15		Spike Surface Glycoprotein [Severe acute respiratory syndrome coronavirus 2]	HLA class II	0	1	1	1	1	1	1	1	1	1	0	0	0	0	0	0	0	0	0	0	0	0	0	0	0	0	0	0	0	0	0	0	0	0	0	0	0	0	0	0
MMISAGFSL	P0DTD1	1	1	1	0	9		ORF1ab polyprotein [Severe acute respiratory syndrome coronavirus 2]	HLA class I,HLA-A*02:01	0	0	0	0	0	0	0	0	0	0	0	0	0	0	0	0	0	0	0	0	0	0	0	0	0	0	0	0	0	0	0	0	0	0	0	0	0	0	0	0
KYEQYIKWPWYIWLG	P0DTC2	1	1	1	0	15		Spike Surface Glycoprotein [Severe acute respiratory syndrome coronavirus 2]	HLA class I,HLA class II	0	1	1	1	1	1	1	1	1	1	0	0	0	0	0	0	0	0	0	0	0	0	0	0	0	0	0	0	0	0	0	0	0	0	0	0	0	0	0	0
ASRELKVTF	P0DTD1	1	1	1	0	9		ORF1ab polyprotein [Severe acute respiratory syndrome coronavirus 2]	HLA-A*30:01,HLA-B*57:01	0	0	0	0	0	0	0	0	0	0	0	0	0	0	0	0	0	0	0	0	0	0	0	0	0	0	0	0	0	0	0	0	0	0	0	0	0	0	0	0
FVRIIMRLW	P0DTC3	1	1	1	0	9		ORF3a protein [Severe acute respiratory syndrome coronavirus 2]	HLA-B*57:01	0	0	0	0	0	0	0	0	0	0	0	0	0	0	0	0	0	0	0	0	0	0	0	0	0	0	0	0	0	0	0	0	0	0	0	0	0	0	0	0
VAMPNLYKM	P0DTD1	1	0	1	0	9		ORF1ab polyprotein [Severe acute respiratory syndrome coronavirus 2]	HLA-B*57:01	0	0	0	0	0	0	0	0	0	0	0	0	0	0	0	0	0	0	0	0	0	0	0	0	0	0	0	0	0	0	0	0	0	0	0	0	0	0	0	0
LTGHMLDMY	P0DTD1	1	0	1	0	9		ORF1ab polyprotein [Severe acute respiratory syndrome coronavirus 2]	HLA-A*01:01	0	0	0	0	0	0	0	0	0	0	0	0	0	0	0	0	0	0	0	0	0	0	0	0	0	0	0	0	0	0	0	0	0	0	0	0	0	0	0	0
FTIGTVTLK	P0DTC3	1	1	1	0	9		ORF3a protein [Severe acute respiratory syndrome coronavirus 2]	HLA-A*68:01	0	0	0	0	0	0	0	0	0	0	0	0	0	0	0	0	0	0	0	0	0	0	0	0	0	0	0	0	0	0	0	0	0	0	0	0	0	0	0	0
DLKGKYVQI	P0DTD1	1	0	1	0	9		ORF1ab polyprotein [Severe acute respiratory syndrome coronavirus 2]	HLA-B*08:01	0	0	0	0	0	0	0	0	0	0	0	0	0	0	0	0	1	0	0	0	0	0	0	0	0	0	0	0	0	0	0	0	0	0	0	0	0	0	1	0
LGDVRETMSY	P0DTD1	1	0	1	0	10		ORF1ab polyprotein [Severe acute respiratory syndrome coronavirus 2]	HLA-A*01:01	0	0	0	0	0	0	0	0	0	0	0	0	0	0	0	0	0	0	0	0	0	0	0	0	0	0	0	0	0	0	0	0	0	0	0	0	0	0	0	0
KTFPPTEPK	P0DTC9	1	1	1	1	9		Nucleocapsid Phosphoprotein [Severe acute respiratory syndrome coronavirus 2]	HLA-A*03:01,HLA-A*11:01,HLA-A*68:01	0	0	0	0	0	0	0	0	0	0	0	0	0	0	0	0	0	0	0	0	0	0	0	0	0	0	0	0	0	0	0	0	0	0	1	0	1	0	0	0
YKHWPQIAQFAPSAS	P0DTC9	0	1	1	0	15		Nucleocapsid Phosphoprotein [Severe acute respiratory syndrome coronavirus 2]	HLA-DR	0	0	0	0	0	0	0	0	0	0	0	0	0	0	0	0	0	0	0	0	0	0	0	0	0	0	0	0	0	0	0	0	0	0	0	0	0	0	0	0
FPRGQGVPINTNSSP	P0DTC9	0	1	1	0	15		Nucleocapsid Phosphoprotein [Severe acute respiratory syndrome coronavirus 2]	HLA class II	0	0	0	0	0	0	0	0	0	0	0	0	0	0	0	0	0	0	0	0	0	0	0	0	0	0	0	0	0	0	0	0	0	0	0	0	0	0	0	0
NIIRGWIFGTTLDSKTQ	P0DTC2	1	1	0	0	17		Spike Surface Glycoprotein [Severe acute respiratory syndrome coronavirus 2]	HLA-DPA1*01:03	0	1	1	1	1	1	1	1	1	0	0	0	0	0	0	0	0	0	0	0	0	0	0	0	0	0	0	0	0	0	0	0	0	0	0	0	0	0	0	0
AEAELAKNV	P0DTD1	1	0	1	0	9		ORF1ab polyprotein [Severe acute respiratory syndrome coronavirus 2]	HLA-B*44:02,HLA-B*44:03	0	0	0	0	0	0	0	0	0	0	0	0	0	0	0	0	1	0	0	0	0	0	0	0	0	0	0	0	0	0	0	0	0	0	0	0	0	0	0	1
ASVYAWNRKRISN	P0DTC2	0	1	1	0	13		Spike Surface Glycoprotein [Severe acute respiratory syndrome coronavirus 2]	HLA-DR	0	1	1	1	1	1	1	1	1	1	0	0	0	0	0	0	0	0	0	0	0	0	0	0	0	0	0	0	0	0	0	0	0	0	0	0	0	0	0	0
FLKKDAPYI	P0DTD1	1	0	1	0	9		Replicase polyprotein 1a	HLA-A*02:07	0	0	0	0	0	0	0	0	0	0	0	0	0	0	0	0	0	0	0	0	0	0	0	0	0	0	0	0	0	0	0	0	0	0	0	0	0	0	0	0
FVIRGDEVRQIAPGQTG	P0DTC2	0	1	0	0	17		Spike Surface Glycoprotein [Severe acute respiratory syndrome coronavirus 2]	HLA-DQA1*05:05/DQB1*03:01	0	1	1	1	1	1	1	1	1	1	0	0	0	0	0	0	0	0	0	0	0	0	0	0	0	0	0	0	0	0	0	0	0	0	0	0	0	0	0	0
YTGNYQCGHY	P0DTD1	1	0	1	0	10		ORF1ab polyprotein [Severe acute respiratory syndrome coronavirus 2]	HLA-A*01:01	0	0	0	0	0	0	0	0	0	0	0	0	0	0	0	0	0	0	0	0	0	0	0	0	0	0	0	0	0	0	0	0	0	0	0	0	0	0	0	0
YSVLYNSASFSTFK	P0DTC2	1	0	1	0	14		Spike Surface Glycoprotein [Severe acute respiratory syndrome coronavirus 2]	HLA class I	0	1	1	1	1	1	1	1	1	1	0	0	0	0	0	0	0	0	0	0	0	0	0	0	0	0	0	0	0	0	0	0	0	0	0	0	0	0	0	0
SNFRVQPTESIVRFPNITNL	P0DTC2	0	1	1	0	20		Spike Surface Glycoprotein [Severe acute respiratory syndrome coronavirus 2]	HLA class II	0	1	1	1	1	1	1	1	1	0	0	0	0	0	0	0	0	0	0	0	0	0	0	0	0	0	0	0	0	0	0	0	0	0	0	0	0	0	0	0
SQRVAGDSGF	P0DTC5	1	1	1	0	10		Membrane Glycoprotein [Severe acute respiratory syndrome coronavirus 2]	HLA-B*15:01	0	0	0	0	0	0	0	0	0	0	0	0	0	0	0	0	0	0	0	0	0	0	0	0	0	0	0	0	0	0	0	0	0	0	0	0	0	0	0	0
LPQGTTLPKGFYAEG	P0DTC9	0	1	1	0	15		Nucleoprotein [Severe acute respiratory syndrome coronavirus 2]	HLA class II	0	0	0	0	0	0	0	0	0	0	0	0	0	0	0	0	0	0	0	0	0	0	0	0	0	0	0	0	0	0	0	0	0	0	0	0	0	0	0	0
KTFPPIEPK	P0DTC9	1	0	1	0	9		Nucleocapsid Phosphoprotein [Severe acute respiratory syndrome coronavirus 2]	HLA-A*11:01	0	0	0	0	0	0	0	0	0	0	0	0	0	0	0	0	0	0	0	0	0	0	0	0	0	0	0	0	0	0	0	0	0	0	0	0	0	0	0	0
NFGDQELIRQGTDYKHWPQ	P0DTC9	0	1	1	0	19		Nucleocapsid Phosphoprotein [Severe acute respiratory syndrome coronavirus 2]	HLA class II	0	0	0	0	0	0	0	0	0	0	0	0	0	0	0	0	0	0	0	0	0	0	0	0	0	0	0	0	0	0	0	0	0	0	0	0	0	0	0	0
ILMTARTVY	P0DTD1	1	0	1	0	9		ORF1ab polyprotein [Severe acute respiratory syndrome coronavirus 2]	HLA-B*15:01	0	0	0	0	0	0	0	0	0	0	0	0	0	0	0	0	0	0	0	0	0	0	0	0	0	0	0	0	0	0	0	0	0	0	0	0	0	0	0	0
RIRGGDGKM	P0DTC9	1	1	1	0	9		Nucleoprotein [Severe acute respiratory syndrome coronavirus 2]	HLA-B*07:02	0	0	0	0	0	0	0	0	0	0	0	0	0	0	0	0	0	0	0	0	0	0	0	0	0	0	0	0	0	0	0	0	0	0	0	0	0	0	0	0
KLSYGIATV	P0DTD1	1	0	1	0	9		ORF1ab polyprotein [Severe acute respiratory syndrome coronavirus 2]	HLA class I,HLA-A*02:01	0	0	0	0	0	0	0	0	0	0	0	0	0	0	0	0	0	0	0	0	0	0	0	0	0	0	0	0	0	0	0	0	0	0	0	0	0	0	1	1
YGFQPTNGV	P0DTC2	1	1	1	0	9		Spike Surface Glycoprotein [Severe acute respiratory syndrome coronavirus 2]	HLA-B*51:01	0	1	1	1	1	1	1	1	0	0	0	0	0	0	0	0	0	0	0	0	0	0	0	0	0	0	0	0	0	0	0	0	0	0	0	0	0	0	0	0
LQPELDSFKEELDKY	P0DTC2	1	1	1	0	15		Spike Surface Glycoprotein [Severe acute respiratory syndrome coronavirus 2]	HLA class I,HLA class II	0	1	1	1	1	1	1	1	1	1	0	0	0	0	0	0	0	0	0	0	0	0	0	0	0	0	0	0	0	0	0	0	0	0	0	0	0	0	0	0
FTISVTTEI	P0DTC2	1	1	1	0	9		Spike Surface Glycoprotein [Severe acute respiratory syndrome coronavirus 2]	HLA-A*26:01,HLA-A*02:01	0	1	1	1	1	1	1	1	1	0	0	0	0	0	0	0	0	0	0	0	0	0	0	0	0	0	0	0	0	0	0	0	0	0	0	0	0	0	0	1
SLIYSTAAL	P0DTD1	1	1	1	0	9		ORF1ab polyprotein [Severe acute respiratory syndrome coronavirus 2]	HLA-A*02:01	0	0	0	0	0	0	0	0	0	0	0	0	0	0	0	0	0	0	0	0	0	0	0	0	0	0	0	0	0	0	0	0	0	0	0	0	0	0	1	1
YLYLTFYLT	P0DTD1	1	0	1	0	9		Replicase polyprotein 1a	HLA-A*02:07	0	0	0	0	0	0	0	0	0	0	0	0	0	0	0	0	0	0	0	0	0	0	0	0	0	0	0	0	0	0	0	0	0	0	0	0	0	0	0	0
FVAAIFYLI	P0DTD1	1	1	1	0	9	1	Replicase polyprotein 1a	HLA-A*02:01	0	0	0	0	0	0	0	0	0	0	0	0	0	0	0	0	1	1	1	0	0	0	0	0	0	0	0	0	0	0	0	0	0	0	0	0	0	0	0	0
NPLLYDANY	P0DTC3	1	1	1	0	9		ORF3a protein [Severe acute respiratory syndrome coronavirus 2]	HLA-B*53:01	0	0	0	0	0	0	0	0	0	0	0	0	0	0	0	0	0	0	0	0	0	0	0	0	0	0	0	0	0	0	0	0	0	0	0	0	0	0	0	0
IGINITRFQTLLALH	P0DTC2	0	1	1	0	15		Spike Surface Glycoprotein [Severe acute respiratory syndrome coronavirus 2]	HLA class II,HLA-DRB1*07:01	0	1	1	1	1	1	1	1	1	0	0	0	0	0	0	0	0	0	0	0	0	0	0	0	0	0	0	0	0	0	0	0	0	0	0	0	0	0	0	0
DTVIEVQGYK	P0DTD1	1	0	1	0	10		ORF1ab polyprotein [Severe acute respiratory syndrome coronavirus 2]	HLA-A*68:01	0	0	0	0	0	0	0	0	0	0	0	0	0	0	0	0	0	0	0	0	0	0	0	0	0	0	0	0	0	0	0	0	0	0	0	0	0	0	0	0
RDISTEIYQAGSTPCNGVEG	P0DTC2	0	1	1	0	20		Spike Surface Glycoprotein [Severe acute respiratory syndrome coronavirus 2]	HLA class II	0	1	1	1	1	1	1	1	1	0	0	0	0	0	0	0	0	0	0	0	0	0	0	0	0	0	0	0	0	0	0	0	0	0	0	0	0	0	0	0
VFLLVTLAI	P0DTC4	1	1	1	0	9		Envelope Protein [Severe acute respiratory syndrome coronavirus 2]	HLA-A*24:02,HLA class II	0	0	0	0	0	0	0	0	0	0	0	0	0	0	0	0	0	0	0	0	0	0	0	0	0	0	0	0	0	0	0	0	0	0	0	0	0	0	0	1
TDLEGNFY	P0DTD1	1	0	1	1	8	1	ORF1ab polyprotein [Severe acute respiratory syndrome coronavirus 2]	HLA-A*01:01	0	0	0	0	0	0	0	0	0	0	0	0	0	0	1	1	1	1	1	0	0	0	0	0	0	0	0	0	0	0	0	0	0	0	0	0	0	1	1	0
NLWNTFTRL	P0DTD1	1	0	1	0	9		ORF1ab polyprotein [Severe acute respiratory syndrome coronavirus 2]	HLA class I,HLA-A*02:01	0	0	0	0	0	0	0	0	0	0	0	0	0	0	0	1	0	0	0	0	0	0	0	0	0	0	0	0	0	0	0	0	0	0	0	0	0	1	0	0
FLWLLWPVTLACFVLA	P0DTC5	1	1	1	0	16		Membrane glycoprotein [Severe acute respiratory syndrome coronavirus 2]	HLA class I,HLA class II	0	0	0	0	0	0	0	0	0	0	0	0	0	0	0	0	0	0	0	0	0	0	0	0	0	0	0	0	0	0	0	0	0	0	0	0	0	0	0	0
LPNNTASWF	P0DTC9	1	1	1	0	9		Nucleocapsid Phosphoprotein [Severe acute respiratory syndrome coronavirus 2]	HLA class I,HLA-B*07:02	0	0	0	0	0	0	0	0	0	0	0	0	0	0	0	0	0	0	0	0	0	0	0	0	0	0	0	0	0	0	0	0	0	0	0	0	0	0	0	0
RVKNLNSSR	P0DTC4	1	1	1	0	9		Envelope Protein [Severe acute respiratory syndrome coronavirus 2]	HLA-A*30:01	0	0	0	0	0	0	0	0	0	0	0	0	0	0	0	0	0	0	0	0	0	0	0	0	0	0	0	0	0	0	0	0	0	0	0	0	0	0	0	0
TESIVRFPNITNL	P0DTC2	1	1	1	0	13		Spike Surface Glycoprotein [Severe acute respiratory syndrome coronavirus 2]	HLA-B*40:01	0	1	1	1	1	1	1	1	1	0	0	0	0	0	0	0	0	0	0	0	0	0	0	0	0	0	0	0	0	0	0	0	0	0	0	0	0	0	0	0
FLAFVVFL	P0DTC4	1	1	1	0	8		Envelope Protein [Severe acute respiratory syndrome coronavirus 2]	HLA-A*02:01	0	0	0	0	0	0	0	0	0	0	0	0	0	0	0	1	1	0	0	0	0	0	0	0	0	0	0	0	0	0	0	0	0	0	1	1	1	1	1	1
AQFAPSASA	P0DTC9	1	1	1	0	9		Nucleocapsid Phosphoprotein [Severe acute respiratory syndrome coronavirus 2]	HLA-A*02:01	0	0	0	0	0	0	0	0	0	0	0	0	0	0	0	0	0	0	0	0	0	0	0	0	0	0	0	0	0	0	0	0	0	0	0	0	0	0	1	1
TLPKGFYAEGSRGGS	P0DTC9	0	1	1	0	15		Nucleoprotein [Severe acute respiratory syndrome coronavirus 2]	HLA class II	0	0	0	0	0	0	0	0	0	0	0	0	0	0	0	0	0	0	0	0	0	0	0	0	0	0	0	0	0	0	0	0	0	0	0	0	0	0	0	0
ITEEVGHTDLMAAY	P0DTD1	1	0	1	0	14		ORF1ab polyprotein [Severe acute respiratory syndrome coronavirus 2]	HLA class I,HLA-A*01:01	0	0	0	0	0	0	0	0	0	0	0	0	0	0	0	0	0	0	0	0	0	0	0	0	0	0	0	0	0	0	0	0	0	0	0	0	0	0	0	0
VASQSIIAYTMSLGAENS	P0DTC2	1	0	0	0	18		Spike Surface Glycoprotein [Severe acute respiratory syndrome coronavirus 2]	HLA class I	0	1	1	1	1	1	1	1	1	0	0	0	0	0	0	0	0	0	0	0	0	0	0	0	0	0	0	0	0	0	0	0	0	0	0	0	0	0	0	0
ILSPLYAFA	P0DTD1	1	0	1	0	9		ORF1ab polyprotein [Severe acute respiratory syndrome coronavirus 2]	HLA-A*02:01	0	0	0	0	0	0	0	0	0	0	0	0	0	0	0	0	0	0	0	0	0	0	0	0	0	0	0	0	0	0	0	0	0	0	0	0	0	0	0	0
RTATKAYNV	P0DTC9	1	1	1	0	9		Nucleocapsid Phosphoprotein [Severe acute respiratory syndrome coronavirus 2]	HLA-A*02:01	0	0	0	0	0	0	0	0	0	0	0	0	0	0	0	0	0	0	0	0	0	0	0	0	0	0	0	0	0	0	0	0	0	0	0	0	0	0	0	0
YLITPVHV	P0DTD1	1	1	1	0	8		ORF1ab polyprotein [Severe acute respiratory syndrome coronavirus 2]	HLA-A*02:01	0	0	0	0	0	0	0	0	0	0	0	0	0	0	0	0	1	0	0	0	0	0	0	0	0	0	0	0	0	0	0	0	0	0	0	0	0	0	0	1
NLLKDCPAV	P0DTD1	1	0	1	0	9		Replicase polyprotein 1ab	HLA-A*02:07	0	0	0	0	0	0	0	0	0	0	0	0	0	0	0	1	0	0	0	0	0	0	0	0	0	0	0	0	0	0	0	0	0	0	0	0	0	1	0	0
ELIRQGTDY	P0DTC9	1	1	1	0	9		Nucleocapsid Phosphoprotein [Severe acute respiratory syndrome coronavirus 2]	HLA-A*26:01	0	0	0	0	0	0	0	0	0	0	0	0	0	0	0	0	0	0	0	0	0	0	0	0	0	0	0	0	0	0	0	0	0	0	0	0	0	0	0	0
ISSFKWDLTAFGLVA	P0DTD1	0	1	0	0	15		ORF1ab polyprotein [Severe acute respiratory syndrome coronavirus 2]	HLA class II	0	0	0	0	0	0	0	0	0	0	0	0	0	0	0	0	0	0	0	0	0	0	0	0	0	0	0	0	0	0	0	0	0	0	0	0	0	0	0	0
AVASKILGL	P0DTD1	1	0	0	0	9		ORF1ab polyprotein [Severe acute respiratory syndrome coronavirus 2]	HLA-A*02:01	0	0	0	0	0	0	0	0	0	0	0	0	0	0	0	0	1	1	1	0	0	0	0	0	0	0	0	0	0	0	0	0	0	0	0	0	0	0	1	0
NTSNQVAVLY	P0DTC2	1	0	1	0	10		Spike Surface Glycoprotein [Severe acute respiratory syndrome coronavirus 2]	HLA-A*26:01	0	1	1	1	1	1	1	1	1	0	0	0	0	0	0	0	0	0	0	0	0	0	0	0	0	0	0	0	0	0	0	0	0	0	0	0	0	0	0	0
RIMTWLDMV	P0DTD1	1	0	0	0	9		ORF1ab polyprotein [Severe acute respiratory syndrome coronavirus 2]	HLA-A*02:01	0	0	0	0	0	0	0	0	0	0	0	0	0	0	0	0	0	0	0	0	0	0	0	0	0	0	0	0	0	0	0	0	0	0	0	0	0	0	0	0
HPLADNKFAL	P0DTC7	1	0	1	0	10		ORF7a protein [Severe acute respiratory syndrome coronavirus 2]	HLA-B*08:01	0	0	0	0	0	0	0	0	0	0	0	0	0	0	0	0	0	0	0	0	0	0	0	0	0	0	0	0	0	0	0	0	0	0	0	0	0	0	0	0
STVFPPTSF	P0DTD1	1	1	1	0	9		ORF1ab polyprotein [Severe acute respiratory syndrome coronavirus 2]	HLA-B*57:01	0	0	0	0	0	0	0	0	0	0	0	0	0	0	0	0	0	0	0	0	0	0	0	0	0	0	0	0	0	0	0	0	0	0	0	0	0	0	0	1
LEYHDVRVVL	P0DTC8	1	1	1	0	10		ORF8 protein [Severe acute respiratory syndrome coronavirus 2]	HLA-B*40:01	0	0	0	0	0	0	0	0	0	0	0	0	0	0	0	0	0	0	0	0	0	0	0	0	0	0	0	0	0	0	0	0	0	0	0	0	0	0	0	0
IEYPIIGDEL	P0DTD1	1	0	1	0	10		ORF1ab polyprotein [Severe acute respiratory syndrome coronavirus 2]	HLA-B*40:01	0	0	0	0	0	0	0	0	0	0	0	0	0	0	0	0	0	0	0	0	0	0	0	0	0	0	0	0	0	0	0	0	0	0	0	0	0	0	0	0
VQPTESIVRFPNITNLCPF	P0DTC2	1	0	1	0	19		Spike Surface Glycoprotein [Severe acute respiratory syndrome coronavirus 2]	HLA class I	0	1	1	1	1	1	1	1	1	0	0	0	0	0	0	0	0	0	0	0	0	0	0	0	0	0	0	0	0	0	0	0	0	0	0	0	0	0	0	0
SELVIGAVI	P0DTC5	1	1	1	0	9		Membrane Glycoprotein [Severe acute respiratory syndrome coronavirus 2]	HLA-B*44:02	0	0	0	0	0	0	0	0	0	0	0	0	0	0	0	0	0	0	0	0	0	0	0	0	0	0	0	0	0	0	0	0	0	0	0	0	0	0	0	1
KSAFYILPSIISNEK	P0DTD1	0	1	1	0	15		ORF1ab polyprotein [Severe acute respiratory syndrome coronavirus 2]	HLA-DRB1	0	0	0	0	0	0	0	0	0	0	0	0	0	0	0	0	0	0	0	0	0	0	0	0	0	0	0	0	0	0	0	0	0	0	0	0	0	0	0	0
GRVDGQVDL	P0DTD1	1	0	0	0	9		ORF1ab polyprotein [Severe acute respiratory syndrome coronavirus 2]	HLA-C*07:01	0	0	0	0	0	0	0	0	0	0	0	0	0	0	0	0	1	1	0	0	0	0	0	0	0	0	0	0	0	0	0	0	0	0	0	0	0	0	0	0
YEQYIKWPWYIWLGF	P0DTC2	1	1	0	0	15		Spike Surface Glycoprotein [Severe acute respiratory syndrome coronavirus 2]	HLA class II,	0	1	1	1	1	1	1	1	1	1	1	0	0	0	0	0	0	0	0	0	0	0	0	0	0	0	0	0	0	0	0	0	0	0	0	0	0	0	0	0
FASEAARVV	P0DTD1	1	1	1	0	9		Replicase polyprotein 1a	HLA-A*02:01,HLA-B*07:02	0	0	0	0	0	0	0	0	0	0	0	0	0	0	0	0	1	0	0	0	0	0	0	0	0	0	0	0	0	0	0	0	0	0	0	0	0	0	1	1
TIWFLLLSV	P0DTD1	1	0	1	0	9		ORF1ab polyprotein [Severe acute respiratory syndrome coronavirus 2]	HLA-A*02:01,HLA-A*02:07	0	0	0	0	0	0	0	0	0	0	0	0	0	0	0	0	0	0	0	0	0	0	0	0	0	0	0	0	0	0	0	0	0	0	0	0	0	0	0	0
QLTPTWRVY + PYRE(Q1)	P0DTC2	1	0	0	0	20		Spike Surface Glycoprotein [Severe acute respiratory syndrome coronavirus 2]	HLA-A*02:01,HLA-B*07:02	0	1	1	1	1	1	1	1	1	1	0	0	0	0	0	0	0	0	0	0	0	0	0	0	0	0	0	0	0	0	0	0	0	0	0	0	0	0	0	0
LYIIKLIFLW	P0DTC5	1	1	1	0	10		Membrane glycoprotein [Severe acute respiratory syndrome coronavirus 2]	HLA-A*24:02	0	0	0	0	0	0	0	0	0	0	0	0	0	0	0	0	0	0	0	0	0	0	0	0	0	0	0	0	0	0	0	0	0	0	0	0	0	0	0	0
LLNKHIDAYKTFPPTEPK	P0DTC9	1	0	1	0	18		Nucleocapsid Phosphoprotein [Severe acute respiratory syndrome coronavirus 2]	HLA-A*03:01,HLA-A*11:01,	0	0	0	0	0	0	0	0	0	0	0	0	0	0	0	0	0	0	0	0	0	0	0	0	0	0	0	0	0	0	0	0	0	0	0	0	0	0	0	0
RFASVYAWNRKRISNCVADY	P0DTC2	0	1	1	0	20		Spike Surface Glycoprotein [Severe acute respiratory syndrome coronavirus 2]	HLA class II	0	1	1	1	1	1	1	1	1	1	0	0	0	0	0	0	0	0	0	0	0	0	0	0	0	0	0	0	0	0	0	0	0	0	0	0	0	0	0	0
VYSSANNCTF	P0DTC2	1	0	1	0	10		Spike Surface Glycoprotein [Severe acute respiratory syndrome coronavirus 2]	HLA-A*24:02	0	1	1	1	1	1	1	1	1	0	0	0	0	0	0	0	0	0	0	0	0	0	0	0	0	0	0	0	0	0	0	0	0	0	0	0	0	0	0	0
YSVLYNSASFSTFKCYGV	P0DTC2	1	0	0	0	18		Spike Surface Glycoprotein [Severe acute respiratory syndrome coronavirus 2]	HLA class I	0	1	1	1	1	1	1	1	1	1	0	0	0	0	0	0	0	0	0	0	0	0	0	0	0	0	0	0	0	0	0	0	0	0	0	0	0	0	0	0
AESHVDTDLTKPY	P0DTD1	1	0	1	0	13		ORF1ab polyprotein [Severe acute respiratory syndrome coronavirus 2]	HLA-B*44:02	0	0	0	0	0	0	0	0	0	0	0	0	0	0	0	0	0	0	0	0	0	0	0	0	0	0	0	0	0	0	0	0	0	0	0	0	0	0	0	0
TNSRIKASMPTTIAK	P0DTD1	0	1	1	0	15		ORF1ab polyprotein [Severe acute respiratory syndrome coronavirus 2]	HLA class II,HLA-DRB1*07:01,HLA-DRB1*04:04	0	0	0	0	0	0	0	0	0	0	0	0	0	0	0	0	0	0	0	0	0	0	0	0	0	0	0	0	0	0	0	0	0	0	0	0	0	0	0	0
KLVSSFLEM	P0DTD1	1	1	1	0	9		ORF1ab polyprotein [Severe acute respiratory syndrome coronavirus 2]	HLA-B*15:01	0	0	0	0	0	0	0	0	0	0	0	0	0	0	0	0	0	0	0	0	0	0	0	0	0	0	0	0	0	0	0	0	0	0	0	0	0	0	0	0
TVYDPLQPELDSFK	P0DTC2	1	0	1	0	14		Spike Surface Glycoprotein [Severe acute respiratory syndrome coronavirus 2]	HLA class I,HLA-A*03:01	0	1	1	1	1	1	1	1	1	1	0	0	0	0	0	0	0	0	0	0	0	0	0	0	0	0	0	0	0	0	0	0	0	0	0	0	0	0	0	0
ITFDNLKTL	P0DTD1	1	0	1	0	9		ORF1ab polyprotein [Severe acute respiratory syndrome coronavirus 2]	HLA-B*57:01	0	0	0	0	0	0	0	0	0	0	0	0	0	0	0	0	0	0	0	0	0	0	0	0	0	0	0	0	0	0	0	0	0	0	0	0	0	0	0	1
FLYLYALVY	P0DTC3	1	1	1	0	9		ORF3a protein [Severe acute respiratory syndrome coronavirus 2]	HLA-C*07:02	0	0	0	0	0	0	0	0	0	0	0	0	0	0	0	0	0	0	0	0	0	0	0	0	0	0	0	0	0	0	0	0	0	0	0	0	0	0	0	0
SSANNCTFEYVSQPF	P0DTC2	1	1	1	0	15		Spike Surface Glycoprotein [Severe acute respiratory syndrome coronavirus 2]	HLA class I,HLA class II	0	1	1	1	1	1	1	1	1	0	0	0	0	0	0	0	0	0	0	0	0	0	0	0	0	0	0	0	0	0	0	0	0	0	0	0	0	0	0	0
MLLGSMLYM	P0DTD1	1	0	0	0	9		replicase polyprotein 1ab	HLA-A*02:01,HLA-B*07:02	0	0	0	0	0	0	0	0	0	0	0	0	0	0	0	0	0	0	0	0	0	0	0	0	0	0	0	0	0	0	0	0	0	0	0	0	0	0	0	0
PVYSFLPGVYSVIYL	P0DTD1	0	1	1	0	15		ORF1ab polyprotein [Severe acute respiratory syndrome coronavirus 2]	HLA class II,HLA-DRB1*15:01	0	0	0	0	0	0	0	0	0	0	0	0	0	0	0	0	0	0	0	0	0	0	0	0	0	0	0	0	0	0	0	0	0	0	0	0	0	0	0	0
LTAFGLVAEW	P0DTD1	1	1	1	0	10		ORF1ab polyprotein [Severe acute respiratory syndrome coronavirus 2]	HLA-B*57:01	0	0	0	0	0	0	0	0	0	0	0	0	0	0	0	0	0	0	0	0	0	0	0	0	0	0	0	0	0	0	0	0	0	0	0	0	0	0	0	0
LIIMRTFKV	P0DTC6	1	1	1	0	9		ORF6 protein [Severe acute respiratory syndrome coronavirus 2]	HLA-B*08:01	0	0	0	0	0	0	0	0	0	0	0	0	0	0	0	0	0	0	0	0	0	0	0	0	0	0	0	0	0	0	0	0	0	0	0	0	0	0	0	0
SSKRTSPARMAGNGG	P0DTC9	0	1	1	0	15		Nucleocapsid Phosphoprotein [Severe acute respiratory syndrome coronavirus 2]	HLA class II	0	0	0	0	0	0	0	0	0	0	0	0	0	0	0	0	0	0	0	0	0	0	0	0	0	0	0	0	0	0	0	0	0	0	0	0	0	0	0	0
PTWRVYSTGSNVFQTRAG	P0DTC2	1	0	0	0	18		Spike Surface Glycoprotein [Severe acute respiratory syndrome coronavirus 2]	HLA class I	0	1	1	1	1	1	1	1	1	1	0	0	0	0	0	0	0	0	0	0	0	0	0	0	0	0	0	0	0	0	0	0	0	0	0	0	0	0	0	0
IYQTSNFRV	P0DTC2	1	1	1	0	9		Spike Surface Glycoprotein [Severe acute respiratory syndrome coronavirus 2]	HLA-A*24:02	0	1	1	1	1	1	1	1	1	1	0	0	0	0	0	0	0	0	0	0	0	0	0	0	0	0	0	0	0	0	0	0	0	0	0	0	0	0	0	0
RLFARTRS	P0DTC5	1	1	1	0	8		Membrane Glycoprotein [Severe acute respiratory syndrome coronavirus 2]	HLA class I	0	0	0	0	0	0	0	0	0	0	0	0	0	0	0	1	1	1	1	0	0	0	0	0	0	0	0	1	0	0	1	0	0	1	1	0	1	1	0	1
KTSVDCTMYI	P0DTC2	1	1	1	0	10		Spike Surface Glycoprotein [Severe acute respiratory syndrome coronavirus 2]	HLA class I	0	1	1	1	1	1	1	1	1	1	0	0	0	0	0	0	0	0	0	0	0	0	0	0	0	0	0	0	0	0	0	0	0	0	0	0	0	0	0	0
QKKQQTVTLLPAADL	P0DTC9	0	1	1	0	15		Nucleocapsid Phosphoprotein [Severe acute respiratory syndrome coronavirus 2]	HLA class II,HLA-DRB1*01:02	0	0	0	0	0	0	0	0	0	0	0	0	0	0	0	0	0	0	0	0	0	0	0	0	0	0	0	0	0	0	0	0	0	0	0	0	0	0	0	0
KLNEEIAII	P0DTD1	1	0	1	0	9		Replicase polyprotein 1a	HLA-A*02:01	0	0	0	0	0	0	0	0	0	0	0	0	0	0	0	0	0	0	0	0	0	0	0	0	0	0	0	0	0	0	0	0	0	0	0	0	0	0	0	0
REFVFKNIDGYFKIYSK	P0DTC2	0	1	1	0	17		Spike Surface Glycoprotein [Severe acute respiratory syndrome coronavirus 2]	HLA-DRB3*02:02,HLA-DRB5*01:01	0	1	1	1	1	1	1	1	1	0	0	0	0	0	0	0	0	0	0	0	0	0	0	0	0	0	0	0	0	0	0	0	0	0	0	0	0	0	0	0
FVVEVVDKY	P0DTD1	1	0	1	0	9		ORF1ab polyprotein [Severe acute respiratory syndrome coronavirus 2]	HLA-B*15:01	0	0	0	0	0	0	0	0	0	0	0	0	0	0	0	1	0	0	0	0	0	0	0	0	0	0	0	0	0	0	0	0	0	0	0	0	0	1	0	0
IWVATEGALNTPKDH	P0DTC9	0	1	1	0	15		Nucleocapsid Phosphoprotein [Severe acute respiratory syndrome coronavirus 2]	HLA class II	0	0	0	0	0	0	0	0	0	0	0	0	0	0	0	0	0	0	0	0	0	0	0	0	0	0	0	0	0	0	0	0	0	0	0	0	0	0	0	0
NCTFEYVSQPFLMDL	P0DTC2	1	1	1	0	15		Spike Surface Glycoprotein [Severe acute respiratory syndrome coronavirus 2]	HLA class I,HLA class II	0	1	1	1	1	1	1	1	1	0	0	0	0	0	0	0	0	0	0	0	0	0	0	0	0	0	0	0	0	0	0	0	0	0	0	0	0	0	0	0
SNLLLQYGSFCTQLNRA	P0DTC2	0	1	0	0	17		Spike Surface Glycoprotein [Severe acute respiratory syndrome coronavirus 2]	HLA-DRB1*15:01	0	1	1	1	1	1	1	1	1	1	0	0	0	0	0	0	0	0	0	0	0	0	0	0	0	0	0	0	0	0	0	0	0	0	0	0	0	0	0	0
SPRRARSV	P0DTC2	1	1	1	0	8		Spike Surface Glycoprotein [Severe acute respiratory syndrome coronavirus 2]	HLA-B*08:01,HLA-B*07:02	0	1	1	1	1	1	1	1	1	0	0	0	0	0	0	0	1	1	0	1	0	1	0	0	0	1	0	1	0	0	1	0	0	1	1	1	1	0	1	1
YRGTTTYKL	P0DTD1	1	0	0	0	9		ORF1ab polyprotein [Severe acute respiratory syndrome coronavirus 2]	HLA-C*06:02	0	0	0	0	0	0	0	0	0	0	0	0	0	0	0	1	0	0	0	0	0	0	0	0	0	0	0	0	0	0	0	0	0	0	0	0	0	1	0	0
NINLHTQVV	P0DTD1	1	0	1	0	9		ORF1ab polyprotein [Severe acute respiratory syndrome coronavirus 2]	HLA-B*08:01	0	0	0	0	0	0	0	0	0	0	0	0	0	0	0	0	0	0	0	0	0	0	0	0	0	0	0	0	0	0	0	0	0	0	0	0	0	0	0	0
AIVLQLPQGTTLPKG	P0DTC9	0	1	1	0	15		Nucleocapsid Phosphoprotein [Severe acute respiratory syndrome coronavirus 2]	HLA-DR,	0	0	0	0	0	0	0	0	0	0	0	0	0	0	0	0	0	0	0	0	0	0	0	0	0	0	0	0	0	0	0	0	0	0	0	0	0	0	0	0
FYVYSRVKNLNSSRV	P0DTC4	0	1	1	0	15		Envelope Protein [Severe acute respiratory syndrome coronavirus 2]	HLA-DR,HLA-DRB1*01:01,HLA-DRB1*04:01,HLA-DRB1*15:01,HLA-DR11,HLA class II	0	0	0	0	0	0	0	0	0	0	0	0	0	0	0	0	0	0	0	0	0	0	0	0	0	0	0	0	0	0	0	0	0	0	0	0	0	0	0	0
SVLNDILSR	P0DTC2	1	1	1	0	9		Spike Surface Glycoprotein [Severe acute respiratory syndrome coronavirus 2]	HLA-A*68:01	0	1	1	1	1	1	1	1	1	1	0	0	0	0	0	0	0	0	0	0	0	0	0	0	0	0	0	0	0	0	0	0	0	0	0	0	0	0	1	1
LMDLEGKQGNFKNLR	P0DTC2	0	1	1	0	15		Spike Surface Glycoprotein [Severe acute respiratory syndrome coronavirus 2]	HLA class II	0	1	1	1	1	1	1	1	1	0	0	0	0	0	0	0	0	0	0	0	0	0	0	0	0	0	0	0	0	0	0	0	0	0	0	0	0	0	0	0
QLMCQPILLL	P0DTD1	1	0	1	0	10		ORF1ab polyprotein [Severe acute respiratory syndrome coronavirus 2]	HLA class I	0	0	0	0	0	0	0	0	0	0	0	0	0	0	0	0	0	0	0	0	0	0	0	0	0	0	0	0	0	0	0	0	0	0	0	0	0	0	0	0
NYNYRYRLF	P0DTC2	1	0	1	0	9		Spike Surface Glycoprotein [Severe acute respiratory syndrome coronavirus 2]	HLA-A*24:02	0	1	1	1	1	1	1	1	1	0	0	0	0	0	0	0	0	0	0	0	0	0	0	0	0	0	0	0	0	0	0	0	0	0	0	0	0	0	0	0
IPIGAGICASY	P0DTC2	1	1	1	0	11		Spike Surface Glycoprotein [Severe acute respiratory syndrome coronavirus 2]	HLA class I	0	1	1	1	1	1	1	1	1	1	0	0	0	0	0	0	1	0	0	0	0	0	0	0	0	0	0	0	0	0	0	0	0	0	0	0	0	0	0	0
EIDPKLDNY	P0DTD1	1	0	1	0	9		ORF1ab polyprotein [Severe acute respiratory syndrome coronavirus 2]	HLA-A*26:01,HLA-A*01:01	0	0	0	0	0	0	0	0	0	0	0	0	0	0	0	0	0	0	0	0	0	0	0	0	0	0	0	0	0	0	0	0	0	0	0	0	0	0	0	0
LLLDDFVEI	P0DTD1	1	0	1	0	9		ORF1ab polyprotein [Severe acute respiratory syndrome coronavirus 2]	HLA-A*02:01	0	0	0	0	0	0	0	0	0	0	0	0	0	0	0	1	0	0	0	0	0	0	0	0	0	0	0	0	0	0	0	0	0	0	0	1	1	1	0	0
AEWFLAYIL	P0DTD1	1	1	1	0	9		ORF1ab polyprotein [Severe acute respiratory syndrome coronavirus 2]	HLA-B*40:01,HLA-B*44:02	0	0	0	0	0	0	0	0	0	0	0	0	0	0	0	0	0	0	0	0	0	0	0	0	0	0	0	0	0	0	0	0	0	0	0	0	0	0	0	1
PSKPSKRSFIEDLLF	P0DTC2	1	0	0	0	15		Spike Surface Glycoprotein [Severe acute respiratory syndrome coronavirus 2]		0	1	1	1	1	1	1	1	1	1	0	0	0	0	0	0	0	0	0	0	0	0	0	0	0	0	0	0	0	0	0	0	0	0	0	0	0	0	0	0
SFRLFARTR	P0DTC5	1	1	1	0	9		Membrane glycoprotein [Severe acute respiratory syndrome coronavirus 2]	HLA-A*33:03,HLA class II	0	0	0	0	0	0	0	0	0	0	0	0	0	0	0	1	0	0	0	0	0	0	0	0	0	0	0	0	0	0	0	0	0	0	0	0	0	1	0	0
YLKLTDNVYIK	P0DTD1	1	0	1	0	11		ORF1ab polyprotein [Severe acute respiratory syndrome coronavirus 2]	HLA class I	0	0	0	0	0	0	0	0	0	0	0	0	0	0	0	0	0	0	0	0	0	0	0	0	0	0	0	0	0	0	0	0	0	0	0	0	0	0	0	0
FLWLLWPVTLACFVLAAV	P0DTC5	1	0	1	0	18		Membrane Glycoprotein [Severe acute respiratory syndrome coronavirus 2]	HLA class I	0	0	0	0	0	0	0	0	0	0	0	0	0	0	0	0	0	0	0	0	0	0	0	0	0	0	0	0	0	0	0	0	0	0	0	0	0	0	0	0
PFFSNVTWFHAIHVS	P0DTC2	0	1	1	0	15		Spike Surface Glycoprotein [Severe acute respiratory syndrome coronavirus 2]	HLA class II	0	1	1	1	1	1	1	1	1	0	0	0	0	0	0	0	0	0	0	0	0	0	0	0	0	0	0	0	0	0	0	0	0	0	0	0	0	0	0	0
VLKKLKKSLNVAKSE	P0DTD1	0	1	0	0	15		ORF1ab polyprotein [Severe acute respiratory syndrome coronavirus 2]	HLA class II	0	0	0	0	0	0	0	0	0	0	0	0	0	0	0	0	0	0	0	0	0	0	0	0	0	0	0	0	0	0	0	0	0	0	0	0	0	0	0	0
YFTSDYYQLY	P0DTC3	1	1	1	0	10		ORF3a protein [Severe acute respiratory syndrome coronavirus 2]	HLA-A*29:02,HLA-A*01:01	0	0	0	0	0	0	0	0	0	0	0	0	0	0	0	0	0	0	0	0	0	0	0	0	0	0	0	0	0	0	0	0	0	0	0	0	0	0	0	0
FGLVAEWFLAYILFT	P0DTD1	0	1	1	0	15		ORF1ab polyprotein [Severe acute respiratory syndrome coronavirus 2]	HLA class II,HLA-DRB1*12:01,HLA-DQB1*05:03	0	0	0	0	0	0	0	0	0	0	0	0	0	0	0	0	0	0	0	0	0	0	0	0	0	0	0	0	0	0	0	0	0	0	0	0	0	0	0	0
TDHSSSSDNIALLVQ	P0DTC5	0	0	0	0	15		Membrane glycoprotein [Severe acute respiratory syndrome coronavirus 2]		0	0	0	0	0	0	0	0	0	0	0	0	0	0	0	0	0	0	0	0	0	0	0	0	0	0	0	0	0	0	0	0	0	0	0	0	0	0	0	0
NPLLYDANYFL	P0DTC3	1	1	1	0	11		ORF3a protein [Severe acute respiratory syndrome coronavirus 2]	HLA-A*02:01	0	0	0	0	0	0	0	0	0	0	0	0	0	0	0	0	0	0	0	0	0	0	0	0	0	0	0	0	0	0	0	0	0	0	0	0	0	0	0	0
GKLQDVVNQNAQALN	P0DTC2	1	1	0	0	15		Spike Surface Glycoprotein [Severe acute respiratory syndrome coronavirus 2]	HLA class I,HLA class II	0	1	1	1	1	1	1	1	1	1	0	0	0	0	0	0	0	0	0	0	0	0	0	0	0	0	0	0	0	0	0	0	0	0	0	0	0	0	0	0
MKDLSPRWYFYYLGTGPEAG	P0DTC9	0	1	1	0	20		Nucleocapsid Phosphoprotein [Severe acute respiratory syndrome coronavirus 2]	HLA class II	0	0	0	0	0	0	0	0	0	0	0	0	0	0	0	0	0	0	0	0	0	0	0	0	0	0	0	0	0	0	0	0	0	0	0	0	0	0	0	0
FASTEKSNIIRGWIFGTTLDSKTQSLLIVNNATNVVIKVCEFQ	P0DTC2	1	0	0	0	43		Spike Surface Glycoprotein [Severe acute respiratory syndrome coronavirus 2]	HLA class I	0	1	1	1	1	1	1	1	1	0	0	0	0	0	0	0	0	0	0	0	0	0	0	0	0	0	0	0	0	0	0	0	0	0	0	0	0	0	0	0
CTFLLNKEMYLKLRS	P0DTD1	0	1	0	0	15		ORF1ab polyprotein [Severe acute respiratory syndrome coronavirus 2]	HLA class II	0	0	0	0	0	0	0	0	0	0	0	0	0	0	0	0	0	0	0	0	0	0	0	0	0	0	0	0	0	0	0	0	0	0	0	0	0	0	0	0
AELAKNVSLDNVL	P0DTD1	1	0	1	0	13		ORF1ab polyprotein [Severe acute respiratory syndrome coronavirus 2]	HLA class I	0	0	0	0	0	0	0	0	0	0	0	0	0	0	0	0	0	0	0	0	0	0	0	0	0	0	0	0	0	0	0	0	0	0	0	0	0	0	0	0
HVETFYPKL	P0DTD1	1	0	1	0	9		Replicase polyprotein 1ab	HLA-A*02:07	0	0	0	0	0	0	0	0	0	0	0	0	0	0	0	0	0	0	0	0	0	0	0	0	0	0	0	0	0	0	0	0	0	0	0	0	0	0	0	0
AQFAPSASAFFGMSR	P0DTC9	1	0	1	0	15		Nucleocapsid Phosphoprotein [Severe acute respiratory syndrome coronavirus 2]	HLA class I	0	0	0	0	0	0	0	0	0	0	0	0	0	0	0	0	0	0	0	0	0	0	0	0	0	0	0	0	0	0	0	0	0	0	0	0	0	0	0	0
LVIGAVILR	P0DTC5	1	1	1	0	9		Membrane Glycoprotein [Severe acute respiratory syndrome coronavirus 2]	HLA-A*68:01,HLA-A*11:01,HLA class II	0	0	0	0	0	0	0	0	0	0	0	0	0	0	0	0	1	1	0	0	0	0	0	0	0	0	0	0	0	0	0	0	0	1	0	0	1	0	1	1
KLMPVCVET	P0DTD1	1	0	0	0	9		ORF1ab polyprotein [Severe acute respiratory syndrome coronavirus 2]	HLA-A*02:01	0	0	0	0	0	0	0	0	0	0	0	0	0	0	0	0	0	0	0	0	0	0	0	0	0	0	0	0	0	0	0	0	0	0	0	0	0	0	0	0
RVQPTESIVRF	P0DTC2	1	1	1	0	11		Spike Surface Glycoprotein [Severe acute respiratory syndrome coronavirus 2]	HLA-B*07:02	0	1	1	1	1	1	1	1	1	0	0	0	0	0	0	0	0	0	0	0	0	0	0	0	0	0	0	0	0	0	0	0	0	0	0	0	0	0	0	1
EIKESVQTF	P0DTD1	1	0	1	0	9		ORF1ab polyprotein [Severe acute respiratory syndrome coronavirus 2]	HLA-B*15:01,HLA-A*02:01,HLA-B*07:02	0	0	0	0	0	0	0	0	0	0	0	0	0	0	0	0	0	0	0	0	0	0	0	0	0	0	0	0	0	0	0	0	0	0	0	0	0	0	0	0
DTRYVLMDGSIIQFP	P0DTD1	0	1	0	0	15		ORF1ab polyprotein [Severe acute respiratory syndrome coronavirus 2]	HLA class II	0	0	0	0	0	0	0	0	0	0	0	0	0	0	0	0	0	0	0	0	0	0	0	0	0	0	0	0	0	0	0	0	0	0	0	0	0	0	0	0
LPYPDPSRIL	P0DTD1	1	0	1	0	10		ORF1ab polyprotein [Severe acute respiratory syndrome coronavirus 2]	HLA-B*51:01,HLA-B*07:02,HLA class I	0	0	0	0	0	0	0	0	0	0	0	0	0	0	0	1	0	0	0	0	0	0	0	0	0	0	0	0	0	0	0	0	0	0	0	0	0	1	0	0
PINLVRDLPQGFWAL	P0DTC2	0	0	0	0	15		Spike Surface Glycoprotein [Severe acute respiratory syndrome coronavirus 2]		0	1	1	1	1	1	1	1	1	0	0	0	0	0	0	0	0	0	0	0	0	0	0	0	0	0	0	0	0	0	0	0	0	0	0	0	0	0	0	0
GLEAPFLYLYALVYFLQSINFVRIIMR	P0DTC3	1	0	1	0	27		ORF3a protein [Severe acute respiratory syndrome coronavirus 2]	HLA class I	0	0	0	0	0	0	0	0	0	0	0	0	0	0	0	0	0	0	0	0	0	0	0	0	0	0	0	0	0	0	0	0	0	0	0	0	0	0	0	0
IGAGICASYQTQTNSPRR	P0DTC2	1	0	0	0	18		Spike Surface Glycoprotein [Severe acute respiratory syndrome coronavirus 2]	HLA class I	0	1	1	1	1	1	1	1	1	0	0	0	0	0	0	0	0	0	0	0	0	0	0	0	0	0	0	0	0	0	0	0	0	0	0	0	0	0	0	0
SRVLGLKTL	P0DTD1	1	1	1	0	9		ORF1ab polyprotein [Severe acute respiratory syndrome coronavirus 2]	HLA-C*07:01	0	0	0	0	0	0	0	0	0	0	0	0	0	0	0	0	1	0	0	0	0	0	0	0	0	0	0	0	0	0	0	0	0	0	0	0	0	0	0	1
YLNSTNVTI	P0DTD1	1	0	1	0	9		Replicase polyprotein 1a	HLA-A*02:01,HLA-B*07:02	0	0	0	0	0	0	0	0	0	0	0	0	0	0	0	0	0	0	0	0	0	0	0	0	0	0	0	0	0	0	0	0	0	0	0	0	0	0	0	0
KLNDLCFTNVYADSFVIRGD	P0DTC2	0	1	1	0	20		Spike Surface Glycoprotein [Severe acute respiratory syndrome coronavirus 2]	HLA class II	0	1	1	1	1	1	1	1	1	1	0	0	0	0	0	0	0	0	0	0	0	0	0	0	0	0	0	0	0	0	0	0	0	0	0	0	0	0	0	0
KQQTVTLLPAADLDDF	P0DTC9	0	1	1	0	16		Nucleocapsid Phosphoprotein [Severe acute respiratory syndrome coronavirus 2]	HLA-DRB1	0	0	0	0	0	0	0	0	0	0	0	0	0	0	0	0	0	0	0	0	0	0	0	0	0	0	0	0	0	0	0	0	0	0	0	0	0	0	0	0
TLADAGFIK	P0DTC2	1	1	1	0	9	1	Spike Surface Glycoprotein [Severe acute respiratory syndrome coronavirus 2]	HLA-A*03:01	0	1	1	1	1	1	1	1	1	1	0	0	0	0	0	0	1	1	1	0	0	0	0	0	0	0	0	0	0	0	0	0	0	0	1	0	1	0	0	1
EEIAIILASFSASTS	P0DTD1	0	1	0	0	15		ORF1ab polyprotein [Severe acute respiratory syndrome coronavirus 2]	HLA class II	0	0	0	0	0	0	0	0	0	0	0	0	0	0	0	0	0	0	0	0	0	0	0	0	0	0	0	0	0	0	0	0	0	0	0	0	0	0	0	0
LFVAAIFYLITPVHV	P0DTD1	0	1	0	0	15		ORF1ab polyprotein [Severe acute respiratory syndrome coronavirus 2]	HLA class II	0	0	0	0	0	0	0	0	0	0	0	0	0	0	0	0	0	0	0	0	0	0	0	0	0	0	0	0	0	0	0	0	0	0	0	0	0	0	0	0
LQLGFSTGV	P0DTD1	1	0	1	0	9		ORF1ab polyprotein [Severe acute respiratory syndrome coronavirus 2]	HLA class I	0	0	0	0	0	0	0	0	0	0	0	0	0	0	0	1	1	0	0	0	0	0	0	0	0	0	0	0	0	0	0	0	0	0	0	0	0	1	0	1
RARSVSPKL	P0DTC7	1	1	1	0	9		ORF7a protein [Severe acute respiratory syndrome coronavirus 2]	HLA-B*07:02	0	0	0	0	0	0	0	0	0	0	0	0	0	0	0	0	1	0	0	0	0	0	0	0	0	0	0	0	0	0	0	0	0	0	0	0	0	0	0	0
VFVSNGTHW	P0DTC2	1	1	1	0	9		Spike Surface Glycoprotein [Severe acute respiratory syndrome coronavirus 2]	HLA-A*24:02	0	1	1	1	1	1	1	1	1	1	0	0	0	0	0	0	0	0	0	0	0	0	0	0	0	0	0	0	0	0	0	0	0	0	0	0	0	0	0	0
PRPPLNRNYVFTGYR	P0DTD1	0	1	1	0	15		ORF1ab polyprotein [Severe acute respiratory syndrome coronavirus 2]	HLA class II	0	0	0	0	0	0	0	0	0	0	0	0	0	0	0	0	0	0	0	0	0	0	0	0	0	0	0	0	0	0	0	0	0	0	0	0	0	0	0	0
SLQSCTQHQPYVVDD	P0DTC8	0	1	1	0	15		ORF8 protein [Severe acute respiratory syndrome coronavirus 2]	HLA class II	0	0	0	0	0	0	0	0	0	0	0	0	0	0	0	0	0	0	0	0	0	0	0	0	0	0	0	0	0	0	0	0	0	0	0	0	0	0	0	0
KLINIIIWF	P0DTD1	1	1	1	0	9		ORF1ab polyprotein [Severe acute respiratory syndrome coronavirus 2]	HLA-A*32:01	0	0	0	0	0	0	0	0	0	0	0	0	0	0	0	0	0	0	0	0	0	0	0	0	0	0	0	0	0	0	0	0	0	0	0	0	0	0	0	0
LAAVYRINWI	P0DTC5	1	1	1	0	10		Membrane Glycoprotein [Severe acute respiratory syndrome coronavirus 2]	HLA class I	0	0	0	0	0	0	0	0	0	0	0	0	0	0	0	0	0	0	0	0	0	0	0	0	0	0	0	0	0	0	0	0	0	0	0	0	0	0	0	0
APRITFGGP	P0DTC9	1	1	1	0	9		Nucleoprotein [Severe acute respiratory syndrome coronavirus 2]	HLA-A*02:01,HLA-B*07:02	0	0	0	0	0	0	0	0	0	0	0	0	0	0	0	0	0	0	0	0	0	0	0	0	0	0	0	0	0	0	0	0	0	0	0	0	0	0	0	0
AIVSTIQRKYK	P0DTD1	1	0	0	0	11		ORF1ab polyprotein [Severe acute respiratory syndrome coronavirus 2]	HLA-A*03:01	0	0	0	0	0	0	0	0	0	0	0	0	0	0	0	0	0	0	0	0	0	0	0	0	0	0	0	0	0	0	0	0	0	0	0	0	0	0	0	0
SPSGVYQCAM	P0DTD1	1	0	0	0	10		ORF1ab polyprotein [Severe acute respiratory syndrome coronavirus 2]	HLA-B*07:02	0	0	0	0	0	0	0	0	0	0	0	0	0	0	0	0	0	0	0	0	0	0	0	0	0	0	0	0	0	0	0	0	0	0	0	0	0	0	0	0
GSVAYESLR	P0DTD1	1	0	1	0	9		ORF1ab polyprotein [Severe acute respiratory syndrome coronavirus 2]	HLA-A*31:01	0	0	0	0	0	0	0	0	0	0	0	0	0	0	0	0	0	0	0	0	0	0	0	0	0	0	0	0	0	0	0	0	0	0	0	0	0	0	1	1
DYYQLYSTQL	P0DTC3	1	1	1	0	10		ORF3a protein [Severe acute respiratory syndrome coronavirus 2]	HLA-A*24:02	0	0	0	0	0	0	0	0	0	0	0	0	0	0	0	0	0	0	0	0	0	0	0	0	0	0	0	0	0	0	0	0	0	0	0	0	0	0	0	0
FLFLTWICLL	P0DTC5	1	1	1	0	10		Membrane glycoprotein [Severe acute respiratory syndrome coronavirus 2]	HLA-A*02:01	0	0	0	0	0	0	0	0	0	0	0	0	0	0	0	0	0	0	0	0	0	0	0	0	0	0	0	0	0	0	0	0	0	0	0	0	0	0	0	0
YVVDDPCPI	P0DTC8	1	1	1	0	9		ORF8 protein [Severe acute respiratory syndrome coronavirus 2]	HLA-A*02:01	0	0	0	0	0	0	0	0	0	0	0	0	0	0	0	0	0	0	0	0	0	0	0	0	0	0	0	0	0	0	0	0	0	0	0	0	0	0	0	0
AGCLIGAEHVNNSYECDIPIGAGICASYQTQTNSPRRARSVAS	P0DTC2	1	0	0	0	43		Spike Surface Glycoprotein [Severe acute respiratory syndrome coronavirus 2]	HLA class I	0	1	1	1	1	1	1	1	1	0	0	0	0	0	0	0	0	0	0	0	0	0	0	0	0	0	0	0	0	0	0	0	0	0	0	0	0	0	0	0
EEAIRHVRAW	P0DTD1	1	1	1	0	10		ORF1ab polyprotein [Severe acute respiratory syndrome coronavirus 2]	HLA-B*44:03	0	0	0	0	0	0	0	0	0	0	0	0	0	0	0	0	0	0	0	0	0	0	0	0	0	0	0	0	0	0	0	0	0	0	0	0	0	0	0	0
HADQLTPTW	P0DTC2	1	0	1	0	9		Spike Surface Glycoprotein [Severe acute respiratory syndrome coronavirus 2]	HLA-A*02:01,HLA-B*07:02	0	1	1	1	1	1	1	1	1	1	0	0	0	0	0	0	0	0	0	0	0	0	0	0	0	0	0	0	0	0	0	0	0	0	0	0	0	0	0	0
TQNVLYENQK	P0DTC2	1	1	1	0	10		Spike Surface Glycoprotein [Severe acute respiratory syndrome coronavirus 2]	HLA class I	0	1	1	1	1	1	1	1	1	1	1	0	0	0	0	0	0	0	0	0	0	0	0	0	0	0	0	0	0	0	0	0	0	0	0	0	0	0	0	0
YVGYLQPRTFLLKYN	P0DTC2	1	1	0	0	15		Spike Surface Glycoprotein [Severe acute respiratory syndrome coronavirus 2]	HLA class I,HLA class II	0	1	1	1	1	1	1	1	1	0	0	0	0	0	0	0	0	0	0	0	0	0	0	0	0	0	0	0	0	0	0	0	0	0	0	0	0	0	0	0
EVAVKMFDAY	P0DTD1	1	0	1	0	10		ORF1ab polyprotein [Severe acute respiratory syndrome coronavirus 2]	HLA-A*26:01	0	0	0	0	0	0	0	0	0	0	0	0	0	0	0	0	0	0	0	0	0	0	0	0	0	0	0	0	0	0	0	0	0	0	0	0	0	0	0	0
IPTNFTISV	P0DTC2	1	1	1	0	9		Spike Surface Glycoprotein [Severe acute respiratory syndrome coronavirus 2]	HLA-B*07:02,HLA-B*51:01	0	1	1	1	1	1	1	1	1	1	0	1	0	0	0	1	0	0	0	0	0	0	0	0	0	0	0	0	0	1	1	0	0	0	0	0	0	1	0	0
ALNTLVKQL	P0DTC2	1	1	1	0	9		Spike Surface Glycoprotein [Severe acute respiratory syndrome coronavirus 2]	HLA-A*02:01	1	1	1	1	1	1	1	1	1	1	0	0	0	0	0	0	1	1	1	0	0	0	0	0	0	0	0	0	0	0	0	0	0	0	1	0	1	0	0	1
NTVKSVGKF	P0DTD1	1	1	1	0	9		ORF1ab polyprotein [Severe acute respiratory syndrome coronavirus 2]	HLA-A*26:01	0	0	0	0	0	0	0	0	0	0	0	0	0	0	0	0	0	0	0	0	0	0	0	0	0	0	0	0	0	0	0	0	0	0	0	0	0	0	0	0
SICSTMTNR	P0DTD1	1	0	1	0	9		ORF1ab polyprotein [Severe acute respiratory syndrome coronavirus 2]	HLA-A*33:01	0	0	0	0	0	0	0	0	0	0	0	0	0	0	0	1	0	0	0	0	0	0	0	0	0	0	0	0	0	0	0	0	0	0	0	0	0	1	0	0
RLITGRLQSL	P0DTC2	1	1	0	0	10		Spike Surface Glycoprotein [Severe acute respiratory syndrome coronavirus 2]	HLA-A*02:01	0	1	1	1	1	1	1	1	1	1	0	0	0	0	1	1	0	0	0	0	0	0	0	0	0	0	0	0	0	0	0	0	0	0	0	0	0	1	0	0
FIAGLIAIV	P0DTC2	1	0	1	0	9		Spike Surface Glycoprotein [Severe acute respiratory syndrome coronavirus 2]	HLA class I,HLA-A*02:01	1	1	1	1	1	1	1	1	1	1	0	0	0	0	0	0	1	0	0	0	0	0	0	0	0	0	0	0	0	0	0	0	0	0	0	0	0	0	0	1
FLYIIKLIFL	P0DTC5	1	1	1	0	10		Membrane glycoprotein [Severe acute respiratory syndrome coronavirus 2]	HLA-A*02:07	0	0	0	0	0	0	0	0	0	0	0	0	0	0	0	0	0	0	0	0	0	0	0	0	0	0	0	0	0	0	0	0	0	0	0	0	0	0	0	0
TVATSRTLSY	P0DTC5	1	1	1	0	10		Membrane Glycoprotein [Severe acute respiratory syndrome coronavirus 2]	HLA-A*01:01	0	0	0	0	0	0	0	0	0	0	0	0	0	0	0	0	0	0	0	0	0	0	0	0	0	0	0	0	0	0	0	0	0	0	0	0	0	0	0	0
YRYNLPTM	P0DTD1	1	0	1	0	8		ORF1ab polyprotein [Severe acute respiratory syndrome coronavirus 2]	HLA-C*07:02	0	0	0	0	0	0	0	0	0	0	0	0	0	0	0	1	1	1	1	0	0	0	0	0	0	0	0	0	0	0	0	0	0	0	0	0	0	1	0	1
TPCSFGGVSV	P0DTC2	1	0	1	0	10		Spike Surface Glycoprotein [Severe acute respiratory syndrome coronavirus 2]	HLA-B*07:02	0	1	1	1	1	1	1	1	1	1	0	0	0	0	0	0	0	0	0	0	0	0	0	0	0	0	0	0	0	0	0	0	0	0	0	0	0	0	0	0
NYSGVVTTVMF	P0DTD1	1	0	1	0	11		ORF1ab polyprotein [Severe acute respiratory syndrome coronavirus 2]	HLA class I	0	0	0	0	0	0	0	0	0	0	0	0	0	0	0	0	0	0	0	0	0	0	0	0	0	0	0	0	0	0	0	0	0	0	0	0	0	0	0	0
MKDLSPRWYFYYL	P0DTC9	0	1	1	0	13		Nucleocapsid Phosphoprotein [Severe acute respiratory syndrome coronavirus 2]		0	0	0	0	0	0	0	0	0	0	0	0	0	0	0	1	0	0	0	0	0	0	0	0	0	0	0	0	0	0	0	0	0	0	0	0	0	1	0	0
LVLSVNPYV	P0DTD1	1	1	1	0	9		ORF1ab polyprotein [Severe acute respiratory syndrome coronavirus 2]	HLA class I	0	0	0	0	0	0	0	0	0	0	0	0	0	0	0	1	1	0	0	0	0	0	0	0	0	0	0	0	0	0	0	0	0	0	0	0	0	1	0	1
YLQPRIFLL	P0DTC2	1	0	1	0	9		Spike Surface Glycoprotein [Severe acute respiratory syndrome coronavirus 2]	HLA-A*02:01	0	1	1	1	1	1	1	1	1	0	0	0	0	0	0	0	0	0	0	0	0	0	0	0	0	0	0	0	0	0	0	0	0	0	0	0	0	0	0	0
TLVPQEHYV	P0DTD1	1	0	1	1	9	1	ORF1ab polyprotein [Severe acute respiratory syndrome coronavirus 2]	HLA class I,HLA-A*02:01	0	0	0	0	0	0	0	0	0	0	0	0	0	0	0	1	0	0	0	0	0	0	0	0	0	0	0	0	0	0	0	0	0	0	0	0	0	1	1	0
APKEIIFL	P0DTD1	1	0	1	0	8		ORF1ab polyprotein [Severe acute respiratory syndrome coronavirus 2]	HLA-B*07:02	0	0	0	0	0	0	0	0	0	0	0	0	0	0	0	0	1	1	1	0	0	0	0	0	0	0	0	0	0	0	0	0	0	0	0	0	0	0	0	1
RLQSLQTYV	P0DTC2	1	1	1	0	9		Spike Surface Glycoprotein [Severe acute respiratory syndrome coronavirus 2]	HLA-A*02:01,HLA-A*02:03	0	1	1	1	1	1	1	1	1	1	0	0	0	0	0	0	0	0	0	0	0	0	0	0	0	0	0	0	0	0	0	0	0	0	0	0	0	0	0	0
DSAEVAVKM	P0DTD1	1	0	1	0	9		ORF1ab polyprotein [Severe acute respiratory syndrome coronavirus 2]	HLA-A*26:01	0	0	0	0	0	0	0	0	0	0	0	0	0	0	0	0	0	0	0	0	0	0	0	0	0	0	0	0	0	0	0	0	0	0	0	0	0	0	0	1
YILFTRFFY	P0DTD1	1	0	1	0	9		Replicase polyprotein 1a	HLA-A*11:01	0	0	0	0	0	0	0	0	0	0	0	0	0	0	0	0	0	0	0	0	0	0	0	0	0	0	0	0	0	0	0	0	0	0	0	0	0	0	0	0
APTLVPQEHYV	P0DTD1	1	0	0	0	11		ORF1ab polyprotein [Severe acute respiratory syndrome coronavirus 2]	HLA-A*02:01	0	0	0	0	0	0	0	0	0	0	0	0	0	0	0	1	0	0	0	0	0	0	0	0	0	0	0	0	0	0	0	0	0	0	0	0	0	1	1	0
ILSRLDKVEAEVQIDRLITGRLQSLQTYVTQQLIRAAEIRASA	P0DTC2	1	0	0	0	43		Spike Surface Glycoprotein [Severe acute respiratory syndrome coronavirus 2]	HLA class I	0	1	1	1	1	1	1	1	1	1	0	0	0	0	0	0	0	0	0	0	0	0	0	0	0	0	0	0	0	0	0	0	0	0	0	0	0	0	0	0
HLVDFQVTIA	P0DTC6	1	1	0	0	10		ORF6 protein [Severe acute respiratory syndrome coronavirus 2]	HLA-A*02:01	0	0	0	0	0	0	0	0	0	0	0	0	0	0	0	0	0	0	0	0	0	0	0	0	0	0	0	0	0	0	0	0	0	0	0	0	0	0	0	0
GMSRIGMEVTPSGTW	P0DTC9	1	1	1	0	15		Nucleocapsid Phosphoprotein [Severe acute respiratory syndrome coronavirus 2]	HLA class I,HLA class II	0	0	0	0	0	0	0	0	0	0	0	0	0	0	0	0	0	0	0	0	0	0	0	0	0	0	0	0	0	0	0	0	0	0	0	0	0	0	0	0
YFLCWHTNCYDYCIPY	P0DTC3	1	0	0	0	16		ORF3a protein [Severe acute respiratory syndrome coronavirus 2]		0	0	0	0	0	0	0	0	0	0	0	0	0	0	0	0	0	0	0	0	0	0	0	0	0	0	0	0	0	0	0	0	0	0	0	0	0	0	0	0
MACLVGLMW	P0DTC5	1	1	1	0	9		Membrane Glycoprotein [Severe acute respiratory syndrome coronavirus 2]	HLA-B*57:01	0	0	0	0	0	0	0	0	0	0	0	0	0	0	0	0	0	0	0	0	0	0	0	0	0	0	0	0	0	0	0	0	0	0	0	0	0	0	0	0
IYKTPPIKDF	P0DTC2	1	1	1	0	10		Spike Surface Glycoprotein [Severe acute respiratory syndrome coronavirus 2]	HLA-C*07:02,HLA-A*24:02,HLA class II	0	1	1	1	1	1	1	1	1	0	0	0	0	0	0	0	0	0	0	0	0	0	0	0	0	0	0	0	0	0	0	0	0	0	0	0	0	0	0	0
KTFPPTEPKKDKKKK	P0DTC9	0	1	1	0	15		Nucleoprotein [Severe acute respiratory syndrome coronavirus 2]	HLA class II	0	0	0	0	0	0	0	0	0	0	0	0	0	0	0	0	0	0	0	0	0	0	0	0	0	0	0	0	0	0	0	0	0	0	0	0	0	0	0	0
TSFGPLVRK	P0DTD1	1	0	1	0	9		ORF1ab polyprotein [Severe acute respiratory syndrome coronavirus 2]	HLA-A*03:01	0	0	0	0	0	0	0	0	0	0	0	0	0	0	0	1	0	0	0	0	0	0	0	0	0	0	0	0	0	0	0	0	0	0	0	0	0	1	0	0
HVDTDLTKPY	P0DTD1	1	0	1	0	10		ORF1ab polyprotein [Severe acute respiratory syndrome coronavirus 2]	HLA-A*01:01	0	0	0	0	0	0	0	0	0	0	0	0	0	0	0	0	0	0	0	0	0	0	0	0	0	0	0	0	0	0	0	0	0	0	0	0	0	0	0	0
MADSNGTITVEELKKLLEQWNLVIGFLFLTWICLLQFAYAN	P0DTC5	1	0	0	0	41		Membrane Glycoprotein [Severe acute respiratory syndrome coronavirus 2]	HLA class I	0	0	0	0	0	0	0	0	0	0	0	0	0	0	0	0	0	0	0	0	0	0	0	0	0	0	0	0	0	0	0	0	0	0	0	0	0	0	0	0
EILPVSMTK	P0DTC2	1	1	1	0	9		Spike Surface Glycoprotein [Severe acute respiratory syndrome coronavirus 2]	HLA-A*03:01,HLA-A*68:01	0	1	1	1	1	1	1	1	1	0	0	0	0	0	0	0	0	0	0	0	0	0	0	0	0	0	0	0	0	0	0	0	0	0	0	0	0	1	0	0
LVAEWFLAY	P0DTD1	1	1	1	0	9		ORF1ab polyprotein [Severe acute respiratory syndrome coronavirus 2]	HLA-A*26:01,HLA-A*29:02	0	0	0	0	0	0	0	0	0	0	0	0	0	0	0	0	0	0	0	0	0	0	0	0	0	0	0	0	0	0	0	0	0	0	0	0	0	0	0	1
MPYFFTLL	P0DTD1	1	0	1	0	8		ORF1ab polyprotein [Severe acute respiratory syndrome coronavirus 2]	HLA-B*51:01	0	0	0	0	0	0	0	0	0	0	0	0	0	0	0	0	1	0	0	0	0	0	0	0	0	0	0	0	0	0	0	0	0	0	0	0	0	0	1	1
NLVRDLPQGFSALEP	P0DTC2	0	1	1	0	15		Spike Surface Glycoprotein [Severe acute respiratory syndrome coronavirus 2]	,HLA-DRB1*03:01,HLA class II	0	1	1	1	1	1	1	1	1	0	0	0	0	0	0	0	0	0	0	0	0	0	0	0	0	0	0	0	0	0	0	0	0	0	0	0	0	0	0	0
YQAGSTPCNGVEGFN	P0DTC2	1	0	1	0	15		Spike Surface Glycoprotein [Severe acute respiratory syndrome coronavirus 2]	HLA-A*02:06	0	1	1	1	1	1	1	1	1	0	0	0	0	0	0	0	0	0	0	0	0	0	0	0	0	0	0	0	0	0	0	0	0	0	0	0	0	0	0	0
KDCVVLHSYFTSDYYQLY	P0DTC3	1	0	1	0	18		ORF3a protein [Severe acute respiratory syndrome coronavirus 2]	HLA-A*01:01	0	0	0	0	0	0	0	0	0	0	0	0	0	0	0	0	0	0	0	0	0	0	0	0	0	0	0	0	0	0	0	0	0	0	0	0	0	0	0	0
AYSNNSIAIPTNFTISV	P0DTC2	1	0	1	0	17		Spike Surface Glycoprotein [Severe acute respiratory syndrome coronavirus 2]	HLA class I	0	1	1	1	1	1	1	1	1	1	0	0	0	0	0	0	0	0	0	0	0	0	0	0	0	0	0	0	0	0	0	0	0	0	0	0	0	0	0	0
AYKTFPPTEPK	P0DTC9	1	1	1	0	11		Nucleocapsid Phosphoprotein [Severe acute respiratory syndrome coronavirus 2]	HLA class I	0	0	0	0	0	0	0	0	0	0	0	0	0	0	0	0	0	0	0	0	0	0	0	0	0	0	0	0	0	0	0	0	0	0	0	0	0	0	0	0
KVCEFQFCNDPFLGVYYHKNNKSWMESEFRVYSSANNCTFEYV	P0DTC2	1	0	0	0	43		Spike Surface Glycoprotein [Severe acute respiratory syndrome coronavirus 2]	HLA class I	0	1	1	1	1	1	1	1	1	0	0	0	0	0	0	0	0	0	0	0	0	0	0	0	0	0	0	0	0	0	0	0	0	0	0	0	0	0	0	0
KFCLEASFNY	P0DTD1	1	0	1	0	10		ORF1ab polyprotein [Severe acute respiratory syndrome coronavirus 2]	HLA-A*29:02	0	0	0	0	0	0	0	0	0	0	0	0	0	0	0	0	0	0	0	0	0	0	0	0	0	0	0	0	0	0	0	0	0	0	0	0	0	0	0	0
KIAEIPKEEV	P0DTD1	1	0	0	0	10		ORF1ab polyprotein [Severe acute respiratory syndrome coronavirus 2]	HLA-A*02:01	0	0	0	0	0	0	0	0	0	0	0	0	0	0	0	0	0	0	0	0	0	0	0	0	0	0	0	0	0	0	0	0	0	0	0	0	0	0	0	0
GFMGRIRSV	P0DTD1	1	0	0	0	9		ORF1ab polyprotein [Severe acute respiratory syndrome coronavirus 2]	HLA-C*06:02	0	0	0	0	0	0	0	0	0	0	0	0	0	0	0	0	1	0	0	0	0	0	0	0	0	0	0	0	0	0	0	0	0	0	0	0	0	0	0	0
SIVAGGIVAIVVTCL	P0DTD1	0	1	1	0	15		ORF1ab polyprotein [Severe acute respiratory syndrome coronavirus 2]	HLA class II,HLA-DQB1*04:02,HLA-DQB1*03:02	0	0	0	0	0	0	0	0	0	0	0	0	0	0	0	0	0	0	0	0	0	0	0	0	0	0	0	0	0	0	0	0	0	0	0	0	0	0	0	0
LTQYNRYLALYNKYK	P0DTD1	0	1	1	0	15		ORF1ab polyprotein [Severe acute respiratory syndrome coronavirus 2]	HLA class II,HLA-DRB1*15:01	0	0	0	0	0	0	0	0	0	0	0	0	0	0	0	0	0	0	0	0	0	0	0	0	0	0	0	0	0	0	0	0	0	0	0	0	0	0	0	0
KRVDWTIEY	P0DTD1	1	0	1	0	9	1	Replicase polyprotein 1ab	HLA-B*07:02	1	0	0	0	0	0	0	0	0	0	0	0	0	0	0	0	1	1	1	0	0	0	0	0	0	0	0	0	0	0	0	0	0	0	0	0	0	0	0	0
APHGVVFL	P0DTC2	1	1	1	0	8		Spike Surface Glycoprotein [Severe acute respiratory syndrome coronavirus 2]	HLA-B*07:02	0	1	1	1	1	1	1	1	1	1	0	0	0	0	1	1	1	1	1	1	0	0	0	0	0	0	0	0	0	0	0	0	0	0	0	0	0	1	1	1
VYSSANNCTFEY	P0DTC2	1	0	1	0	12		Spike Surface Glycoprotein [Severe acute respiratory syndrome coronavirus 2]	HLA class I	0	1	1	1	1	1	1	1	1	0	0	0	0	0	0	0	0	0	0	0	0	0	0	0	0	0	0	0	0	0	0	0	0	0	0	0	0	0	0	0
SLINTLNDL	P0DTD1	1	0	0	0	9		ORF1ab polyprotein [Severe acute respiratory syndrome coronavirus 2]	HLA-A*02:01	0	0	0	0	0	0	0	0	0	0	0	0	0	0	0	0	1	1	1	0	0	0	0	0	0	0	0	0	0	0	0	0	0	0	0	0	0	0	1	0
LPRVFSAV	P0DTD1	1	1	1	0	8		ORF1ab polyprotein [Severe acute respiratory syndrome coronavirus 2]	HLA-B*51:01	0	0	0	0	0	0	0	0	0	0	0	0	0	0	0	0	1	0	0	0	0	0	0	0	0	0	0	0	0	0	0	0	0	1	0	0	1	0	1	1
KLLHKPIVWHV	P0DTD1	1	0	0	0	11		ORF1ab polyprotein [Severe acute respiratory syndrome coronavirus 2]	HLA-A*02:01	0	0	0	0	0	0	0	0	0	0	0	0	0	0	0	0	0	0	0	0	0	0	0	0	0	0	0	0	0	0	0	0	0	0	0	0	0	0	0	0
SFYYVWKSY	P0DTD1	1	0	1	0	9		ORF1ab polyprotein [Severe acute respiratory syndrome coronavirus 2]	HLA-A*29:02	0	0	0	0	0	0	0	0	0	0	0	0	0	0	0	0	0	0	0	0	0	0	0	0	0	0	0	0	0	0	0	0	0	0	0	0	0	0	0	0
CALDPLSETK	P0DTC2	1	0	1	0	10		Spike Surface Glycoprotein [Severe acute respiratory syndrome coronavirus 2]	HLA class I	0	1	1	1	1	1	1	1	1	0	0	0	0	0	0	0	0	0	0	0	0	0	0	0	0	0	0	0	0	0	0	0	0	0	0	0	0	0	0	0
FADDLNQLTGY	P0DTD1	1	0	1	0	11		ORF1ab polyprotein [Severe acute respiratory syndrome coronavirus 2]	HLA class I,HLA-A*01:01	0	0	0	0	0	0	0	0	0	0	0	0	0	0	0	0	0	0	0	0	0	0	0	0	0	0	0	0	0	0	0	0	0	0	0	0	0	0	0	0
TFISAARQGF	P0DTD1	1	0	1	0	10		ORF1ab polyprotein [Severe acute respiratory syndrome coronavirus 2]	HLA-A*24:02	0	0	0	0	0	0	0	0	0	0	0	0	0	0	0	0	0	0	0	0	0	0	0	0	0	0	0	0	0	0	0	0	0	0	0	0	0	0	0	0
LTYTGAIKLDDKDPN	P0DTC9	0	1	1	0	15		Nucleocapsid Phosphoprotein [Severe acute respiratory syndrome coronavirus 2]	HLA class II,HLA-DRB1*07:01	0	0	0	0	0	0	0	0	0	0	0	0	0	0	0	0	0	0	0	0	0	0	0	0	0	0	0	0	0	0	0	0	0	0	0	0	0	0	0	0
FIRQEEVQELY	P0DTC7	1	0	0	0	11		ORF7a protein [Severe acute respiratory syndrome coronavirus 2]	HLA-A*01:01,HLA-B*15:01	0	0	0	0	0	0	0	0	0	0	0	0	0	0	0	0	0	0	0	0	0	0	0	0	0	0	0	0	0	0	0	0	0	0	0	0	0	0	0	0
KQEILGTVSW	P0DTD1	1	0	1	0	10		ORF1ab polyprotein [Severe acute respiratory syndrome coronavirus 2]	HLA-B*44:02,HLA-B*44:03	0	0	0	0	0	0	0	0	0	0	0	0	0	0	0	0	0	0	0	0	0	0	0	0	0	0	0	0	0	0	0	0	0	0	0	0	0	0	0	0
LLVLVQSTQWSLFFF	P0DTD1	0	1	0	0	15		ORF1ab polyprotein [Severe acute respiratory syndrome coronavirus 2]	HLA class II	0	0	0	0	0	0	0	0	0	0	0	0	0	0	0	0	0	0	0	0	0	0	0	0	0	0	0	0	0	0	0	0	0	0	0	0	0	0	0	0
QSAPHGVVF	P0DTC2	1	0	1	0	9		Spike Surface Glycoprotein [Severe acute respiratory syndrome coronavirus 2]	HLA-C*07:02	0	1	1	1	1	1	1	1	1	1	0	0	0	0	0	0	0	0	0	0	0	0	0	0	0	0	0	0	0	0	0	0	0	0	0	0	0	0	0	1
GTDLEGNFY	P0DTD1	1	0	1	1	9	1	ORF1ab polyprotein [Severe acute respiratory syndrome coronavirus 2]	HLA-A*01:01	0	0	0	0	0	0	0	0	0	0	0	0	0	0	1	1	0	0	0	0	0	0	0	0	0	0	0	0	0	0	0	0	0	0	0	0	0	1	0	0
GLVASIKNFKSVLYY	P0DTD1	0	1	0	0	15		ORF1ab polyprotein [Severe acute respiratory syndrome coronavirus 2]	HLA class II	0	0	0	0	0	0	0	0	0	0	0	0	0	0	0	0	0	0	0	0	0	0	0	0	0	0	0	0	0	0	0	0	0	0	0	0	0	0	0	0
HVGEIPVAY	P0DTD1	1	0	1	0	9		ORF1ab polyprotein [Severe acute respiratory syndrome coronavirus 2]	HLA-B*15:01	0	0	0	0	0	0	0	0	0	0	0	0	0	0	0	0	0	0	0	0	0	0	0	0	0	0	0	0	0	0	0	0	0	0	0	0	0	0	0	0
ADAVIKTLQPVSELL	P0DTD1	0	1	1	0	15		ORF1ab polyprotein [Severe acute respiratory syndrome coronavirus 2]	HLA class II,HLA-DRB1*14:01	0	0	0	0	0	0	0	0	0	0	0	0	0	0	0	0	0	0	0	0	0	0	0	0	0	0	0	0	0	0	0	0	0	0	0	0	0	0	0	0
VSLVKPSFY	P0DTC4	1	1	1	0	9		Envelope Protein [Severe acute respiratory syndrome coronavirus 2]	HLA-A*11:02,HLA class II	0	0	0	0	0	0	0	0	0	0	0	0	0	0	0	0	1	0	0	0	0	0	0	0	0	0	0	0	0	0	0	0	0	0	0	0	0	0	0	0
LLWPVTLACFV	P0DTC5	1	1	1	0	11		Membrane glycoprotein [Severe acute respiratory syndrome coronavirus 2]	HLA-A*02:01	0	0	0	0	0	0	0	0	0	0	0	0	0	0	0	0	0	0	0	0	0	0	0	0	0	0	0	0	0	0	0	0	0	0	0	0	0	0	0	0
VVCTEIDPK	P0DTD1	1	0	1	0	9		Replicase polyprotein 1a	HLA-A*11:01	0	0	0	0	0	0	0	0	0	0	0	0	0	0	0	0	0	0	0	0	0	0	0	0	0	0	0	0	0	0	0	0	0	0	0	0	0	0	0	0
LITLATCELYHYQECVR	P0DTC7	0	0	0	0	17		ORF7a protein [Severe acute respiratory syndrome coronavirus 2]		0	0	0	0	0	0	0	0	0	0	0	0	0	0	0	0	0	0	0	0	0	0	0	0	0	0	0	0	0	0	0	0	0	0	0	0	0	0	0	0
TTDPSFLGRYM	P0DTD1	1	1	1	0	11		ORF1ab polyprotein [Severe acute respiratory syndrome coronavirus 2]	HLA-A*01:01	0	0	0	0	0	0	0	0	0	0	0	0	0	0	0	0	0	0	0	0	0	0	0	0	0	0	0	0	0	0	0	0	0	0	0	0	0	0	0	0
SFLAHIQWMVMFTPL	P0DTD1	0	1	1	0	15		ORF1ab polyprotein [Severe acute respiratory syndrome coronavirus 2]	HLA class II,HLA-DRB1*15:01,HLA-DQB1*06:02	0	0	0	0	0	0	0	0	0	0	0	0	0	0	0	0	0	0	0	0	0	0	0	0	0	0	0	0	0	0	0	0	0	0	0	0	0	0	0	0
IGNYKLNTDHSSSSDNI	P0DTC5	0	0	0	0	17		Membrane Glycoprotein [Severe acute respiratory syndrome coronavirus 2]		0	0	0	0	0	0	0	0	0	0	0	0	0	0	0	0	0	0	0	0	0	0	0	0	0	0	0	0	0	0	0	0	0	0	0	0	0	0	0	0
DTIANYAKPF	P0DTD1	1	0	1	0	10		ORF1ab polyprotein [Severe acute respiratory syndrome coronavirus 2]	HLA-A*26:01	0	0	0	0	0	0	0	0	0	0	0	0	0	0	0	0	0	0	0	0	0	0	0	0	0	0	0	0	0	0	0	0	0	0	0	0	0	0	0	0
FLPGVYSVI	P0DTD1	1	1	1	0	9		Replicase polyprotein 1a	HLA-A*02:07	0	0	0	0	0	0	0	0	0	0	0	0	0	0	0	0	1	0	0	0	0	0	0	0	0	0	0	0	0	0	0	0	0	0	0	0	0	0	0	0
NTFTRLQSL	P0DTD1	1	0	0	0	9		ORF1ab polyprotein [Severe acute respiratory syndrome coronavirus 2]	HLA-C*07:01	0	0	0	0	0	0	0	0	0	0	0	0	0	0	0	1	0	1	0	0	0	0	0	0	0	0	0	0	0	0	0	0	0	0	0	0	0	1	0	1
VVDKYFDCY	P0DTD1	1	0	1	0	9		ORF1ab polyprotein [Severe acute respiratory syndrome coronavirus 2]	HLA class I	0	0	0	0	0	0	0	0	0	0	0	0	0	0	0	0	0	0	0	0	0	0	0	0	0	0	0	0	0	0	0	0	0	0	0	0	0	0	0	0
RFDNPVLPF	P0DTC2	1	0	1	0	9		Spike Surface Glycoprotein [Severe acute respiratory syndrome coronavirus 2]	HLA class I,HLA-A*24:02,HLA-C*07:02	0	1	1	1	1	1	1	1	1	0	0	0	0	0	0	0	1	0	0	0	0	0	0	0	0	0	0	0	0	0	0	0	0	0	0	0	0	0	0	0
FPQSAPHGVVF	P0DTC2	1	0	1	0	11		Spike Surface Glycoprotein [Severe acute respiratory syndrome coronavirus 2]	HLA class I,HLA-B*35:01,HLA-B*08:01	0	1	1	1	1	1	1	1	1	1	0	0	0	0	0	0	0	0	0	0	0	0	0	0	0	0	0	0	0	0	0	0	0	0	0	0	0	0	0	0
KCYGVSPTK	P0DTC2	1	1	1	1	9		Spike Surface Glycoprotein [Severe acute respiratory syndrome coronavirus 2]	HLA-A*03:01	0	1	1	1	1	1	1	1	1	1	0	0	0	0	0	0	0	0	0	0	0	0	0	0	0	0	0	0	0	0	0	0	0	0	0	0	0	0	0	0
TQLNRALTGIAVEQDKNTQEVFA	P0DTC2	0	1	1	0	23		Spike Surface Glycoprotein [Severe acute respiratory syndrome coronavirus 2]	HLA class II	0	1	1	1	1	1	1	1	1	1	0	0	0	0	0	0	0	0	0	0	0	0	0	0	0	0	0	0	0	0	0	0	0	0	0	0	0	0	0	0
LLDRLNQL	P0DTC9	1	1	1	1	8	1	Nucleoprotein [Severe acute respiratory syndrome coronavirus 2]	HLA I	0	0	0	0	0	0	0	0	0	0	0	0	0	0	0	0	1	1	1	0	1	0	0	1	0	0	0	0	1	0	1	0	0	0	1	1	1	0	1	1
VAAGLEAPF	P0DTC3	1	1	1	0	9		ORF3a protein [Severe acute respiratory syndrome coronavirus 2]	HLA-B*35:01	0	0	0	0	0	0	0	0	0	0	0	0	0	0	0	1	1	0	0	0	0	0	0	0	0	0	0	0	0	0	0	0	0	0	0	0	0	1	1	1
EYHDVRVVLDF	P0DTC8	1	1	1	0	11		ORF8 protein [Severe acute respiratory syndrome coronavirus 2]	HLA-A*24:02	0	0	0	0	0	0	0	0	0	0	0	0	0	0	0	0	0	0	0	0	0	0	0	0	0	0	0	0	0	0	0	0	0	0	0	0	0	0	0	0
IGTRNPANNAAIVLQ	P0DTC9	0	0	0	0	15		Nucleoprotein [Severe acute respiratory syndrome coronavirus 2]		0	0	0	0	0	0	0	0	0	0	0	0	0	0	0	0	0	0	0	0	0	0	0	0	0	0	0	0	0	0	0	0	0	0	0	0	0	0	0	0
PWYIWLGFIAGLIAI	P0DTC2	1	0	0	0	15		Spike Surface Glycoprotein [Severe acute respiratory syndrome coronavirus 2]		0	1	1	1	1	1	1	1	1	1	1	0	0	0	0	0	0	0	0	0	0	0	0	0	0	0	0	0	0	0	0	0	0	0	0	0	0	0	0	0
TRFASVYAWNRKRIS	P0DTC2	0	1	1	0	15		Spike Surface Glycoprotein [Severe acute respiratory syndrome coronavirus 2]	HLA class II	0	1	1	1	1	1	1	1	1	0	0	0	0	0	0	0	0	0	0	0	0	0	0	0	0	0	0	0	0	0	0	0	0	0	0	0	0	0	0	0
VLSEARQHL	P0DTD1	1	0	0	0	9		ORF1ab polyprotein [Severe acute respiratory syndrome coronavirus 2]	HLA-A*02:01	0	0	0	0	0	0	0	0	0	0	0	0	0	0	0	0	1	0	0	0	0	0	0	0	0	0	0	0	0	0	0	0	0	0	0	0	0	0	0	1
AYSNNSIAI	P0DTC2	1	1	1	0	9	1	Spike Surface Glycoprotein [Severe acute respiratory syndrome coronavirus 2]	HLA-A*24:02	0	1	1	1	1	1	1	1	1	1	0	0	0	0	0	0	1	1	1	0	0	0	0	0	0	0	0	0	0	0	0	0	0	0	0	0	0	0	0	0
FIEDLLFNK	P0DTC2	1	1	1	0	9		Spike Surface Glycoprotein [Severe acute respiratory syndrome coronavirus 2]	HLA-A*11:01	0	1	1	1	1	1	1	1	1	1	1	1	1	0	0	1	0	0	0	0	0	0	0	0	0	0	0	0	0	0	0	0	0	0	0	0	0	1	0	1
KMKDLSPRW	P0DTC9	1	1	1	0	9		Nucleocapsid Phosphoprotein [Severe acute respiratory syndrome coronavirus 2]	HLA class I,HLA-B*57:01	0	0	0	0	0	0	0	0	0	0	0	0	0	0	0	0	0	0	0	0	0	0	0	0	0	0	0	0	0	0	0	0	0	0	0	0	0	0	0	0
KPHNSHEGKTF	P0DTD1	1	0	0	0	11		ORF1ab polyprotein [Severe acute respiratory syndrome coronavirus 2]	HLA-B*07:02	0	0	0	0	0	0	0	0	0	0	0	0	0	0	0	0	0	0	0	0	0	0	0	0	0	0	0	0	0	0	0	0	0	0	0	0	0	0	0	0
SEMVMCGGSLYVKPG	P0DTD1	0	1	1	0	15		ORF1ab polyprotein [Severe acute respiratory syndrome coronavirus 2]	HLA class II	0	0	0	0	0	0	0	0	0	0	0	0	0	0	0	1	0	0	0	0	0	0	0	0	0	0	0	0	0	0	0	0	0	0	0	0	0	1	0	0
RVYSTGSNVF	P0DTC2	1	0	1	0	10		Spike Surface Glycoprotein [Severe acute respiratory syndrome coronavirus 2]	HLA-B*15:01,HLA-A*24:02	0	1	1	1	1	1	1	1	1	1	0	0	0	0	0	0	0	0	0	0	0	0	0	0	0	0	0	0	0	0	0	0	0	0	0	0	0	0	0	0
YKIEELFYSY	P0DTD1	1	0	0	0	10		ORF1ab polyprotein [Severe acute respiratory syndrome coronavirus 2]	HLA-A*01:01	0	0	0	0	0	0	0	0	0	0	0	0	0	0	0	0	0	0	0	0	0	0	0	0	0	0	0	0	0	0	0	0	0	0	0	0	0	0	0	0
WICLLQFAY	P0DTC5	1	1	1	0	9		Membrane Glycoprotein [Severe acute respiratory syndrome coronavirus 2]	HLA class I	0	0	0	0	0	0	0	0	0	0	0	0	0	0	0	0	0	0	0	0	0	0	0	0	0	0	0	0	0	0	0	0	0	0	0	0	0	0	0	0
NYNYLYRLFRK	P0DTC2	1	1	1	0	11		Spike Surface Glycoprotein [Severe acute respiratory syndrome coronavirus 2]	HLA class I	0	1	1	1	1	1	1	1	1	0	0	0	0	0	0	0	0	0	0	0	0	0	0	0	0	0	0	0	0	0	0	0	0	0	0	0	0	0	0	0
WPQIAQFAPSASAFFGMSRIGMEVT	P0DTC9	1	0	0	0	25		Nucleoprotein [Severe acute respiratory syndrome coronavirus 2]	HLA class I	0	0	0	0	0	0	0	0	0	0	0	0	0	0	0	0	0	0	0	0	0	0	0	0	0	0	0	0	0	0	0	0	0	0	0	0	0	0	0	0
ALWEIQQV	P0DTD1	1	0	1	1	8		ORF1ab polyprotein [Severe acute respiratory syndrome coronavirus 2]	HLA-A*02:01	0	0	0	0	0	0	0	0	0	0	0	0	0	0	0	0	1	0	0	0	0	0	0	0	0	0	0	0	0	0	0	0	0	0	0	0	0	0	0	1
VIRGDEVRQIAPGQT	P0DTC2	0	1	1	0	15		Spike Surface Glycoprotein [Severe acute respiratory syndrome coronavirus 2]	HLA class II,HLA-DRB1*13:01	0	1	1	1	1	1	1	1	1	1	0	0	0	0	0	0	0	0	0	0	0	0	0	0	0	0	0	0	0	0	0	0	0	0	0	0	0	0	0	0
SYATHSDKF	P0DTD1	1	0	0	0	9		ORF1ab polyprotein [Severe acute respiratory syndrome coronavirus 2]	HLA-A*24:02	0	0	0	0	0	0	0	0	0	0	0	0	0	0	0	0	0	0	0	0	0	0	0	0	0	0	0	0	0	0	0	0	0	0	0	0	0	0	0	0
HVTYVPAQEK	P0DTC2	1	0	1	0	10		Spike Surface Glycoprotein [Severe acute respiratory syndrome coronavirus 2]	HLA-A*68:01	0	1	1	1	1	1	1	1	1	1	0	0	0	0	0	0	0	0	0	0	0	0	0	0	0	0	0	0	0	0	0	0	0	0	0	0	0	0	0	0
PFGEVFNATRFASVYAWN	P0DTC2	1	1	1	0	18		Spike Surface Glycoprotein [Severe acute respiratory syndrome coronavirus 2]	HLA class I	0	1	1	1	1	1	1	1	1	1	0	0	0	0	0	0	0	0	0	0	0	0	0	0	0	0	0	0	0	0	0	0	0	0	0	0	0	0	0	0
SEYKGPITDVFYKENSY	P0DTD1	1	0	1	0	17		ORF1ab polyprotein [Severe acute respiratory syndrome coronavirus 2]	HLA class I	0	0	0	0	0	0	0	0	0	0	0	0	0	0	0	0	0	0	0	0	0	0	0	0	0	0	0	0	0	0	0	0	0	0	0	0	0	0	0	0
NSTNVTIATY	P0DTD1	1	0	1	0	10		ORF1ab polyprotein [Severe acute respiratory syndrome coronavirus 2]	HLA-A*26:01	0	0	0	0	0	0	0	0	0	0	0	0	0	0	0	0	0	0	0	0	0	0	0	0	0	0	0	0	0	0	0	0	0	0	0	0	0	0	0	0
MPASWVMRI	P0DTD1	1	0	1	0	9		ORF1ab polyprotein [Severe acute respiratory syndrome coronavirus 2]	HLA class I,HLA-B*07:02	0	0	0	0	0	0	0	0	0	0	0	0	0	0	0	0	0	0	0	0	0	0	0	0	0	0	0	0	0	0	0	0	0	0	0	0	0	0	0	0
TITQMNLKY	P0DTD1	1	0	1	0	9		ORF1ab polyprotein [Severe acute respiratory syndrome coronavirus 2]	HLA-A*01:01	0	0	0	0	0	0	0	0	0	0	0	0	0	0	0	1	0	0	0	0	0	0	0	0	0	0	0	0	0	0	0	0	0	0	0	0	0	1	1	0
YYVGYLQPRTF	P0DTC2	1	0	1	0	11		Spike Surface Glycoprotein [Severe acute respiratory syndrome coronavirus 2]	HLA-A*24:02	0	1	1	1	1	1	1	1	1	1	0	0	0	0	0	0	0	0	0	0	0	0	0	0	0	0	0	0	0	0	0	0	0	0	0	0	0	0	0	0
LRKHFSMMILSDDAV	P0DTD1	0	1	0	0	15		ORF1ab polyprotein [Severe acute respiratory syndrome coronavirus 2]	HLA class II	0	0	0	0	0	0	0	0	0	0	0	0	0	0	0	1	0	0	0	0	0	0	0	0	0	0	0	0	0	0	0	0	0	0	0	0	0	1	0	0
FCNDPFLGVYY	P0DTC2	1	1	1	0	11		Spike Surface Glycoprotein [Severe acute respiratory syndrome coronavirus 2]	HLA class I,HLA-A*01:01	0	1	1	1	1	1	1	1	1	0	0	0	0	0	0	0	0	0	0	0	0	0	0	0	0	0	0	0	0	0	0	0	0	0	0	0	0	0	0	0
AGLEAPFLY	P0DTC3	1	1	1	0	9		ORF3a protein [Severe acute respiratory syndrome coronavirus 2]	HLA-A*29:02	0	0	0	0	0	0	0	0	0	0	0	0	0	0	0	0	0	0	0	0	0	0	0	0	0	0	0	0	0	0	0	0	0	0	0	0	0	0	0	0
YLKRRVVF	P0DTD1	1	0	0	0	8		ORF1ab polyprotein [Severe acute respiratory syndrome coronavirus 2]	HLA-B*08:01	0	0	0	0	0	0	0	0	0	0	0	0	0	0	0	0	1	0	0	0	0	0	0	0	0	0	0	0	0	0	0	0	0	0	0	0	0	0	1	1
LTDEMIAQY	P0DTC2	1	1	1	0	9		Spike Surface Glycoprotein [Severe acute respiratory syndrome coronavirus 2]	HLA-A*01:01,HLA-A*29:02,HLA-B*35:01,HLA-C*07:02	0	1	1	1	1	1	1	1	1	1	0	0	0	0	0	0	0	0	0	0	0	0	0	0	0	0	0	0	0	0	0	0	0	0	0	0	0	0	0	1
LITGRLQSLQTYVTQ	P0DTC2	1	1	0	0	15		Spike Surface Glycoprotein [Severe acute respiratory syndrome coronavirus 2]	HLA class II	0	1	1	1	1	1	1	1	1	1	0	0	0	0	0	0	0	0	0	0	0	0	0	0	0	0	0	0	0	0	0	0	0	0	0	0	0	0	0	0
TTIAKNTVK	P0DTD1	1	0	1	0	9		ORF1ab polyprotein [Severe acute respiratory syndrome coronavirus 2]	HLA-A*30:01,HLA-A*11:01	0	0	0	0	0	0	0	0	0	0	0	0	0	0	0	0	0	0	0	0	0	0	0	0	0	0	0	0	0	0	0	0	0	0	1	0	1	0	0	0
YENFNQHEV	P0DTD1	1	0	1	0	9		ORF1ab polyprotein [Severe acute respiratory syndrome coronavirus 2]	HLA-B*40:01	0	0	0	0	0	0	0	0	0	0	0	0	0	0	0	0	0	0	0	0	0	0	0	0	0	0	0	0	0	0	0	0	0	0	0	0	0	0	0	0
KQLQQSMSSADSTQA	P0DTC9	0	0	0	0	15		Nucleoprotein [Severe acute respiratory syndrome coronavirus 2]		0	0	0	0	0	0	0	0	0	0	0	0	0	0	0	0	0	0	0	0	0	0	0	0	0	0	0	0	0	0	0	0	0	0	0	0	0	0	0	0
LTNDNTSRYW	P0DTD1	1	0	1	0	10		ORF1ab polyprotein [Severe acute respiratory syndrome coronavirus 2]	HLA-B*57:01	0	0	0	0	0	0	0	0	0	0	0	0	0	0	0	0	0	0	0	0	0	0	0	0	0	0	0	0	0	0	0	0	0	0	0	0	0	0	0	0
AAISDYDYYR	P0DTD1	1	0	1	0	10		ORF1ab polyprotein [Severe acute respiratory syndrome coronavirus 2]	HLA-A*68:01	0	0	0	0	0	0	0	0	0	0	0	0	0	0	0	1	0	0	0	0	0	0	0	0	0	0	0	0	0	0	0	0	0	0	0	0	0	1	0	0
KHTPINLVRDLPQGF	P0DTC2	0	1	1	0	15		Spike Surface Glycoprotein [Severe acute respiratory syndrome coronavirus 2]	,HLA class II,HLA-DRB1*03:01	0	1	1	1	1	1	1	1	1	0	0	0	0	0	0	0	0	0	0	0	0	0	0	0	0	0	0	0	0	0	0	0	0	0	0	0	0	0	0	0
KTNCCRFQEK	P0DTD1	1	0	0	0	10		Replicase polyprotein 1ab	HLA-A*11:01	0	0	0	0	0	0	0	0	0	0	0	0	0	0	0	0	0	0	0	0	0	0	0	0	0	0	0	0	0	0	0	0	0	0	0	0	0	0	0	0
LTAVVIPTK	P0DTD1	1	0	1	0	9		ORF1ab polyprotein [Severe acute respiratory syndrome coronavirus 2]	HLA-A*68:01	0	0	0	0	0	0	0	0	0	0	0	0	0	0	0	0	0	0	0	0	0	0	0	0	0	0	0	0	0	0	0	0	0	0	0	0	0	0	0	0
MIAQYTSAL	P0DTC2	1	1	1	0	9		Spike Surface Glycoprotein [Severe acute respiratory syndrome coronavirus 2]	HLA-B*08:01,HLA-B*07:02,HLA-A*02:01	0	1	1	1	1	1	1	1	1	1	0	0	0	0	0	0	1	0	0	0	0	0	0	0	0	0	0	0	0	0	0	0	0	0	0	0	0	0	0	0
GVEHVTFFIYNKIVDEPEEH	P0DTC3	0	0	0	0	20		ORF3a protein [Severe acute respiratory syndrome coronavirus 2]		0	0	0	0	0	0	0	0	0	0	0	0	0	0	0	0	0	0	0	0	0	0	0	0	0	0	0	0	0	0	0	0	0	0	0	0	0	0	0	0
FGAISSVLNDILSRLDKVEAEVQIDRLITGRLQSLQ	P0DTC2	1	0	0	0	36		Spike Surface Glycoprotein [Severe acute respiratory syndrome coronavirus 2]	HLA class I	0	1	1	1	1	1	1	1	1	1	0	0	0	0	0	0	0	0	0	0	0	0	0	0	0	0	0	0	0	0	0	0	0	0	0	0	0	0	0	0
NVFAFPFTI	A0A663DJA2	1	1	1	0	9		ORF10 protein [Severe acute respiratory syndrome coronavirus 2]	HLA-A*02:01,HLA-B*13:01	0	0	0	0	0	0	0	0	0	0	0	0	0	0	0	0	0	0	0	0	0	0	0	0	0	0	0	0	0	0	0	0	0	0	0	0	0	0	0	0
TLRVEAFEYYHTTDP	P0DTD1	0	1	1	0	15		ORF1ab polyprotein [Severe acute respiratory syndrome coronavirus 2]	HLA class II,HLA-DQB1*05:03	0	0	0	0	0	0	0	0	0	0	0	0	0	0	0	0	0	0	0	0	0	0	0	0	0	0	0	0	0	0	0	0	0	0	0	0	0	0	0	0
FLLVTLAILTALRLC	P0DTC4	0	1	1	0	15		Envelope Protein [Severe acute respiratory syndrome coronavirus 2]	HLA-DRB1,HLA class II	0	0	0	0	0	0	0	0	0	0	0	0	0	0	0	0	0	0	0	0	0	0	0	0	0	0	0	0	0	0	0	0	0	0	0	0	0	0	0	0
LPYGANKDGI	P0DTC9	1	1	1	0	10		Nucleocapsid Phosphoprotein [Severe acute respiratory syndrome coronavirus 2]	HLA-B*51:01	0	0	0	0	0	0	0	0	0	0	0	0	0	0	0	0	0	0	0	0	0	0	0	0	0	0	0	0	0	0	0	0	0	0	0	0	0	0	0	0
EGYLNSTNV	P0DTD1	1	0	1	0	9		ORF1ab polyprotein [Severe acute respiratory syndrome coronavirus 2]	HLA-B*51:01	0	0	0	0	0	0	0	0	0	0	0	0	0	0	0	0	0	0	0	0	0	0	0	0	0	0	0	0	0	0	0	0	0	0	0	0	0	0	0	0
YYHTTDPSF	P0DTD1	1	0	1	0	9		Replicase polyprotein 1a	HLA-A*24:02	0	0	0	0	0	0	0	0	0	0	0	0	0	0	0	0	0	0	0	0	0	0	0	0	0	0	0	0	0	0	0	0	0	0	0	0	0	0	0	0
GVYDYLVST	P0DTD1	1	0	1	0	9		ORF1ab polyprotein [Severe acute respiratory syndrome coronavirus 2]	HLA-A*02:01	0	0	0	0	0	0	0	0	0	0	0	0	0	0	0	0	0	0	0	0	0	0	0	0	0	0	0	0	0	0	0	0	0	0	0	0	0	0	0	0
SFKEELDKY	P0DTC2	1	1	1	0	9		Spike Surface Glycoprotein [Severe acute respiratory syndrome coronavirus 2]	HLA-A*29:02	0	1	1	1	1	1	1	1	1	1	0	0	0	0	0	0	1	0	0	0	0	0	0	0	0	0	0	0	0	0	0	0	0	0	0	0	0	0	0	0
YLYRLFRKSNLKPFERDI	P0DTC2	0	1	0	0	18		Spike Surface Glycoprotein [Severe acute respiratory syndrome coronavirus 2]	HLA-DR4	0	1	1	1	1	1	1	1	1	0	0	0	0	0	0	0	0	0	0	0	0	0	0	0	0	0	0	0	0	0	0	0	0	0	0	0	0	0	0	0
VYRGTTTYKL	P0DTD1	1	0	0	0	10		ORF1ab polyprotein [Severe acute respiratory syndrome coronavirus 2]	HLA-A*24:02	0	0	0	0	0	0	0	0	0	0	0	0	0	0	0	1	0	0	0	0	0	0	0	0	0	0	0	0	0	0	0	0	0	0	0	0	0	1	0	0
TFTRSTNSRIKASMP	P0DTD1	0	1	1	0	15		ORF1ab polyprotein [Severe acute respiratory syndrome coronavirus 2]	HLA class II,HLA-DRB1*14:01	0	0	0	0	0	0	0	0	0	0	0	0	0	0	0	0	0	0	0	0	0	0	0	0	0	0	0	0	0	0	0	0	0	0	0	0	0	0	0	0
YYVGYLQPRTFLL	P0DTC2	1	0	1	0	13		Spike Surface Glycoprotein [Severe acute respiratory syndrome coronavirus 2]	HLA class I	0	1	1	1	1	1	1	1	1	0	0	0	0	0	0	0	0	0	0	0	0	0	0	0	0	0	0	0	0	0	0	0	0	0	0	0	0	0	0	0
LVKQGDDYVY	P0DTD1	1	0	0	0	10		ORF1ab polyprotein [Severe acute respiratory syndrome coronavirus 2]	HLA-B*15:01	0	0	0	0	0	0	0	0	0	0	0	0	0	0	0	0	0	0	0	0	0	0	0	0	0	0	0	0	0	0	0	0	0	0	0	0	0	0	0	0
GFIKQYGDCLGDIAARDLICAQKFNGLTVLPPLLTDEMIAQYT	P0DTC2	1	0	0	0	43		Spike Surface Glycoprotein [Severe acute respiratory syndrome coronavirus 2]	HLA class I	0	1	1	1	1	1	1	1	1	1	0	0	0	0	0	0	0	0	0	0	0	0	0	0	0	0	0	0	0	0	0	0	0	0	0	0	0	0	0	0
RLFRKSNLK	P0DTC2	1	1	1	0	9		Spike Surface Glycoprotein [Severe acute respiratory syndrome coronavirus 2]	HLA class I,HLA-A*31:01,HLA-A*03:01	1	1	1	1	1	1	1	1	1	0	0	0	0	0	0	0	1	0	0	1	0	0	0	0	0	0	0	0	0	0	0	0	0	0	0	0	0	0	1	0
YANRNRFLY	P0DTC5	1	1	1	0	9		Membrane Glycoprotein [Severe acute respiratory syndrome coronavirus 2]	HLA-B*35:01,HLA-A*01:01	0	0	0	0	0	0	0	0	0	0	0	0	0	0	0	0	0	0	0	0	0	0	0	0	0	0	0	0	0	0	0	0	0	0	0	0	0	0	0	0
KVTFFPDLNGDVVAI	P0DTD1	0	1	1	0	15		ORF1ab polyprotein [Severe acute respiratory syndrome coronavirus 2]	HLA class II,HLA-DQB1*05:03	0	0	0	0	0	0	0	0	0	0	0	0	0	0	0	0	0	0	0	0	0	0	0	0	0	0	0	0	0	0	0	0	0	0	0	0	0	0	0	0
DKDPNFKDQVILLNK	P0DTC9	0	0	0	0	15		Nucleoprotein [Severe acute respiratory syndrome coronavirus 2]		0	0	0	0	0	0	0	0	0	0	0	0	0	0	0	0	0	0	0	0	0	0	0	0	0	0	0	0	0	0	0	0	0	0	0	0	0	0	0	0
SASAFFGMSR	P0DTC9	1	1	1	0	10		Nucleocapsid Phosphoprotein [Severe acute respiratory syndrome coronavirus 2]	HLA-A*68:01	0	0	0	0	0	0	0	0	0	0	0	0	0	0	0	0	0	0	0	0	0	0	0	0	0	0	0	0	0	0	0	0	0	0	0	0	0	0	0	0
SFLGRYMSALNHTKK	P0DTD1	0	1	1	0	15		ORF1ab polyprotein [Severe acute respiratory syndrome coronavirus 2]	HLA class II,HLA-DRB1*04:04	0	0	0	0	0	0	0	0	0	0	0	0	0	0	0	0	0	0	0	0	0	0	0	0	0	0	0	0	0	0	0	0	0	0	0	0	0	0	0	0
SNFRVQPTESIVRFP	P0DTC2	0	1	1	0	15		Spike Surface Glycoprotein [Severe acute respiratory syndrome coronavirus 2]	HLA class II,HLA-DRB1*07:01	0	1	1	1	1	1	1	1	1	0	0	0	0	0	0	0	0	0	0	0	0	0	0	0	0	0	0	0	0	0	0	0	0	0	0	0	0	0	0	0
LIVTALRANSAVKLQ	P0DTD1	0	1	0	0	15		ORF1ab polyprotein [Severe acute respiratory syndrome coronavirus 2]	HLA class II	0	0	0	0	0	0	0	0	0	0	0	0	0	0	0	0	0	0	0	0	0	0	0	0	0	0	0	0	0	0	0	0	0	0	0	0	0	0	0	0
YVYANGGKGF	P0DTD1	1	0	1	0	10		ORF1ab polyprotein [Severe acute respiratory syndrome coronavirus 2]	HLA-A*26:01,HLA-B*15:01	0	0	0	0	0	0	0	0	0	0	0	0	0	0	0	0	0	0	0	0	0	0	0	0	0	0	0	0	0	0	0	0	0	0	0	0	0	0	0	0
YYTSNPTTFHL	P0DTD1	1	0	1	0	11		ORF1ab polyprotein [Severe acute respiratory syndrome coronavirus 2]	HLA-A*24:02	0	0	0	0	0	0	0	0	0	0	0	0	0	0	0	0	0	0	0	0	0	0	0	0	0	0	0	0	0	0	0	0	0	0	0	0	0	0	0	0
FPRGQGVPI	P0DTC9	1	1	1	0	9		Nucleocapsid Phosphoprotein [Severe acute respiratory syndrome coronavirus 2]	HLA-B*07:02,HLA-B*08:01	0	0	0	0	0	0	0	0	0	0	0	0	0	0	0	1	0	0	0	0	0	0	0	0	0	0	0	0	0	0	0	0	0	0	0	0	0	1	0	0
ATIPIQASLPFGWLIVGVALLAVFQSASKIITLKKRWQ	P0DTC3	1	0	0	0	38		ORF3a protein [Severe acute respiratory syndrome coronavirus 2]	HLA class I	0	0	0	0	0	0	0	0	0	0	0	0	0	0	0	0	0	0	0	0	0	0	0	0	0	0	0	0	0	0	0	0	0	0	0	0	0	0	0	0
SETKCTLKSFTVEK	P0DTC2	1	0	1	0	14		Spike Surface Glycoprotein [Severe acute respiratory syndrome coronavirus 2]	HLA class I	0	1	1	1	1	1	1	1	1	0	0	0	0	0	0	0	0	0	0	0	0	0	0	0	0	0	0	0	0	0	0	0	0	0	0	0	0	0	0	0
ILHCANFNV	P0DTD1	1	0	1	0	9		ORF1ab polyprotein [Severe acute respiratory syndrome coronavirus 2]	HLA class I,HLA-A*02:01	0	0	0	0	0	0	0	0	0	0	0	0	0	0	0	1	0	0	0	0	0	0	0	0	0	0	0	0	0	0	0	0	0	0	0	0	0	1	0	0
TVTLLPAADLDDFSK	P0DTC9	0	1	1	0	15		Nucleocapsid Phosphoprotein [Severe acute respiratory syndrome coronavirus 2]	HLA class II,HLA-DRB1*01:02,HLA-DQB1*05:03	0	0	0	0	0	0	0	0	0	0	0	0	0	0	0	0	0	0	0	0	0	0	0	0	0	0	0	0	0	0	0	0	0	0	0	0	0	0	0	0
TISLAGSYK	P0DTD1	1	0	1	0	9		ORF1ab polyprotein [Severe acute respiratory syndrome coronavirus 2]	HLA-A*68:01,HLA-A*03:01,HLA-A*11:01	1	0	0	0	0	0	0	0	0	0	0	0	0	0	0	0	1	0	0	0	0	0	0	0	0	0	0	0	0	0	0	0	0	0	0	0	0	0	0	0
EWFLAYILF	P0DTD1	1	1	1	0	9		Replicase polyprotein 1a	HLA-A*24:02	0	0	0	0	0	0	0	0	0	0	0	0	0	0	0	0	0	0	0	0	0	0	0	0	0	0	0	0	0	0	0	0	0	0	0	0	0	0	0	1
EEVVENPTI	P0DTD1	1	0	1	0	9		ORF1ab polyprotein [Severe acute respiratory syndrome coronavirus 2]	HLA-B*44:03	0	0	0	0	0	0	0	0	0	0	0	0	0	0	0	0	0	0	0	0	0	0	0	0	0	0	0	0	0	0	0	0	0	0	0	0	0	0	0	0
RLITGRLQSLQTYVTQQL	P0DTC2	1	0	0	0	18		Spike Surface Glycoprotein [Severe acute respiratory syndrome coronavirus 2]	HLA class I	0	1	1	1	1	1	1	1	1	1	0	0	0	0	0	0	0	0	0	0	0	0	0	0	0	0	0	0	0	0	0	0	0	0	0	0	0	0	0	0
EFVFKNIDGYFKIYS	P0DTC2	0	1	1	0	15		Spike Surface Glycoprotein [Severe acute respiratory syndrome coronavirus 2]	,HLA class II,HLA-DRB1*14:01,HLA-DRB1*15:01,HLA-DQB1*05:03	0	1	1	1	1	1	1	1	1	0	0	0	0	0	0	0	0	0	0	0	0	0	0	0	0	0	0	0	0	0	0	0	0	0	0	0	0	0	0	0
FLPFFSNV	P0DTC2	1	0	1	0	8		Spike Surface Glycoprotein [Severe acute respiratory syndrome coronavirus 2]	HLA-A*02:01	0	1	1	1	1	1	1	1	1	1	0	0	0	0	0	0	0	0	0	1	0	0	0	0	0	0	0	1	0	0	1	0	0	0	1	0	1	0	1	1
SQDLSVVSK	P0DTD1	1	1	1	0	9		Replicase polyprotein 1ab	HLA-A*11:01	1	0	0	0	0	0	0	0	0	0	0	0	0	0	0	1	1	0	0	0	0	0	0	0	0	0	0	0	0	0	0	0	0	0	0	0	0	1	0	1
KTLPPTEPK	P0DTC9	1	0	1	0	9		Nucleocapsid Phosphoprotein [Severe acute respiratory syndrome coronavirus 2]	HLA-A*11:01	0	0	0	0	0	0	0	0	0	0	0	0	0	0	0	0	0	0	0	0	0	0	0	0	0	0	0	0	0	0	0	0	0	0	1	0	1	0	0	0
IVNSVLLFL	P0DTC4	1	1	0	0	9		Envelope Protein [Severe acute respiratory syndrome coronavirus 2]	HLA-A*30:01,HLA class II	0	0	0	0	0	0	0	0	0	0	0	0	0	0	0	0	0	0	0	0	0	0	0	0	0	0	0	0	0	0	0	0	0	0	0	0	0	0	0	0
QLSSNFGAISSVLND	P0DTC2	0	1	1	0	15		Spike Surface Glycoprotein [Severe acute respiratory syndrome coronavirus 2]	HLA class II	0	1	1	1	1	1	1	1	1	1	0	0	0	0	0	0	0	0	0	0	0	0	0	0	0	0	0	0	0	0	0	0	0	0	0	0	0	0	0	0
PNFKDQVILLNKHIDAYK	P0DTC9	0	1	1	0	18		Nucleocapsid Phosphoprotein [Severe acute respiratory syndrome coronavirus 2]	HLA class II	0	0	0	0	0	0	0	0	0	0	0	0	0	0	0	0	0	0	0	0	0	0	0	0	0	0	0	0	0	0	0	0	0	0	0	0	0	0	0	0
QDALFAYTKRNVIPT	P0DTD1	0	1	1	0	15		ORF1ab polyprotein [Severe acute respiratory syndrome coronavirus 2]	HLA class II	0	0	0	0	0	0	0	0	0	0	0	0	0	0	0	1	0	0	0	0	0	0	0	0	0	0	0	0	0	0	0	0	0	0	0	0	0	1	0	0
HLDGEVITF	P0DTD1	1	0	0	0	9		ORF1ab polyprotein [Severe acute respiratory syndrome coronavirus 2]	HLA-C*07:02	0	0	0	0	0	0	0	0	0	0	0	0	0	0	0	0	0	0	0	1	0	0	0	0	0	0	0	0	0	0	0	0	0	0	0	0	0	0	1	1
SVYYTSNPTTF	P0DTD1	1	0	1	0	11		ORF1ab polyprotein [Severe acute respiratory syndrome coronavirus 2]	HLA-A*24:02	0	0	0	0	0	0	0	0	0	0	0	0	0	0	0	0	0	0	0	0	0	0	0	0	0	0	0	0	0	0	0	0	0	0	0	0	0	0	0	0
LKHGGGVAGALNKAT	P0DTC1	1	1	0	0	15		NSP3 [Severe acute respiratory syndrome coronavirus 2]	HLA class I,HLA class II	0	0	0	0	0	0	0	0	0	0	0	0	0	0	0	0	0	0	0	0	0	0	0	0	0	0	0	0	0	0	0	0	0	0	0	0	0	0	0	0
SLLSVLLSM	P0DTD1	1	0	1	0	9		ORF1ab polyprotein [Severe acute respiratory syndrome coronavirus 2]	HLA-A*02:01	0	0	0	0	0	0	0	0	0	0	0	0	0	0	0	0	1	0	0	0	0	0	0	0	0	0	0	0	0	0	0	0	0	0	1	0	1	0	0	1
LCLFLLPSLATVAYF	P0DTD1	0	1	0	0	15		ORF1ab polyprotein [Severe acute respiratory syndrome coronavirus 2]	HLA class II	0	0	0	0	0	0	0	0	0	0	0	0	0	0	0	0	0	0	0	0	0	0	0	0	0	0	0	0	0	0	0	0	0	0	0	0	0	0	0	0
FTGYRVTKNSKVQIG	P0DTD1	0	1	1	0	15		ORF1ab polyprotein [Severe acute respiratory syndrome coronavirus 2]	HLA class II,HLA-DRB1*07:01	0	0	0	0	0	0	0	0	0	0	0	0	0	0	0	0	0	0	0	0	0	0	0	0	0	0	0	0	0	0	0	0	0	0	0	0	0	0	0	0
TIEVNSFSGY	P0DTD1	1	0	1	0	10		ORF1ab polyprotein [Severe acute respiratory syndrome coronavirus 2]	HLA-A*01:01	0	0	0	0	0	0	0	0	0	0	0	0	0	0	0	0	0	0	0	0	0	0	0	0	0	0	0	0	0	0	0	0	0	0	0	0	0	0	0	0
LITGRLQSLQTYV	P0DTC2	1	1	1	0	13		Spike Surface Glycoprotein [Severe acute respiratory syndrome coronavirus 2]	HLA class I	0	1	1	1	1	1	1	1	1	1	0	0	0	0	0	0	0	0	0	0	0	0	0	0	0	0	0	0	0	0	0	0	0	0	0	0	0	0	0	0
ASQRVAGDSGFAAY	P0DTC5	1	0	1	0	14		Membrane Glycoprotein [Severe acute respiratory syndrome coronavirus 2]	HLA class I	0	0	0	0	0	0	0	0	0	0	0	0	0	0	0	0	0	0	0	0	0	0	0	0	0	0	0	0	0	0	0	0	0	0	0	0	0	0	0	0
DSKVGGNYNY	P0DTC2	1	1	1	0	10		Spike Surface Glycoprotein [Severe acute respiratory syndrome coronavirus 2]	HLA-A*26:01	0	1	1	1	1	1	1	1	1	0	0	0	0	0	0	0	0	0	0	0	0	0	0	0	0	0	0	0	0	0	0	0	0	0	0	0	0	0	0	0
VPLHGTIL	P0DTC5	1	1	1	0	8		Membrane Glycoprotein [Severe acute respiratory syndrome coronavirus 2]	HLA-B*07:02	0	0	0	0	0	0	0	0	0	0	0	0	0	0	0	0	1	1	1	1	0	0	0	0	0	0	0	0	0	0	0	0	0	0	0	0	0	0	1	1
CVADYSVLY	P0DTC2	1	1	1	0	9		Spike Surface Glycoprotein [Severe acute respiratory syndrome coronavirus 2]	HLA-A*29:02,HLA-A*26:01,HLA-B*15:01,HLA-A*01:01	0	1	1	1	1	1	1	1	1	1	0	0	0	0	0	0	0	0	0	0	0	0	0	0	0	0	0	0	0	0	0	0	0	0	0	0	0	0	0	0
KPVETSNSFDVL	P0DTD1	1	0	1	0	12		ORF1ab polyprotein [Severe acute respiratory syndrome coronavirus 2]	HLA-B*07:02	0	0	0	0	0	0	0	0	0	0	0	0	0	0	0	0	0	0	0	0	0	0	0	0	0	0	0	0	0	0	0	0	0	0	0	0	0	0	0	0
TDYKHWPQIAQFAPS	P0DTC9	0	1	1	0	15		Nucleocapsid Phosphoprotein [Severe acute respiratory syndrome coronavirus 2]	HLA class II	0	0	0	0	0	0	0	0	0	0	0	0	0	0	0	0	0	0	0	0	0	0	0	0	0	0	0	0	0	0	0	0	0	0	0	0	0	0	0	0
GFQPTNGVGYQPYRVVVLSF	P0DTC2	0	1	1	0	20		Spike Surface Glycoprotein [Severe acute respiratory syndrome coronavirus 2]	HLA class II	0	1	1	1	1	1	1	1	1	1	0	0	0	0	0	0	0	0	0	0	0	0	0	0	0	0	0	0	0	0	0	0	0	0	0	0	0	0	0	0
LPDPSKPSKRSFIEDLLF	P0DTC2	1	0	0	0	18		Spike Surface Glycoprotein [Severe acute respiratory syndrome coronavirus 2]	HLA class I	0	1	1	1	1	1	1	1	1	1	0	0	0	0	0	0	0	0	0	0	0	0	0	0	0	0	0	0	0	0	0	0	0	0	0	0	0	0	0	0
IMASLVLAR	P0DTD1	1	1	1	0	9	1	ORF1ab polyprotein [Severe acute respiratory syndrome coronavirus 2]	HLA-A*33:01	0	0	0	0	0	0	0	0	0	0	0	0	0	0	0	1	1	1	1	0	0	0	0	0	0	0	0	0	0	0	0	0	0	0	0	0	0	1	0	1
VVVNAANVY	P0DTD1	1	0	1	0	9		ORF1ab polyprotein [Severe acute respiratory syndrome coronavirus 2]	HLA-B*35:01	0	0	0	0	0	0	0	0	0	0	0	0	0	0	0	0	0	0	0	0	1	0	0	0	1	0	0	0	0	0	1	0	0	0	0	0	0	0	0	0
FGEVFNATRFASVY	P0DTC2	1	1	1	0	14		Spike Surface Glycoprotein [Severe acute respiratory syndrome coronavirus 2]	HLA class I	0	1	1	1	1	1	1	1	1	1	0	0	0	0	0	0	0	0	0	0	0	0	0	0	0	0	0	0	0	0	0	0	0	0	0	0	0	0	0	0
AMYTPHTVL	P0DTD1	1	0	1	0	9		ORF1ab polyprotein [Severe acute respiratory syndrome coronavirus 2]	HLA-A*32:01	0	0	0	0	0	0	0	0	0	0	0	0	0	0	0	0	1	0	0	0	0	0	0	0	0	0	0	0	0	0	0	0	0	0	0	0	0	0	0	0
SFGPLVRKI	P0DTD1	1	0	1	0	9		ORF1ab polyprotein [Severe acute respiratory syndrome coronavirus 2]	HLA-A*24:02	0	0	0	0	0	0	0	0	0	0	0	0	0	0	0	1	0	0	0	0	0	0	0	0	0	0	0	0	0	0	0	0	0	0	0	0	0	1	0	0
YYRARAGEAANF	P0DTD1	1	0	1	0	12		ORF1ab polyprotein [Severe acute respiratory syndrome coronavirus 2]	HLA class I	0	0	0	0	0	0	0	0	0	0	0	0	0	0	0	0	0	0	0	0	0	0	0	0	0	0	0	0	0	0	0	0	0	0	0	0	0	0	0	0
AEVQIDRL	P0DTC2	1	1	1	0	8		Spike Surface Glycoprotein [Severe acute respiratory syndrome coronavirus 2]	HLA-B*40:01	0	1	1	1	1	1	1	1	1	1	1	1	1	0	0	1	1	1	1	1	0	0	0	0	0	0	0	0	0	0	0	0	0	0	0	0	0	1	1	1
YLASGGQPI	P0DTD1	1	0	1	0	9		ORF1ab polyprotein [Severe acute respiratory syndrome coronavirus 2]	HLA-A*02:01	0	0	0	0	0	0	0	0	0	0	0	0	0	0	0	0	0	0	0	0	0	0	0	0	0	0	0	0	0	0	0	0	0	0	0	0	0	0	0	0
VVNARLRAK	P0DTD1	1	0	1	0	9		ORF1ab polyprotein [Severe acute respiratory syndrome coronavirus 2]	HLA-A*11:01	0	0	0	0	0	0	0	0	0	0	0	0	0	0	0	1	1	0	0	0	0	0	0	0	0	0	0	0	0	0	0	0	0	0	0	0	0	1	0	1
FVSLAIDAYPLTKHP	P0DTD1	0	1	1	0	15		ORF1ab polyprotein [Severe acute respiratory syndrome coronavirus 2]	HLA class II,HLA-DQB1*03:02,HLA-DQB1*06:04,HLA-DRB1*15:01,HLA-DQB1*02:02	0	0	0	0	0	0	0	0	0	0	0	0	0	0	0	1	0	0	0	0	0	0	0	0	0	0	0	0	0	0	0	0	0	0	0	0	0	1	0	0
											23	23	23	23	23	23	23	23	18	4	4	2	0	3	18	65	65	65	11	2	0	0	2	0	0	0	6	2	2	9	0	0	6	11	4	17	18	31	38
		65									SPK_REF	SPK_AU	SPK_IN	SPK_BR	SPK_SA	SPK_US	SPK_UK	SPK_OMC	SPK_SARS1	SPK_MERS	SPK_HKU1	SPK_OC43	SPK_NL63	SPK_C229	CCCV	DTWP	DTAP	TD	MENB	MMR	HBV	MUV	MEV	RUV	HBV	POV	VZV	RTV	PPV	PVV	HRV	IV	HSV1_2	HCMV	EBV	HHV	URV	NSM	BCG
[truncated: 29 more columns]

## Sheet: CD8
SARS-CoV-2-specific CD8+ T cell epitopes (reported to be recognized by humans infected with SARS-CoV-2 and collected from IEDB)
Epitope Sequence	ACC	Length	Source	HLA binding profile	% human-self identity
YENQKLIANQF	P0DTC2	11	Spike Surface Glycoprotein [Severe acute respiratory syndrome coronavirus 2]	HLA-B*44:02	63.6
RVYSTGSNV	P0DTC2	9	Spike Surface Glycoprotein [Severe acute respiratory syndrome coronavirus 2]	HLA-A*30:01	77.8
LPLVSSQCV	P0DTC2	9	Spike Surface Glycoprotein [Severe acute respiratory syndrome coronavirus 2]	HLA-B*51:01	66.7
FVCNLLLLFVTVYSHLLLV	P0DTC3	19	ORF3a protein [Severe acute respiratory syndrome coronavirus 2]	HLA class I	42.1
YYPSARIVY	P0DTD1	9	ORF1ab polyprotein [Severe acute respiratory syndrome coronavirus 2]	HLA-A*24:02	77.8
AGFSLWVYK	P0DTD1	9	ORF1ab polyprotein [Severe acute respiratory syndrome coronavirus 2]	HLA-A*11:01	55.6
VFNATRFASVYAWNR	P0DTC2	15	Spike Surface Glycoprotein [Severe acute respiratory syndrome coronavirus 2]	HLA class I	40
VVFLHVTYV	P0DTC2	9	Spike Surface Glycoprotein [Severe acute respiratory syndrome coronavirus 2]	HLA-A*02:01,HLA-A*02:06	66.7
FVIRGDEVR	P0DTC2	9	Spike Surface Glycoprotein [Severe acute respiratory syndrome coronavirus 2]	HLA-A*68:01	66.7
FTISVTTEIL	P0DTC2	10	Spike Surface Glycoprotein [Severe acute respiratory syndrome coronavirus 2]	HLA class I	70
FLHVTYVPA	P0DTC2	9	Spike Surface Glycoprotein [Severe acute respiratory syndrome coronavirus 2]	HLA-A2,HLA-A*02:03	55.6
CLHVVGPNV	P0DTD1	9	Replicase polyprotein 1a	HLA-A*02:07	66.7
WYFYYLGTGP	P0DTC9	10	Nucleoprotein [Severe acute respiratory syndrome coronavirus 2]	HLA class I	60
IIWVATEGA	P0DTC9	9	Nucleocapsid Phosphoprotein [Severe acute respiratory syndrome coronavirus 2]	HLA-A*02:01	66.7
DFYDFAVSKGFFK	P0DTD1	13	ORF1ab polyprotein [Severe acute respiratory syndrome coronavirus 2]	HLA-A*33:01	46.2
IKLDDKDPNFKDQVI	P0DTC9	15	Nucleocapsid Phosphoprotein [Severe acute respiratory syndrome coronavirus 2]	HLA class I	40
YLGTGPEAGL	P0DTC9	10	Nucleocapsid Phosphoprotein [Severe acute respiratory syndrome coronavirus 2]	HLA-A*02:01	60
MLRIMASL	P0DTD1	8	ORF1ab polyprotein [Severe acute respiratory syndrome coronavirus 2]	HLA-B*08:01	75
VYSTGSNVFQTR	P0DTC2	12	Spike Surface Glycoprotein [Severe acute respiratory syndrome coronavirus 2]	HLA class I	66.7
VELGTEVNEF	P0DTD1	10	ORF1ab polyprotein [Severe acute respiratory syndrome coronavirus 2]	HLA-B*44:02	70
RTRSMWSFN	P0DTC5	9	Membrane glycoprotein [Severe acute respiratory syndrome coronavirus 2]	HLA-A*30:01	66.7
GTGPEAGLPY	P0DTC9	10	Nucleocapsid Phosphoprotein [Severe acute respiratory syndrome coronavirus 2]	HLA class I	60
VEAEVQIDRLITGR	P0DTC2	14	Spike Surface Glycoprotein [Severe acute respiratory syndrome coronavirus 2]	HLA class I	42.9
VYDPLQPEL	P0DTC2	9	Spike Surface Glycoprotein [Severe acute respiratory syndrome coronavirus 2]	HLA-A*24:02	66.7
DLPIGINITRFQTL	P0DTC2	14	Spike Surface Glycoprotein [Severe acute respiratory syndrome coronavirus 2]	HLA class I	71.4
KLWAQCVQL	P0DTD1	9	ORF1ab polyprotein [Severe acute respiratory syndrome coronavirus 2]	HLA class I,HLA-A*02:01,HLA-B*07:02	55.6
KNLSDRVVFV	P0DTD1	10	ORF1ab polyprotein [Severe acute respiratory syndrome coronavirus 2]	HLA-A*02:01	50
DASGKPVPY	P0DTD1	9	ORF1ab polyprotein [Severe acute respiratory syndrome coronavirus 2]	HLA-B*35:01	55.6
ELLHAPATV	P0DTC2	9	Spike Surface Glycoprotein [Severe acute respiratory syndrome coronavirus 2]	HLA-A*02:01	77.8
STQDLFLPFF	P0DTC2	10	Spike Surface Glycoprotein [Severe acute respiratory syndrome coronavirus 2]	HLA class I,HLA-A*01:01	60
KLFIRQEEV	P0DTC7	9	ORF7a protein [Severe acute respiratory syndrome coronavirus 2]	HLA class I	55.6
RLDKVEAEVQI	P0DTC2	11	Spike Surface Glycoprotein [Severe acute respiratory syndrome coronavirus 2]	HLA-A*02:01	63.6
FVLAAVYRI	P0DTC5	9	Membrane Glycoprotein [Severe acute respiratory syndrome coronavirus 2]	HLA-A*02:01,HLA-A*68:02,HLA-A2	55.6
QPYRVVVLSFELLHA	P0DTC2	15	Spike Surface Glycoprotein [Severe acute respiratory syndrome coronavirus 2]	HLA class I	40
KIADYNYKL	P0DTC2	9	Spike Surface Glycoprotein [Severe acute respiratory syndrome coronavirus 2]	HLA-A*02:01	55.6
NIVNVSLVK	P0DTC4	9	Envelope Protein [Severe acute respiratory syndrome coronavirus 2]	HLA-A*11:01	66.7
FVENPDILRV	P0DTD1	10	ORF1ab polyprotein [Severe acute respiratory syndrome coronavirus 2]	HLA-A*02:06	60
VMVELVAEL	P0DTD1	9	ORF1ab polyprotein [Severe acute respiratory syndrome coronavirus 2]	HLA-A*02:01	66.7
QPTESIVRF	P0DTC2	9	Spike Surface Glycoprotein [Severe acute respiratory syndrome coronavirus 2]	HLA-B*35:01,HLA-B*07:02	66.7
KSAGFPFNK	P0DTD1	9	ORF1ab polyprotein [Severe acute respiratory syndrome coronavirus 2]	HLA-A*03:01,HLA-A*11:01	66.7
FAFACPDGVKHVYQL	P0DTC7	15	ORF7a protein [Severe acute respiratory syndrome coronavirus 2]	HLA class I	46.7
FLAHIQWMV	P0DTD1	9	ORF1ab polyprotein [Severe acute respiratory syndrome coronavirus 2]	HLA-A*02:06,HLA-A*02:01,HLA-A*02:07	66.7
WTAGAAAYYVGY	P0DTC2	12	Spike Surface Glycoprotein [Severe acute respiratory syndrome coronavirus 2]	HLA class I	58.3
GVYHKNNK	P0DTC2	8	Spike Surface Glycoprotein [Severe acute respiratory syndrome coronavirus 2]	HLA-A*11:01	62.5
VATSRTLSY	P0DTC5	9	Membrane Glycoprotein [Severe acute respiratory syndrome coronavirus 2]	HLA-B*35:01,HLA-A*01:01,HLA-B*07:02	66.7
NYIAQVDVVNFNL	A0A663DJA2	13	ORF10 protein [Severe acute respiratory syndrome coronavirus 2]	HLA class I	61.5
TEVVGDIIL	P0DTD1	9	ORF1ab polyprotein [Severe acute respiratory syndrome coronavirus 2]	HLA-B*40:01	66.7
SPRWYFYYL	P0DTC9	9	Nucleocapsid Phosphoprotein [Severe acute respiratory syndrome coronavirus 2]	HLA-B*07:02,HLA-B*08:01,HLA-B7,HLA-B35	55.6
KLGSLVVRC	P0DTC8	9	ORF8 protein [Severe acute respiratory syndrome coronavirus 2]	HLA-A*02:01	66.7
LGAENSVAY	P0DTC2	9	Spike Surface Glycoprotein [Severe acute respiratory syndrome coronavirus 2]	HLA-B*35:01	55.6
FELDERIDKVL	P0DTD1	11	ORF1ab polyprotein [Severe acute respiratory syndrome coronavirus 2]	HLA-B*40:01	54.5
DTDFVNEFY	P0DTD1	9	ORF1ab polyprotein [Severe acute respiratory syndrome coronavirus 2]	HLA-A*01:01	66.7
TSRTLSYYK	P0DTC5	9	Membrane glycoprotein [Severe acute respiratory syndrome coronavirus 2]	HLA-A*30:01	66.7
FLARGIVFM	P0DTD1	9	ORF1ab polyprotein [Severe acute respiratory syndrome coronavirus 2]	HLA-A*02:01	55.6
SPDDQIGYY	P0DTC9	9	Nucleocapsid Phosphoprotein [Severe acute respiratory syndrome coronavirus 2]	HLA-B*35:01	66.7
RFPNITNLCPF	P0DTC2	11	Spike Surface Glycoprotein [Severe acute respiratory syndrome coronavirus 2]	HLA-A*24:02	72.7
TPHTVLQAV	P0DTD1	9	ORF1ab polyprotein [Severe acute respiratory syndrome coronavirus 2]	HLA-B*51:01	66.7
WLPTGTLLV	P0DTD1	9	Replicase polyprotein 1ab	HLA-A*02:07	66.7
TPSGTWLTYTGAIKL	P0DTC9	15	Nucleocapsid Phosphoprotein [Severe acute respiratory syndrome coronavirus 2]	HLA class I	40
VLNDILSRL	P0DTC2	9	Spike Surface Glycoprotein [Severe acute respiratory syndrome coronavirus 2]	HLA-A*02:01	77.8
AYILFTRFF	P0DTD1	9	ORF1ab polyprotein [Severe acute respiratory syndrome coronavirus 2]	HLA-A*24:02	66.7
YLFDESGEF	P0DTD1	9	ORF1ab polyprotein [Severe acute respiratory syndrome coronavirus 2]	HLA-B*15:01	66.7
FVFLVLLPL	P0DTC2	9	Spike Surface Glycoprotein [Severe acute respiratory syndrome coronavirus 2]	HLA-A*02:01	66.7
PFFSNVTWF	P0DTC2	9	Spike Surface Glycoprotein [Severe acute respiratory syndrome coronavirus 2]	HLA-A*24:02	66.7
ALLAVFQSA	P0DTC3	9	ORF3a protein [Severe acute respiratory syndrome coronavirus 2]	HLA-A*02:01	66.7
IPYNSVTSSIVI	P0DTC3	12	ORF3a protein [Severe acute respiratory syndrome coronavirus 2]	HLA-B*51:01	50
LLALHRSYL	P0DTC2	9	Spike Surface Glycoprotein [Severe acute respiratory syndrome coronavirus 2]	HLA class I	77.8
FLPGVYSV	P0DTD1	8	ORF1ab polyprotein [Severe acute respiratory syndrome coronavirus 2]	HLA-A*02:01	62.5
RISNCVADYSVLYNS	P0DTC2	15	Spike Surface Glycoprotein [Severe acute respiratory syndrome coronavirus 2]	HLA class I	53.3
WFFSNYLKR	P0DTD1	9	ORF1ab polyprotein [Severe acute respiratory syndrome coronavirus 2]	HLA-A*31:01	55.6
VARDLSLQF	P0DTD1	9	ORF1ab polyprotein [Severe acute respiratory syndrome coronavirus 2]	HLA-B*57:01	66.7
IANQFNSAI	P0DTC2	9	Spike Surface Glycoprotein [Severe acute respiratory syndrome coronavirus 2]	HLA-B*51:01	66.7
NASVVNIQK	P0DTC2	9	Spike Surface Glycoprotein [Severe acute respiratory syndrome coronavirus 2]	HLA-A*68:01	77.8
WLDMVDTSL	P0DTD1	9	ORF1ab polyprotein [Severe acute respiratory syndrome coronavirus 2]	HLA-A*02:01,HLA-A*02:07	66.7
IAIPTNFTI	P0DTC2	9	Spike Surface Glycoprotein [Severe acute respiratory syndrome coronavirus 2]	HLA-B*53:01,HLA-B*51:01	66.7
LEAPFLYLY	P0DTC3	9	ORF3a protein [Severe acute respiratory syndrome coronavirus 2]	HLA-A*29:02	55.6
FDEDDSEPVL	P0DTC2	10	Spike Surface Glycoprotein [Severe acute respiratory syndrome coronavirus 2]	HLA-B*40:01	80
AEIRASANLAATK	P0DTC2	13	Spike Surface Glycoprotein [Severe acute respiratory syndrome coronavirus 2]	HLA class I	53.8
HVSGTNGTK	P0DTC2	9	Spike Surface Glycoprotein [Severe acute respiratory syndrome coronavirus 2]	HLA-A*68:01	66.7
SSPDDQIGYYR	P0DTC9	11	Nucleocapsid Phosphoprotein [Severe acute respiratory syndrome coronavirus 2]	HLA-A*01:01	63.6
YVNTFSSTF	P0DTD1	9	ORF1ab polyprotein [Severe acute respiratory syndrome coronavirus 2]	HLA-A*26:01	66.7
EAFEKMVSL	P0DTD1	9	ORF1ab polyprotein [Severe acute respiratory syndrome coronavirus 2]	HLA-B*08:01	77.8
VPHVGEIPV	P0DTD1	9	ORF1ab polyprotein [Severe acute respiratory syndrome coronavirus 2]	HLA-B*07:02	77.8
FVKHKHAFL	P0DTD1	9	ORF1ab polyprotein [Severe acute respiratory syndrome coronavirus 2]	HLA-B*08:01	66.7
LYLYALVYF	P0DTC3	9	ORF3a protein [Severe acute respiratory syndrome coronavirus 2]	HLA-A*24:02	66.7
FRYMNSQGL	P0DTD1	9	ORF1ab polyprotein [Severe acute respiratory syndrome coronavirus 2]	HLA class I	55.6
VVSTGYHFR	P0DTD1	9	ORF1ab polyprotein [Severe acute respiratory syndrome coronavirus 2]	HLA-A*11:01	55.6
RIKASMPTT	P0DTD1	9	ORF1ab polyprotein [Severe acute respiratory syndrome coronavirus 2]	HLA-A*30:01	66.7
YFIKGLNNL	P0DTD1	9	ORF1ab polyprotein [Severe acute respiratory syndrome coronavirus 2]	HLA-C*07:02	66.7
KQFDTYNLW	P0DTD1	9	ORF1ab polyprotein [Severe acute respiratory syndrome coronavirus 2]	HLA class I,HLA-B*15:01	55.6
VYDPLQPELDSF	P0DTC2	12	Spike Surface Glycoprotein [Severe acute respiratory syndrome coronavirus 2]	HLA-A*24:02	58.3
SLPGVFCGV	P0DTD1	9	ORF1ab polyprotein [Severe acute respiratory syndrome coronavirus 2]	HLA-A*02:01	66.7
QLNRALTGI	P0DTC2	9	Spike Surface Glycoprotein [Severe acute respiratory syndrome coronavirus 2]	HLA-A*02:03	66.7
REQIDGYVMHANY	P0DTD1	13	ORF1ab polyprotein [Severe acute respiratory syndrome coronavirus 2]	HLA-B*44:02	38.5
RTFKVSIWNLDY	P0DTC6	12	ORF6 protein [Severe acute respiratory syndrome coronavirus 2]	HLA-A*01:01	58.3
YLNTLTLAV	P0DTD1	9	ORF1ab polyprotein [Severe acute respiratory syndrome coronavirus 2]	HLA class I	66.7
AYANRNRF	P0DTC5	8	Membrane Glycoprotein [Severe acute respiratory syndrome coronavirus 2]	HLA-A*24:02	62.5
RLANECAQV	P0DTD1	9	ORF1ab polyprotein [Severe acute respiratory syndrome coronavirus 2]	HLA-A*02:01	77.8
FAPSASAFF	P0DTC9	9	Nucleocapsid Phosphoprotein [Severe acute respiratory syndrome coronavirus 2]	HLA-B*35:01,HLA class I	77.8
TTLPVNVAF	P0DTD1	9	ORF1ab polyprotein [Severe acute respiratory syndrome coronavirus 2]	HLA class I	77.8
MKDLSPRWY	P0DTC9	9	Nucleocapsid Phosphoprotein [Severe acute respiratory syndrome coronavirus 2]	HLA-C*07:01	44.4
FVTVYSHLL	P0DTC3	9	ORF3a protein [Severe acute respiratory syndrome coronavirus 2]	HLA-A*02:01	55.6
SEYKGPITDVFY	P0DTD1	12	ORF1ab polyprotein [Severe acute respiratory syndrome coronavirus 2]	HLA-B*44:02	66.7
NTASWFTAL	P0DTC9	9	Nucleocapsid Phosphoprotein [Severe acute respiratory syndrome coronavirus 2]	HLA-A*02:01,HLA class I,HLA-A*02:06	55.6
NSFTRGVYY	P0DTC2	9	Spike Surface Glycoprotein [Severe acute respiratory syndrome coronavirus 2]	HLA-A*68:01,HLA-A*29:02,HLA-A*26:01	55.6
TLIGDCATV	P0DTD1	9	ORF1ab polyprotein [Severe acute respiratory syndrome coronavirus 2]	HLA class I	66.7
GMSRIGMEV	P0DTC9	9	Nucleocapsid Phosphoprotein [Severe acute respiratory syndrome coronavirus 2]	HLA-A*02:01	77.8
IPRRNVATL	P0DTD1	9	ORF1ab polyprotein [Severe acute respiratory syndrome coronavirus 2]	HLA class I,HLA-B*07:02,HLA-B*08:01	66.7
YLKLTDNVY	P0DTD1	9	ORF1ab polyprotein [Severe acute respiratory syndrome coronavirus 2]	HLA-B*15:01	66.7
FERDISTEI	P0DTC2	9	Spike Surface Glycoprotein [Severe acute respiratory syndrome coronavirus 2]	HLA-B*40:01	66.7
IFLWLLWPV	P0DTC5	9	Membrane Glycoprotein [Severe acute respiratory syndrome coronavirus 2]	HLA-A*02:01	66.7
NGVEGFNCYFPLQSY	P0DTC2	15	Spike Surface Glycoprotein [Severe acute respiratory syndrome coronavirus 2]	HLA class I	40
LQSYGFQPT	P0DTC2	9	Spike Surface Glycoprotein [Severe acute respiratory syndrome coronavirus 2]	HLA-A*02:06	66.7
SMWSFNPET	P0DTC5	9	Membrane Glycoprotein [Severe acute respiratory syndrome coronavirus 2]	HLA-A*02:01	66.7
GMEVTPSGTWLTYTG	P0DTC9	15	Nucleocapsid Phosphoprotein [Severe acute respiratory syndrome coronavirus 2]	HLA class I	40
STECSNLLLQY	P0DTC2	11	Spike Surface Glycoprotein [Severe acute respiratory syndrome coronavirus 2]	HLA-A*01:01	72.7
YVYSRVKNL	P0DTC4	9	Envelope Protein [Severe acute respiratory syndrome coronavirus 2]	HLA class I,HLA-C*06:02	55.6
VPMEKLKTL	P0DTD1	9	ORF1ab polyprotein [Severe acute respiratory syndrome coronavirus 2]	HLA-B*51:01	66.7
SANNCTFEYVSQPFLMDL	P0DTC2	18	Spike Surface Glycoprotein [Severe acute respiratory syndrome coronavirus 2]	HLA class I	38.9
QTVTLLPAA	P0DTC9	9	Nucleoprotein [Severe acute respiratory syndrome coronavirus 2]	HLA-A*02:06	66.7
DSFKEELDKY	P0DTC2	10	Spike Surface Glycoprotein [Severe acute respiratory syndrome coronavirus 2]	HLA class I	70
YLFDESGEFKL	P0DTD1	11	ORF1ab polyprotein [Severe acute respiratory syndrome coronavirus 2]	HLA-A*02:01	54.5
TYACWHHSI	P0DTD1	9	ORF1ab polyprotein [Severe acute respiratory syndrome coronavirus 2]	HLA-A*24:02	66.7
LLSAGIFGA	P0DTD1	9	ORF1ab polyprotein [Severe acute respiratory syndrome coronavirus 2]	HLA class I	77.8
AADLDDFSKQL	P0DTC9	11	Nucleocapsid Phosphoprotein [Severe acute respiratory syndrome coronavirus 2]	HLA-A*02:01	45.5
VLPPLLTDEMIAQYT	P0DTC2	15	Spike Surface Glycoprotein [Severe acute respiratory syndrome coronavirus 2]	HLA class I	46.7
ISNCVADYSVLYNSASFS	P0DTC2	18	Spike Surface Glycoprotein [Severe acute respiratory syndrome coronavirus 2]	HLA class I	44.4
APFLYLYAL	P0DTC3	9	ORF3a protein [Severe acute respiratory syndrome coronavirus 2]	HLA-B*08:01,HLA-B*07:02	66.7
LEIPRRNVATL	P0DTD1	11	ORF1ab polyprotein [Severe acute respiratory syndrome coronavirus 2]	HLA-B*07:02	45.5
APKEIIFLEGETL	P0DTD1	13	ORF1ab polyprotein [Severe acute respiratory syndrome coronavirus 2]	HLA class I	53.8
YVYSRVKN	P0DTC4	8	Envelope Protein [Severe acute respiratory syndrome coronavirus 2]	HLA class I	62.5
VFVSNGTHWF	P0DTC2	10	Spike Surface Glycoprotein [Severe acute respiratory syndrome coronavirus 2]	HLA-A*24:02	40
GMEVTPSGTWLTY	P0DTC9	13	Nucleocapsid Phosphoprotein [Severe acute respiratory syndrome coronavirus 2]	HLA class I	53.8
YLYALVYFL	P0DTC3	9	ORF3a protein [Severe acute respiratory syndrome coronavirus 2]	HLA-A*02:01	66.7
SWMESEFRVY	P0DTC2	10	Spike Surface Glycoprotein [Severe acute respiratory syndrome coronavirus 2]	HLA-A*29:02	70
SSAKSASVY	P0DTD1	9	ORF1ab polyprotein [Severe acute respiratory syndrome coronavirus 2]	HLA-B*15:01	55.6
SPRRARSVA	P0DTC2	9	Spike Surface Glycoprotein [Severe acute respiratory syndrome coronavirus 2]	HLA-B*07:02	77.8
TEIDPKLDNYY	P0DTD1	11	ORF1ab polyprotein [Severe acute respiratory syndrome coronavirus 2]	HLA-B*44:02,HLA-A*01:01	54.5
MEVTPSGTWL	P0DTC9	10	Nucleocapsid Phosphoprotein [Severe acute respiratory syndrome coronavirus 2]	HLA-B*40:01	60
MPTTIAKNTV	P0DTD1	10	ORF1ab polyprotein [Severe acute respiratory syndrome coronavirus 2]	HLA-B*51:01	70
LADAGFIKQY	P0DTC2	10	Spike Surface Glycoprotein [Severe acute respiratory syndrome coronavirus 2]	HLA-A*01:01	60
RNRFLYIIK	P0DTC5	9	Membrane Glycoprotein [Severe acute respiratory syndrome coronavirus 2]	HLA-A*30:01	55.6
TLGVYDYLVST	P0DTD1	11	ORF1ab polyprotein [Severe acute respiratory syndrome coronavirus 2]	HLA class I	54.5
LVKNKCVNF	P0DTC2	9	Spike Surface Glycoprotein [Severe acute respiratory syndrome coronavirus 2]	HLA-B*15:01	66.7
LSPRWYFYYL	P0DTC9	10	Nucleocapsid Phosphoprotein [Severe acute respiratory syndrome coronavirus 2]	HLA class I,HLA-A*24:02	50
ALWEIQQVV	P0DTD1	9	ORF1ab polyprotein [Severe acute respiratory syndrome coronavirus 2]	HLA class I,HLA-A*02:01	66.7
GYLQPRTFL	P0DTC2	9	Spike Surface Glycoprotein [Severe acute respiratory syndrome coronavirus 2]	HLA-A*24:02	77.8
LLLDRLNQL	P0DTC9	9	Nucleocapsid Phosphoprotein [Severe acute respiratory syndrome coronavirus 2]	HLA-A*02:01	55.6
YEDFLEYHDVRVVL	P0DTC8	14	ORF8 protein [Severe acute respiratory syndrome coronavirus 2]	HLA class I	57.1
MPNMLRIMASL	P0DTD1	11	ORF1ab polyprotein [Severe acute respiratory syndrome coronavirus 2]	HLA-B*07:02	63.6
VENPDILRV	P0DTD1	9	ORF1ab polyprotein [Severe acute respiratory syndrome coronavirus 2]	HLA-B*44:03	77.8
AELAKNVSL	P0DTD1	9	ORF1ab polyprotein [Severe acute respiratory syndrome coronavirus 2]	HLA-B*44:02	77.8
KQIYKTPPIKDF	P0DTC2	12	Spike Surface Glycoprotein [Severe acute respiratory syndrome coronavirus 2]	HLA class I	66.7
GVAPGTAVLRQW	P0DTD1	12	ORF1ab polyprotein [Severe acute respiratory syndrome coronavirus 2]	HLA-B*57:01	50
GPKKSTNLV	P0DTC2	9	Spike Surface Glycoprotein [Severe acute respiratory syndrome coronavirus 2]	HLA class I	66.7
RILGAGCFV	P0DTD1	9	ORF1ab polyprotein [Severe acute respiratory syndrome coronavirus 2]	HLA class I	66.7
FLGIITTV	P0DTC8	8	ORF8 protein [Severe acute respiratory syndrome coronavirus 2]	HLA-A*02:01	87.5
GEVITFDNL	P0DTD1	9	ORF1ab polyprotein [Severe acute respiratory syndrome coronavirus 2]	HLA-B*40:01	77.8
VLAWLYAAV	P0DTD1	9	ORF1ab polyprotein [Severe acute respiratory syndrome coronavirus 2]	HLA class I	55.6
SEPVLKGVKL	P0DTC2	10	Spike Surface Glycoprotein [Severe acute respiratory syndrome coronavirus 2]	HLA class I,HLA-B*40:01	60
FLYENAFLP	P0DTD1	9	ORF1ab polyprotein [Severe acute respiratory syndrome coronavirus 2]	HLA-A*02:01	77.8
KPLEFGATSAAL	P0DTD1	12	ORF1ab polyprotein [Severe acute respiratory syndrome coronavirus 2]	HLA class I	58.3
AKSHNIALIW	P0DTD1	10	ORF1ab polyprotein [Severe acute respiratory syndrome coronavirus 2]	HLA-B*57:01	50
LPFGWLIV	P0DTC3	8	ORF3a protein [Severe acute respiratory syndrome coronavirus 2]	HLA-B*51:01	62.5
KVAGFAKFLK	P0DTD1	10	ORF1ab polyprotein [Severe acute respiratory syndrome coronavirus 2]	HLA-A*11:01	70
STQDLFLPF	P0DTC2	9	Spike Surface Glycoprotein [Severe acute respiratory syndrome coronavirus 2]	HLA-A*01:01,HLA class I	66.7
WSMATYYLF	P0DTD1	9	Replicase polyprotein 1a	HLA-A*24:02	55.6
DTFCAGSTF	P0DTD1	9	ORF1ab polyprotein [Severe acute respiratory syndrome coronavirus 2]	HLA-A*26:01	66.7
LLDRLNQL	P0DTC9	8	Nucleocapsid Phosphoprotein [Severe acute respiratory syndrome coronavirus 2]	HLA class I	75
YECDIPIGAGI	P0DTC2	11	Spike Surface Glycoprotein [Severe acute respiratory syndrome coronavirus 2]	HLA-B*40:01	54.5
RLYYDSMSY	P0DTD1	9	ORF1ab polyprotein [Severe acute respiratory syndrome coronavirus 2]	HLA class I,HLA-B*15:01	55.6
KLMGHFAWW	P0DTD1	9	ORF1ab polyprotein [Severe acute respiratory syndrome coronavirus 2]	HLA-A*32:01	55.6
RPDTRYVLM	P0DTD1	9	ORF1ab polyprotein [Severe acute respiratory syndrome coronavirus 2]	HLA-B*35:01,HLA-B*07:02	66.7
VGYQPYRVV	P0DTC2	9	Spike Surface Glycoprotein [Severe acute respiratory syndrome coronavirus 2]	HLA-C*06:02	66.7
SNCVADYSVLYNSAS	P0DTC2	15	Spike Surface Glycoprotein [Severe acute respiratory syndrome coronavirus 2]	HLA class I	40
SASKIITLK	P0DTC3	9	ORF3a protein [Severe acute respiratory syndrome coronavirus 2]	HLA-A*03:01,HLA-A*11:01	77.8
GSFCTQLNR	P0DTC2	9	Spike Surface Glycoprotein [Severe acute respiratory syndrome coronavirus 2]	HLA class I	77.8
LLWPVTLAC	P0DTC5	9	Membrane Glycoprotein [Severe acute respiratory syndrome coronavirus 2]	HLA-A*02:01	55.6
EVFNATRFASVY	P0DTC2	12	Spike Surface Glycoprotein [Severe acute respiratory syndrome coronavirus 2]	HLA-A*26:01	58.3
GAMDTTSYR	P0DTD1	9	ORF1ab polyprotein [Severe acute respiratory syndrome coronavirus 2]	HLA-A*31:01	77.8
SNSGSDVLY	P0DTD1	9	ORF1ab polyprotein [Severe acute respiratory syndrome coronavirus 2]	HLA-A*01:01	77.8
VVDYGARFY	P0DTD1	9	ORF1ab polyprotein [Severe acute respiratory syndrome coronavirus 2]	HLA-A*01:01	66.7
VPHVGEIPVAYRKVLL	P0DTD1	16	ORF1ab polyprotein [Severe acute respiratory syndrome coronavirus 2]	HLA class I	50
SVYAWNRKR	P0DTC2	9	Spike Surface Glycoprotein [Severe acute respiratory syndrome coronavirus 2]	HLA-A*03:01,HLA-A*33:03	66.7
FAYTKRNVI	P0DTD1	9	ORF1ab polyprotein [Severe acute respiratory syndrome coronavirus 2]	HLA-B*51:01	55.6
AEGSRGGSQA	P0DTC9	10	Nucleocapsid Phosphoprotein [Severe acute respiratory syndrome coronavirus 2]	HLA class I	70
VTLACFVLA	P0DTC5	9	Membrane glycoprotein [Severe acute respiratory syndrome coronavirus 2]	HLA-A*02:06	77.8
MFDAYVNTF	P0DTD1	9	ORF1ab polyprotein [Severe acute respiratory syndrome coronavirus 2]	HLA-B*08:01	66.7
TMADLVYAL	P0DTD1	9	ORF1ab polyprotein [Severe acute respiratory syndrome coronavirus 2]	HLA-A*02:01	55.6
SANNCTFEY	P0DTC2	9	Spike Surface Glycoprotein [Severe acute respiratory syndrome coronavirus 2]	HLA-A*29:02,HLA-B*35:01	55.6
LPIGINITRF	P0DTC2	10	Spike Surface Glycoprotein [Severe acute respiratory syndrome coronavirus 2]	HLA-B*07:02,HLA-B*35:01	60
RTIKVFTTV	P0DTD1	9	ORF1ab polyprotein [Severe acute respiratory syndrome coronavirus 2]	HLA-A*02:01	55.6
LRKHFSMMI	P0DTD1	9	ORF1ab polyprotein [Severe acute respiratory syndrome coronavirus 2]	HLA-C*06:02	66.7
RTNVYLAVF	P0DTD1	9	ORF1ab polyprotein [Severe acute respiratory syndrome coronavirus 2]	HLA-B*57:01	66.7
FGDDTVIEV	P0DTD1	9	ORF1ab polyprotein [Severe acute respiratory syndrome coronavirus 2]	HLA-A*02:01,HLA-B*07:02	77.8
AIVSTIQRK	P0DTD1	9	ORF1ab polyprotein [Severe acute respiratory syndrome coronavirus 2]	HLA-A*03:01	66.7
KLNDLCFTNVYADSFVIR	P0DTC2	18	Spike Surface Glycoprotein [Severe acute respiratory syndrome coronavirus 2]	HLA class I	38.9
ASVYAWNRK	P0DTC2	9	Spike Surface Glycoprotein [Severe acute respiratory syndrome coronavirus 2]	HLA-A*11:01,HLA-A*30:01	77.8
IGYYRRATR	P0DTC9	9	Nucleoprotein [Severe acute respiratory syndrome coronavirus 2]	HLA-A*33:03	77.8
TRTQLPPAY	P0DTC2	9	Spike Surface Glycoprotein [Severe acute respiratory syndrome coronavirus 2]	HLA-C*07:02	66.7
IQLSSYSLF	P0DTD1	9	Replicase polyprotein 1ab	HLA-A*24:02	66.7
KLDDKDPNF	P0DTC9	9	Nucleocapsid Phosphoprotein [Severe acute respiratory syndrome coronavirus 2]	HLA-A*02:01	77.8
ALALLLLDRL	P0DTC9	10	Nucleocapsid Phosphoprotein [Severe acute respiratory syndrome coronavirus 2]	HLA-A2	70
ATEGALNTPKDHI	P0DTC9	13	Nucleocapsid Phosphoprotein [Severe acute respiratory syndrome coronavirus 2]	HLA class I	46.2
KSWMESEFRVY	P0DTC2	11	Spike Surface Glycoprotein [Severe acute respiratory syndrome coronavirus 2]	HLA class I	63.6
SVKGLQPSV	P0DTD1	9	Replicase polyprotein 1ab	HLA-A*02:07	66.7
NLNESLIDL	P0DTC2	9	Spike Surface Glycoprotein [Severe acute respiratory syndrome coronavirus 2]	HLA class I,HLA-A*02:01	66.7
IIKNLSKSLTENKY	P0DTC6	14	ORF6 protein [Severe acute respiratory syndrome coronavirus 2]	HLA class I	42.9
AGDSGFAAY	P0DTC5	9	Membrane Glycoprotein [Severe acute respiratory syndrome coronavirus 2]	HLA-A*01:01	66.7
SLLLCRMNSRNYIA	A0A663DJA2	14	ORF10 protein [Severe acute respiratory syndrome coronavirus 2]	HLA class I	42.9
LLQYGSFCT	P0DTC2	9	Spike Surface Glycoprotein [Severe acute respiratory syndrome coronavirus 2]	HLA class I	55.6
LPQGFSALEPL	P0DTC2	11	Spike Surface Glycoprotein [Severe acute respiratory syndrome coronavirus 2]	HLA-B*07:02	54.5
GMEVTPSGTWLTYTGAIKLD	P0DTC9	20	Nucleocapsid Phosphoprotein [Severe acute respiratory syndrome coronavirus 2]	HLA class I	35
RVAGDSGFAAYSRY	P0DTC5	14	Membrane Glycoprotein [Severe acute respiratory syndrome coronavirus 2]	HLA-A*30:02	57.1
SFELLHAPATV	P0DTC2	11	Spike Surface Glycoprotein [Severe acute respiratory syndrome coronavirus 2]	HLA-A*02:01	54.5
EELKKLLEQWNLVIG	P0DTC5	15	Membrane Glycoprotein [Severe acute respiratory syndrome coronavirus 2]	HLA class I	40
TEKSNIIRGW	P0DTC2	10	Spike Surface Glycoprotein [Severe acute respiratory syndrome coronavirus 2]	HLA class I,HLA-B*44:02,HLA-B*44:03	60
VFKNIDGYF	P0DTC2	9	Spike Surface Glycoprotein [Severe acute respiratory syndrome coronavirus 2]	HLA-A*24:02	55.6
MSALNHTKK	P0DTD1	9	ORF1ab polyprotein [Severe acute respiratory syndrome coronavirus 2]	HLA-A*30:01	55.6
FPLKLRGTA	P0DTD1	9	ORF1ab polyprotein [Severe acute respiratory syndrome coronavirus 2]	HLA-B*07:02	66.7
FLNGSCGSV	P0DTD1	9	ORF1ab polyprotein [Severe acute respiratory syndrome coronavirus 2]	HLA class I	66.7
TSNQVAVLY	P0DTC2	9	Spike Surface Glycoprotein [Severe acute respiratory syndrome coronavirus 2]	HLA class I,HLA-B*57:01,HLA-B*35:01,HLA-A*26:01	66.7
CMTSCCSCLK	P0DTC2	10	Spike Surface Glycoprotein [Severe acute respiratory syndrome coronavirus 2]	HLA class I	70
MSRIGMEVTPSGTWL	P0DTC9	15	Nucleocapsid Phosphoprotein [Severe acute respiratory syndrome coronavirus 2]	HLA class I	46.7
GTRNPANNA	P0DTC9	9	Nucleocapsid Phosphoprotein [Severe acute respiratory syndrome coronavirus 2]	HLA-A*30:01	66.7
NKSWMESEFRVYSSA	P0DTC2	15	Spike Surface Glycoprotein [Severe acute respiratory syndrome coronavirus 2]	HLA class I	46.7
AVLQSGFRK	P0DTD1	9	ORF1ab polyprotein [Severe acute respiratory syndrome coronavirus 2]	HLA class I	66.7
KLNVGDYFV	P0DTD1	9	ORF1ab polyprotein [Severe acute respiratory syndrome coronavirus 2]	HLA class I,HLA-A*02:01	66.7
DSGFAAYSR	P0DTC5	9	Membrane Glycoprotein [Severe acute respiratory syndrome coronavirus 2]	HLA-A*68:01	77.8
FPPTSFGPL	P0DTD1	9	ORF1ab polyprotein [Severe acute respiratory syndrome coronavirus 2]	HLA class I	77.8
FLLNKEMYL	P0DTD1	9	ORF1ab polyprotein [Severe acute respiratory syndrome coronavirus 2]	HLA class I,HLA-A*02:01	66.7
NYMPYFFTL	P0DTD1	9	ORF1ab polyprotein [Severe acute respiratory syndrome coronavirus 2]	HLA-A*24:02	55.6
WLMWLIINL	P0DTD1	9	ORF1ab polyprotein [Severe acute respiratory syndrome coronavirus 2]	HLA-A*02:01	44.4
LQLPQGTTL	P0DTC9	9	Nucleocapsid Phosphoprotein [Severe acute respiratory syndrome coronavirus 2]	HLA-A*02:01	55.6
TLKSFTVEK	P0DTC2	9	Spike Surface Glycoprotein [Severe acute respiratory syndrome coronavirus 2]	HLA-A*11:01	66.7
NMLRIMASL	P0DTD1	9	ORF1ab polyprotein [Severe acute respiratory syndrome coronavirus 2]	HLA class I,HLA-A*02:01	66.7
AYILFTRFFYV	P0DTD1	11	ORF1ab polyprotein [Severe acute respiratory syndrome coronavirus 2]	HLA class I	54.5
EESSAKSASVY	P0DTD1	11	ORF1ab polyprotein [Severe acute respiratory syndrome coronavirus 2]	HLA-B*44:02	63.6
FLALCADSI	P0DTD1	9	Replicase polyprotein 1a	HLA-A*02:01	66.7
VLPFNDGVYFASTEK	P0DTC2	15	Spike Surface Glycoprotein [Severe acute respiratory syndrome coronavirus 2]	HLA class I	46.7
YFPLQSYGF	P0DTC2	9	Spike Surface Glycoprotein [Severe acute respiratory syndrome coronavirus 2]	HLA class I,HLA-A*24:02	66.7
KKQQTVTLL	P0DTC9	9	Nucleocapsid Phosphoprotein [Severe acute respiratory syndrome coronavirus 2]	HLA-C*07:01	66.7
VPFWITIAY	P0DTD1	9	ORF1ab polyprotein [Severe acute respiratory syndrome coronavirus 2]	HLA-B*35:01	55.6
VFAQVKQIY	P0DTC2	9	Spike Surface Glycoprotein [Severe acute respiratory syndrome coronavirus 2]	HLA-A*29:02,HLA-C*07:01	55.6
YTMADLVYAL	P0DTD1	10	ORF1ab polyprotein [Severe acute respiratory syndrome coronavirus 2]	HLA class I	60
KLFAAETLK	P0DTD1	9	ORF1ab polyprotein [Severe acute respiratory syndrome coronavirus 2]	HLA class I,HLA-A*03:01	77.8
LRIMASLVL	P0DTD1	9	ORF1ab polyprotein [Severe acute respiratory syndrome coronavirus 2]	HLA-C*07:02	66.7
SLIDLQELGK	P0DTC2	10	Spike Surface Glycoprotein [Severe acute respiratory syndrome coronavirus 2]	HLA-A*11:01	50
AIFYLITPV	P0DTD1	9	Replicase polyprotein 1a	HLA-A*02:01	66.7
LRPDTRYV	P0DTD1	8	ORF1ab polyprotein [Severe acute respiratory syndrome coronavirus 2]	HLA-C*06:02	87.5
KIEELFYSY	P0DTD1	9	ORF1ab polyprotein [Severe acute respiratory syndrome coronavirus 2]	HLA-B*15:01	66.7
WVLNNDYYR	P0DTD1	9	ORF1ab polyprotein [Severe acute respiratory syndrome coronavirus 2]	HLA-A*31:01	66.7
EEVGHTDLMAAY	P0DTD1	12	ORF1ab polyprotein [Severe acute respiratory syndrome coronavirus 2]	HLA-B*44:03	50
SEHDYQIGGYTEKW	P0DTC3	14	ORF3a protein [Severe acute respiratory syndrome coronavirus 2]	HLA class I	57.1
QELIRQGTDY	P0DTC9	10	Nucleocapsid Phosphoprotein [Severe acute respiratory syndrome coronavirus 2]	HLA-B*44:02	60
HWFVTQRNF	P0DTC2	9	Spike Surface Glycoprotein [Severe acute respiratory syndrome coronavirus 2]	HLA-A*24:02	55.6
WTAGAAAYY	P0DTC2	9	Spike Surface Glycoprotein [Severe acute respiratory syndrome coronavirus 2]	HLA-A*26:01,HLA-B*35:01,HLA-A*29:02	66.7
SVPWDTIANY	P0DTD1	10	ORF1ab polyprotein [Severe acute respiratory syndrome coronavirus 2]	HLA-A*26:01	50
VYYPDKVFRSSVLH	P0DTC2	14	Spike Surface Glycoprotein [Severe acute respiratory syndrome coronavirus 2]	HLA class I	50
VEVQPQLEM	P0DTD1	9	ORF1ab polyprotein [Severe acute respiratory syndrome coronavirus 2]	HLA-B*40:01	66.7
KAFQLTPIAV	P0DTD2	10	ORF9b protein [Severe acute respiratory syndrome coronavirus 2]	HLA-A*02:01,HLA-B*07:02	60
YNYKLPDDFTGCVIA	P0DTC2	15	Spike Surface Glycoprotein [Severe acute respiratory syndrome coronavirus 2]	HLA class I	40
GTITSGWTF	P0DTC2	9	Spike Surface Glycoprotein [Severe acute respiratory syndrome coronavirus 2]	HLA class I,HLA-B*57:01,HLA-A*24:02	66.7
TEILPVSMTK	P0DTC2	10	Spike Surface Glycoprotein [Severe acute respiratory syndrome coronavirus 2]	HLA class I	60
QSCTQHQPY	P0DTC8	9	ORF8 protein [Severe acute respiratory syndrome coronavirus 2]	HLA-A*01:01	66.7
MFVKHKHAF	P0DTD1	9	ORF1ab polyprotein [Severe acute respiratory syndrome coronavirus 2]	HLA-C*07:02	66.7
NVTQAFGRR	P0DTC9	9	Nucleoprotein [Severe acute respiratory syndrome coronavirus 2]	HLA-A*33:03	66.7
AQALNTLVKQL	P0DTC2	11	Spike Surface Glycoprotein [Severe acute respiratory syndrome coronavirus 2]	HLA class I	72.7
ILFTRFFYV	P0DTD1	9	ORF1ab polyprotein [Severe acute respiratory syndrome coronavirus 2]	HLA-A*02:01	66.7
NLIDSYFVV	P0DTD1	9	ORF1ab polyprotein [Severe acute respiratory syndrome coronavirus 2]	HLA-A*02:01	77.8
IKDLPKEITVATSRT	P0DTC5	15	Membrane Glycoprotein [Severe acute respiratory syndrome coronavirus 2]	HLA class I	40
EVTGDSCNNYMLTY	P0DTD1	14	ORF1ab polyprotein [Severe acute respiratory syndrome coronavirus 2]	HLA-A*26:01	50
SAFAMMFVK	P0DTD1	9	ORF1ab polyprotein [Severe acute respiratory syndrome coronavirus 2]	HLA-A*11:01	66.7
EELKKLLEQWNLVIGFLF	P0DTC5	18	Membrane Glycoprotein [Severe acute respiratory syndrome coronavirus 2]	HLA class I	38.9
AIILASFSAST	P0DTD1	11	ORF1ab polyprotein [Severe acute respiratory syndrome coronavirus 2]	HLA class I	63.6
FPREGVFV	P0DTC2	8	Spike Surface Glycoprotein [Severe acute respiratory syndrome coronavirus 2]	HLA-B*51:01,HLA-B*07:02	75
GCVIAWNSNNLDSKV	P0DTC2	15	Spike Surface Glycoprotein [Severe acute respiratory syndrome coronavirus 2]	HLA class I	46.7
VYYPDKVF	P0DTC2	8	Spike Surface Glycoprotein [Severe acute respiratory syndrome coronavirus 2]	HLA-A*24:02	62.5
[truncated: 881 more rows]
