# Supplementary material for: Tetanus-diphtheria vaccine can prime SARS-CoV-2 cross-reactive T cells
Source: Front Immunol. 2024 Jul 18;15:1425374. doi: 10.3389/fimmu.2024.1425374 (PMC11291333; doi:10.3389/fimmu.2024.1425374)
Supplement: Supplementary Data Sheet 2 — Excel file including 66 experimentally verified SARS-CoV-2-specific CD8+ T cell epitopes related by similarity with tetanus-diphtheria vaccine antigens, as judged by Levenshtein edit distances. [file DataSheet_2.xls]

## Sheet: Sheet1
SARS-CoV-2-specific CD8+ T cell epitopes related by similarity with tetanus-diphtheria vaccine antigens
Epitope Sequence	ACC	Length	Source	HLA I binding profile	TD match/peptide	ACC TD	Predicted HLA I binding profile of SARS-CoV-2 CD8 T cell epitope	Predicted HLA I binding profile of Td peptide	% human-self identity
IIWVATEGA	P0DTC9	9	Nucleocapsid Phosphoprotein [Severe acute respiratory syndrome coronavirus 2]	HLA-A*02:01	IIKVATEDG	tr|Q897I8|Q897I8_CLOTEI|TDv	NA	NA	66.7
FLPGVYSV	P0DTD1	8	ORF1ab polyprotein [Severe acute respiratory syndrome coronavirus 2]	HLA-A*02:01	FAAGVMSV	tr|Q6NIC1|Q6NIC1_CORDI|TDv	HLA-A*02:01,HLA-A*02:03,HLA-A*02:06	HLA-B*51:01	62.5
QLNRALTGI	P0DTC2	9	Spike Surface Glycoprotein [Severe acute respiratory syndrome coronavirus 2]	HLA-A*02:03	QLREALTGI	tr|Q895W2|Q895W2_CLOTE|TDv	HLA-A*02:01,HLA-A*02:03	HLA-A*02:01,HLA-A*02:03,HLA-A*02:06,HLA-A*30:01	66.7
TLIGDCATV	P0DTD1	9	ORF1ab polyprotein [Severe acute respiratory syndrome coronavirus 2]	HLA class I	TLIIDATCV	tr|Q890S3|Q890S3_CLOTE|TDv	HLA-A*02:01,HLA-A*02:03,HLA-A*02:06,HLA-A*68:02	HLA-A*02:01,HLA-A*02:03,HLA-A*02:06	66.7
FERDISTEI	P0DTC2	9	Spike Surface Glycoprotein [Severe acute respiratory syndrome coronavirus 2]	HLA-B*40:01	FMRDIDAEI	tr|Q894X4|Q894X4_CLOTE|TDv	HLA-B*40:01,HLA-B*44:02,HLA-B*44:03,HLA-B*51:01	HLA-A*02:01,HLA-A*02:03,HLA-A*02:06,HLA-B*08:01,HLA-B*15:01,HLA-B*44:03	66.7
YVYSRVKN	P0DTC4	8	Envelope Protein [Severe acute respiratory syndrome coronavirus 2]	HLA class I	EVYSNVKN	tr|Q892P7|Q892P7_CLOTEI|TDv	NA	NA	62.5
AELAKNVSL	P0DTD1	9	ORF1ab polyprotein [Severe acute respiratory syndrome coronavirus 2]	HLA-B*44:02	AELKAKNLS	tr|Q6NFP1|Q6NFP1_CORDI|TDv	HLA-B*08:01,HLA-B*40:01,HLA-B*44:02,HLA-B*44:03	HLA-B*40:01,HLA-B*44:02,HLA-B*44:03	77.8
VLAWLYAAV	P0DTD1	9	ORF1ab polyprotein [Severe acute respiratory syndrome coronavirus 2]	HLA class I	VLAALGAAA	tr|Q6NFZ1|Q6NFZ1_CORDI|TDv	HLA-A*02:01,HLA-A*02:03,HLA-A*02:06,HLA-B*51:01	HLA-A*02:03	55.6
IQLSSYSLF	P0DTD1	9	Replicase polyprotein 1ab	HLA-A*24:02	ILSSYSFLV	tr|Q892A1|Q892A1_CLOTE|TDv	HLA-A*23:01,HLA-A*24:02,HLA-A*30:02,HLA-A*32:01,HLA-B*15:01	HLA-A*02:01,HLA-A*02:03,HLA-A*02:06	66.7
SFELLHAPATV	P0DTC2	11	Spike Surface Glycoprotein [Severe acute respiratory syndrome coronavirus 2]	HLA-A*02:01	AFELLHACPQV	tr|Q6NJ45|Q6NJ45_CORDI|TDv	HLA-A*02:01,HLA-A*02:03,HLA-A*02:06,HLA-A*68:02,HLA-B*40:01	HLA-A*02:01,HLA-A*02:03,HLA-A*02:06,HLA-A*68:02	54.5
LRIMASLVL	P0DTD1	9	ORF1ab polyprotein [Severe acute respiratory syndrome coronavirus 2]	HLA-C*07:02	LRAMASEVL	sp|P62411|PGK_CORDI|TDv	NA	NA	66.7
AQALNTLVKQL	P0DTC2	11	Spike Surface Glycoprotein [Severe acute respiratory syndrome coronavirus 2]	HLA class I	VAALNGLVKQG	tr|Q6NG46|Q6NG46_CORDI|TDv	HLA-A*02:01,HLA-A*02:03,HLA-A*02:06,HLA-A*03:01,HLA-A*11:01,HLA-A*30:01,HLA-A*32:01,HLA-B*08:01	HLA-A*03:01,HLA-A*11:01,HLA-B*51:01	72.7
FPREGVFV	P0DTC2	8	Spike Surface Glycoprotein [Severe acute respiratory syndrome coronavirus 2]	HLA-B*51:01,HLA-B*07:02	DLREGVFT	tr|Q895T7|Q895T7_CLOTE|TDv	HLA-B*07:02,HLA-B*08:01,HLA-B*35:01,HLA-B*51:01	NA	75
NLTTRTQL	P0DTC2	8	Spike Surface Glycoprotein [Severe acute respiratory syndrome coronavirus 2]	HLA class I	NETIRTQL	tr|Q893F6|Q893F6_CLOTE|TDv	HLA-B*08:01	HLA-B*40:01,HLA-B*44:02,HLA-B*44:03	62.5
LPGVYSVI	P0DTD1	8	ORF1ab polyprotein [Severe acute respiratory syndrome coronavirus 2]	HLA-B*51:01	LPPVGSII	tr|Q6NIC1|Q6NIC1_CORDI|TDv	HLA-B*51:01	HLA-B*51:01	75
KEIDRLNEV	P0DTC2	9	Spike Surface Glycoprotein [Severe acute respiratory syndrome coronavirus 2]	HLA class I,HLA-B*44:03,HLA-B*44:02,HLA-B*40:01	YSIDRLNEV	tr|Q897K5|Q897K5_CLOTE|TDv	HLA-A*02:03,HLA-A*02:06,HLA-B*40:01,HLA-B*44:02,HLA-B*44:03	HLA-A*02:01,HLA-A*02:03,HLA-A*02:06,HLA-A*26:01,HLA-A*68:02,HLA-B*08:01,HLA-B*51:01	77.8
FVVPGLPGT	P0DTD1	9	ORF1ab polyprotein [Severe acute respiratory syndrome coronavirus 2]	HLA-A*02:06	FKVIDLPGT	sp|Q891R3|FTHS_CLOTE|TDv	HLA-A*02:01,HLA-A*02:03,HLA-A*02:06,HLA-A*68:02	NA	66.7
TPSKLIEY	P0DTD1	8	ORF1ab polyprotein [Severe acute respiratory syndrome coronavirus 2]	HLA-B*35:01	TYSKFIEF	tr|Q899B1|Q899B1_CLOTE|TDv	HLA-B*35:01,HLA-B*53:01	HLA-A*23:01,HLA-A*24:02	62.5
IVAGGIVAI	P0DTD1	9	ORF1ab polyprotein [Severe acute respiratory syndrome coronavirus 2]	HLA-A*02:01	IVAGGGVAL	tr|Q891Q6|Q891Q6_CLOTEI|TDv	HLA-A*02:01,HLA-A*02:03,HLA-A*02:06,HLA-A*26:01,HLA-A*32:01,HLA-A*68:02,HLA-B*51:01	HLA-A*02:01,HLA-A*02:03,HLA-A*02:06,HLA-A*26:01,HLA-A*32:01,HLA-A*68:02,HLA-B*07:02,HLA-B*15:01,HLA-B*35:01	77.8
FVFKNIDGY	P0DTC2	9	Spike Surface Glycoprotein [Severe acute respiratory syndrome coronavirus 2]	HLA class I,HLA-A*29:02,HLA-A*26:01	QKFVNIDGY	tr|Q891E4|Q891E4_CLOTE|TDv	HLA-A*01:01,HLA-A*26:01,HLA-A*30:02,HLA-A*32:01,HLA-A*68:01,HLA-B*15:01,HLA-B*35:01,HLA-B*53:01	HLA-A*30:02	66.7
EPLVDLPI	P0DTC2	8	Spike Surface Glycoprotein [Severe acute respiratory syndrome coronavirus 2]	HLA-B*51:01	EPATDLPK	tr|Q6NEV5|Q6NEV5_CORDI|TDv	HLA-B*51:01	NA	62.5
TLKEILVTY	P0DTD1	9	ORF1ab polyprotein [Severe acute respiratory syndrome coronavirus 2]	HLA-A*29:02	TLKEILDNY	tr|Q891V3|Q891V3_CLOTE|TDv	HLA-A*01:01,HLA-A*03:01,HLA-A*11:01,HLA-A*26:01,HLA-A*30:01,HLA-A*30:02,HLA-A*32:01,HLA-A*33:01,HLA-A*68:01,HLA-B*08:01,HLA-B*15:01,HLA-B*35:01,HLA-B*53:01,HLA-B*57:01,HLA-B*58:01	HLA-A*01:01,HLA-A*26:01,HLA-A*30:02,HLA-A*32:01,HLA-B*15:01,HLA-B*35:01	55.6
ATVVIGTSK	P0DTD1	9	ORF1ab polyprotein [Severe acute respiratory syndrome coronavirus 2]	HLA class I,HLA-A*11:01	ATVAEGTKK	tr|Q6NF63|Q6NF63_CORDI|TDv	HLA-A*03:01,HLA-A*11:01,HLA-A*30:01,HLA-A*31:01,HLA-A*68:01	HLA-A*03:01,HLA-A*11:01,HLA-A*30:01,HLA-A*68:01	66.7
NLKTLLSL	P0DTD1	8	ORF1ab polyprotein [Severe acute respiratory syndrome coronavirus 2]	HLA-B*08:01	NLKTMDSL	tr|Q6NGB1|Q6NGB1_CORDI|TDv	HLA-B*08:01	HLA-B*08:01	87.5
RTRSMWSF	P0DTC5	8	Membrane Glycoprotein [Severe acute respiratory syndrome coronavirus 2]	HLA-B*57:01	RICSYTSF	tr|Q893F6|Q893F6_CLOTE|TDv	HLA-A*30:01,HLA-A*32:01,HLA-B*57:01,HLA-B*58:01	NA	50
SLIDLQEL	P0DTC2	8	Spike Surface Glycoprotein [Severe acute respiratory syndrome coronavirus 2]	HLA-A*02:01	SLDIDLQL	sp|Q899S1|MNMG_CLOTE|TDv	HLA-A*02:01,HLA-A*02:03,HLA-A*02:06	HLA-A*02:01	75
NITRFQTL	P0DTC2	8	Spike Surface Glycoprotein [Severe acute respiratory syndrome coronavirus 2]	HLA-B*08:01	NITRNYTL	tr|Q891V3|Q891V3_CLOTE|TDv	HLA-B*08:01	HLA-B*08:01	75
TYVPAQEKNFT	P0DTC2	11	Spike Surface Glycoprotein [Severe acute respiratory syndrome coronavirus 2]	HLA-A*24:02	TNVHAQEKNFN	tr|Q899V7|Q899V7_CLOTE|TDv	HLA-A*23:01,HLA-A*24:02,HLA-A*26:01,HLA-B*35:01,HLA-B*53:01	HLA-A*26:01	54.5
ILRGHLRIA	P0DTC5	9	Membrane glycoprotein [Severe acute respiratory syndrome coronavirus 2]	HLA-A*02:03	KLALHLRIA	tr|Q6NH14|Q6NH14_CORDI|TDv	HLA-A*02:03,HLA-A*30:01	HLA-A*02:03,HLA-A*30:01	66.7
SFIEDLLF	P0DTC2	8	Spike Surface Glycoprotein [Severe acute respiratory syndrome coronavirus 2]	HLA-A*24:02	LFIEKLSF	tr|Q898E0|Q898E0_CLOTE|TDv	HLA-A*23:01,HLA-A*24:02	HLA-A*23:01,HLA-A*24:02,HLA-B*08:01	75
SELLTPLGI	P0DTD1	9	ORF1ab polyprotein [Severe acute respiratory syndrome coronavirus 2]	HLA-B*40:01	PEMLDPLGI	tr|Q897G8|Q897G8_CLOTEI|TDv	HLA-B*40:01,HLA-B*44:02,HLA-B*44:03	NA	77.8
QPYRVVVL	P0DTC2	8	Spike Surface Glycoprotein [Severe acute respiratory syndrome coronavirus 2]	HLA-B*08:01,HLA-B*07:02	KPERVVVL	tr|Q893F5|Q893F5_CLOTE|TDv	HLA-B*07:02,HLA-B*08:01,HLA-B*35:01,HLA-B*51:01,HLA-B*53:01	HLA-B*07:02,HLA-B*08:01,HLA-B*51:01	62.5
MASLVLARK	P0DTD1	9	ORF1ab polyprotein [Severe acute respiratory syndrome coronavirus 2]	HLA-A*68:01	VASLVSALK	tr|Q899H3|Q899H3_CLOTE|TDv	HLA-A*03:01,HLA-A*11:01,HLA-A*30:01,HLA-A*33:01,HLA-A*68:01	HLA-A*03:01,HLA-A*11:01,HLA-A*30:01,HLA-A*68:01,HLA-B*51:01	66.7
FYYVWKSY	P0DTD1	8	ORF1ab polyprotein [Severe acute respiratory syndrome coronavirus 2]	HLA-C*07:02	FYTVWLSY	tr|Q893K7|Q893K7_CLOTE|TDv	HLA-A*30:02	NA	62.5
VTNNTFTLK	P0DTD1	9	ORF1ab polyprotein [Severe acute respiratory syndrome coronavirus 2]	HLA-A*03:01,HLA-A*11:01	DATNTFTLK	tr|Q6NF84|Q6NF84_CORDI|TDv	HLA-A*03:01,HLA-A*11:01,HLA-A*30:01,HLA-A*31:01,HLA-A*68:01	HLA-A*03:01,HLA-A*11:01,HLA-A*33:01,HLA-A*68:01,HLA-B*51:01	66.7
LPQGFSAL	P0DTC2	8	Spike Surface Glycoprotein [Severe acute respiratory syndrome coronavirus 2]	HLA class I,HLA-B*08:01,HLA-B*07:02	LPQGSPAS	tr|Q6NKC5|Q6NKC5_CORDI|TDv	HLA-B*07:02,HLA-B*08:01,HLA-B*35:01,HLA-B*51:01	NA	75
TDNYITTY	P0DTD1	8	ORF1ab polyprotein [Severe acute respiratory syndrome coronavirus 2]	HLA-A*01:01	TINYITEY	tr|Q898F9|Q898F9_CLOTE|TDv	HLA-A*01:01,HLA-B*44:02	HLA-A*01:01,HLA-A*26:01,HLA-A*30:02,HLA-B*15:01,HLA-B*35:01	62.5
VYIGDPAQL	P0DTD1	9	ORF1ab polyprotein [Severe acute respiratory syndrome coronavirus 2]	HLA-A*24:02,HLA-C*07:01,HLA-A24,HLA-A*02:01	QYEGDPAQA	tr|Q6NJI0|Q6NJI0_CORDI|TDv	HLA-A*23:01,HLA-A*24:02	NA	66.7
LLDRLNQL	P0DTC9	8	Nucleocapsid Phosphoprotein [Severe acute respiratory syndrome coronavirus 2]	HLA class I	NLDKLNQL	tr|Q897F3|Q897F3_CLOTE|TDv	HLA-A*02:01,HLA-A*02:03,HLA-B*08:01	HLA-B*08:01	75
YYKKDNSY	P0DTD1	8	ORF1ab polyprotein [Severe acute respiratory syndrome coronavirus 2]	HLA-C*07:02	YVKKDYSY	tr|Q892U7|Q892U7_CLOTE|TDv	NA	HLA-A*26:01,HLA-A*30:02,HLA-B*15:01,HLA-B*35:01	62.5
LVKPSFYVY	P0DTC4	9	Envelope Protein [Severe acute respiratory syndrome coronavirus 2]	HLA-C*07:02	EVKPSSYVY	sp|Q893Q3|GLPK1_CLOTE|TDv	HLA-A*01:01,HLA-A*03:01,HLA-A*11:01,HLA-A*26:01,HLA-A*30:01,HLA-A*30:02,HLA-A*32:01,HLA-B*15:01,HLA-B*35:01,HLA-B*53:01,HLA-B*57:01,HLA-B*58:01	HLA-A*01:01,HLA-A*26:01,HLA-A*30:02,HLA-A*32:01,HLA-A*33:01,HLA-A*68:01,HLA-A*68:02,HLA-B*15:01,HLA-B*35:01,HLA-B*44:02,HLA-B*44:03,HLA-B*53:01	66.7
GVAMPNLYK	P0DTD1	9	ORF1ab polyprotein [Severe acute respiratory syndrome coronavirus 2]	HLA class I	GVAMTNLAK	sp|Q6NF05|CLPB_CORDI|TDv	HLA-A*03:01,HLA-A*11:01,HLA-A*30:01,HLA-A*30:02,HLA-A*31:01,HLA-A*68:01	HLA-A*03:01,HLA-A*11:01,HLA-A*30:01	55.6
LLKEPCSSGTY	P0DTC7	11	ORF7a protein [Severe acute respiratory syndrome coronavirus 2]	HLA-B*15:01	LLKEPFSKGTS	tr|Q896G9|Q896G9_CLOTEI|TDv	HLA-A*01:01,HLA-A*30:02,HLA-B*15:01,HLA-B*35:01,HLA-B*44:02,HLA-B*44:03	HLA-A*03:01	63.6
YAWNRKRI	P0DTC2	8	Spike Surface Glycoprotein [Severe acute respiratory syndrome coronavirus 2]	HLA-B*51:01	IYAWRKGI	tr|Q892A1|Q892A1_CLOTE|TDv	HLA-B*08:01,HLA-B*51:01	NA	75
TDEMIAQY	P0DTC2	8	Spike Surface Glycoprotein [Severe acute respiratory syndrome coronavirus 2]	HLA-A*01:01	TDEMIEDY	tr|Q6NK34|Q6NK34_CORDI|TDv	HLA-A*01:01	HLA-A*01:01	75
YRSLPGVF	P0DTD1	8	ORF1ab polyprotein [Severe acute respiratory syndrome coronavirus 2]	HLA-C*07:01	VRSLPGVT	tr|Q898E4|Q898E4_CLOTE|TDv	NA	NA	62.5
DEFVVVTV	P0DTD2	8	ORF9b protein [Severe acute respiratory syndrome coronavirus 2]	HLA-A*02:01,HLA-B*07:02	DEFVLPTV	tr|Q892P7|Q892P7_CLOTEI|TDv	HLA-B*40:01,HLA-B*51:01	HLA-B*51:01	62.5
RPLLESEL	P0DTC5	8	Membrane Glycoprotein [Severe acute respiratory syndrome coronavirus 2]	HLA-B*07:02	EKLLESEL	sp|Q898F0|IOLC_CLOTE|TDv	HLA-B*07:02,HLA-B*08:01	NA	75
IPTITQMNL	P0DTD1	9	ORF1ab polyprotein [Severe acute respiratory syndrome coronavirus 2]	HLA-B*07:02	IPTIFQDNL	tr|Q6NFM0|Q6NFM0_CORDI|TDv	HLA-B*07:02,HLA-B*08:01,HLA-B*35:01,HLA-B*51:01,HLA-B*53:01	HLA-B*07:02,HLA-B*35:01,HLA-B*51:01,HLA-B*53:01	66.7
EPVLKGVKL	P0DTC2	9	Spike Surface Glycoprotein [Severe acute respiratory syndrome coronavirus 2]	HLA-B*07:02	EVVSKQVKL	tr|Q6NH11|Q6NH11_CORDI|TDv	HLA-B*07:02,HLA-B*08:01,HLA-B*35:01,HLA-B*51:01,HLA-B*53:01	HLA-A*02:06,HLA-A*26:01,HLA-A*68:02,HLA-B*08:01	66.7
ILLNKHID	P0DTC9	8	Nucleocapsid Phosphoprotein [Severe acute respiratory syndrome coronavirus 2]	HLA-A*02:01	ILLMKDIM	sp|Q6NGD7|SYI_CORDI|TDv	NA	NA	62.5
QLEMELTPV	P0DTD1	9	Replicase polyprotein 1a	HLA-A*02:07	QLEQELTSV	tr|Q893L0|Q893L0_CLOTE|TDv	HLA-A*02:01	HLA-A*02:01,HLA-A*02:03,HLA-A*02:06,HLA-B*40:01	66.7
LALLLLDRL	P0DTC9	9	Nucleocapsid Phosphoprotein [Severe acute respiratory syndrome coronavirus 2]	HLA-A*02:01,HLA-A*02:06	EALALADRL	tr|Q6NIV8|Q6NIV8_CORDI|TDv	HLA-B*51:01	HLA-A*68:02,HLA-B*51:01,HLA-B*53:01	77.8
FVAAIFYLI	P0DTD1	9	Replicase polyprotein 1a	HLA-A*02:01	IFAAIMYLI	tr|Q895R4|Q895R4_CLOTE|TDv	HLA-A*02:01,HLA-A*02:03,HLA-A*02:06,HLA-A*68:02,HLA-B*51:01	HLA-A*23:01,HLA-A*24:02,HLA-B*51:01	66.7
RLFARTRS	P0DTC5	8	Membrane Glycoprotein [Severe acute respiratory syndrome coronavirus 2]	HLA class I	RCFAITRS	tr|Q6NHI9|Q6NHI9_CORDI|TDv	NA	NA	75
TLADAGFIK	P0DTC2	9	Spike Surface Glycoprotein [Severe acute respiratory syndrome coronavirus 2]	HLA-A*03:01	TLDAGFIPR	tr|Q6NG84|Q6NG84_CORDI|TDv	HLA-A*03:01,HLA-A*11:01,HLA-A*68:01	HLA-A*03:01,HLA-A*11:01,HLA-A*31:01,HLA-A*33:01,HLA-A*68:01	66.7
ALNTLVKQL	P0DTC2	9	Spike Surface Glycoprotein [Severe acute respiratory syndrome coronavirus 2]	HLA-A*02:01	ALNGLVKQG	tr|Q6NG46|Q6NG46_CORDI|TDv	HLA-A*02:01,HLA-A*02:03,HLA-A*02:06,HLA-A*32:01,HLA-B*08:01	NA	77.8
YRYNLPTM	P0DTD1	8	ORF1ab polyprotein [Severe acute respiratory syndrome coronavirus 2]	HLA-C*07:02	YRYNYPKT	tr|Q6NJ56|Q6NJ56_CORDI|TDv	NA	NA	62.5
APKEIIFL	P0DTD1	8	ORF1ab polyprotein [Severe acute respiratory syndrome coronavirus 2]	HLA-B*07:02	APKEIIAW	tr|Q895B4|Q895B4_CLOTE|TDv	HLA-B*07:02,HLA-B*08:01,HLA-B*51:01	HLA-B*07:02,HLA-B*35:01,HLA-B*53:01	75
KRVDWTIEY	P0DTD1	9	Replicase polyprotein 1ab	HLA-B*07:02	KRVDWDIEY	tr|Q899B2|Q899B2_CLOTE|TDv	HLA-A*01:01,HLA-A*26:01,HLA-A*30:02,HLA-A*32:01,HLA-B*44:03	HLA-A*01:01,HLA-A*30:02	55.6
APHGVVFL	P0DTC2	8	Spike Surface Glycoprotein [Severe acute respiratory syndrome coronavirus 2]	HLA-B*07:02	APHGDVAL	tr|Q6NEY1|Q6NEY1_CORDI|TDv	HLA-B*07:02,HLA-B*51:01	HLA-B*07:02,HLA-B*35:01	75
TDLEGNFY	P0DTD1	9	ORF1ab polyprotein [Severe acute respiratory syndrome coronavirus 2]	HLA-A*01:01	LDDEGNFY	tr|Q893J1|Q893J1_CLOTE|TDv	HLA-A*01:01	HLA-A*01:01	75
AYSNNSIAI	P0DTC2	9	Spike Surface Glycoprotein [Severe acute respiratory syndrome coronavirus 2]	HLA-A*24:02	AYSHYSIAI	tr|Q6NJH2|Q6NJH2_CORDI|TDv	HLA-A*23:01,HLA-A*24:02	HLA-A*23:01,HLA-A*24:02,HLA-B*51:01	66.7
VPLHGTIL	P0DTC5	8	Membrane Glycoprotein [Severe acute respiratory syndrome coronavirus 2]	HLA-B*07:02	VPEIGVIL	tr|Q891C0|Q891C0_CLOTE|TDv	HLA-B*07:02,HLA-B*08:01,HLA-B*51:01	HLA-B*07:02,HLA-B*51:01,HLA-B*53:01	75
IMASLVLAR	P0DTD1	9	ORF1ab polyprotein [Severe acute respiratory syndrome coronavirus 2]	HLA-A*33:01	IFASLYLAR	tr|Q895E4|Q895E4_CLOTEI|TDv	HLA-A*03:01,HLA-A*11:01,HLA-A*31:01,HLA-A*33:01,HLA-A*68:01	HLA-A*31:01,HLA-A*33:01	66.7
AEVQIDRL	P0DTC2	8	Spike Surface Glycoprotein [Severe acute respiratory syndrome coronavirus 2]	HLA-B*40:01	AEREIDRL	tr|Q897G1|Q897G1_CLOTEI|TDv	HLA-B*40:01,HLA-B*44:02,HLA-B*44:03	HLA-B*40:01,HLA-B*44:02,HLA-B*44:03	75
Keys to columns:
ACC: Uniprot accession of SARS-CoV-2 protein antigen
Length: Number of residues in the epitope
Source: Name of SARS-CoV-2 protein bearing the epitope
HLA I binding profile: HLA I molecules that have beeen experimentally shown to present the CD8 T cell epitopes.
TD match/peptide: Peptide sequence from tetanus-diphtheria antigens matching the epitope sequence
ACC TD: Uniprot accession of source tetanus-diphtheria antigens
Predicted HLA I binding profile of SARS-CoV-2 CD8 T cell epitope: HLA I molecules predicted to bind the SARS-CoV-2 CD8 T cell epitope
Predicted HLA I binding profile of Td peptide: HLA I molecules predicted to bind the Td peptide
% human-self identity: Percentage of identity of SARS-CoV-2 CD8 T cell epitope to human proteins as reported by the firt BLAST hit to a set of human reference proteins. Minimal length of hit alignments to compute identity was 5 residues. Identity was computed with regard to the entire peptide sequence used as query
